# Supplementary material for: CREB-binding protein/P300 bromodomain inhibition reduces neutrophil accumulation and activates antitumor immunity in triple-negative breast cancer
Source: JCI Insight. 2024 Sep 17;9(20):e182621. doi: 10.1172/jci.insight.182621 (PMC11533985; doi:10.1172/jci.insight.182621)
Supplement: Supplemental tables 3-12 [file jciinsight-9-182621-s013.xlsx]

## Sheet: SDT3_mdsc.sig.genes.from.top.2
Wfdc17
Ifitm1
Il1b
BC100530
Srgn
Gm5483
Stfa2l1
Stfa2
Prok2
Ifitm2
Junb
Dusp1
Socs3
Btg1
1600014C10Rik
Selplg
Asprv1
Igfbp6
Gm5150
Pla2g7
Csf3r
Cxcr2
Tpd52
Tspo
Cyp4f18
Grina
Fabp5
Clec4d
Steap4
Map1lc3b
Ccr1
Lrg1
Clec4e
Ctsd
Cd84
Gcnt2
Arg2
BC117090
Npl
Fgl2
Rnf149
Sephs2
S100a6
Lmnb1
Amica1
Eif4ebp1
Msrb1
Ubb
C5ar1
Ypel3
Fcgr3
Gsr
Taldo1
Atp6v1g1
S100a11
Hp
Alox5ap
Litaf
Txn1
Upp1
AB124611
Gpcpd1
Snap23
Il4ra
Hist1h2bc
Retnlg
Myd88
Adipor1
Stk17b
Zyx
Rgs3
Il1f9
Hdc
Atg3
Gda
Slc40a1
Tarm1
Cdk2ap2
Stfa3
Glipr2
Tacstd2
Picalm
Mtus1
Fbxl5
Slfn1
Rnd1
Ier2
Mxd1
Siglece
Cdkn2d
Cd33
Lilr4b
Cd14
Sell
Ppt1
Skap2
Sfxn5
2810474O19Rik
Ikbkap
Hbb-bs
Atp11b
Cxcl2
Osm
Ier3
Hba-a1

## Sheet: Table_S4_TAM_5_marker
	p_val	avg_log2FC	pct.1	pct.2	p_val_adj
Isg15	2.59418e-113	2.57702	0.951	0.482	8.37557e-109
Ifit2	8.68708e-112	2.29562	0.859	0.142	2.80471e-107
Ifit3	2.48069e-110	2.60632	0.845	0.167	8.00915e-106
Rsad2	5.13047e-101	3.46789	0.782	0.101	1.65642e-96
Cxcl10	2.28947e-87	3.62951	0.739	0.126	7.39178e-83
Ifit1	1.14841e-73	1.97272	0.704	0.103	3.70776e-69
Usp18	2.7526e-71	1.72547	0.718	0.126	8.88705e-67
Ifi204	1.62556e-68	1.59982	0.93	0.453	5.24827e-64
Slfn5	7.04269e-65	1.64655	0.923	0.41	2.2738e-60
Ifi202b	3.9399e-63	1.48888	0.908	0.488	1.27204e-58
Ifih1	5.49075e-63	1.62451	0.831	0.28	1.77274e-58
Iigp1	8.09443e-62	1.68534	0.725	0.126	2.61337e-57
Ifi203	2.38136e-61	1.44886	0.93	0.531	7.68844e-57
Oasl1	9.14586e-61	1.72421	0.775	0.299	2.95283e-56
Cmpk2	1.13843e-60	1.43814	0.507	0.031	3.67553e-56
Ifi44	2.08732e-58	1.54393	0.923	0.489	6.73913e-54
Rnf213	2.96353e-56	1.5972	0.859	0.402	9.56804e-52
Ifit3b	3.22073e-56	1.43681	0.5	0.043	1.03985e-51
Ifi47	1.85286e-55	1.49233	0.803	0.233	5.98213e-51
Parp14	4.46047e-55	1.52176	0.852	0.353	1.44011e-50
Mndal	7.14538e-54	1.29494	0.93	0.66	2.30696e-49
Phf11b	1.64086e-53	1.55982	0.824	0.367	5.29769e-49
Herc6	1.00253e-49	1.29726	0.634	0.145	3.23676e-45
Stat1	5.34478e-49	1.3454	0.866	0.419	1.72561e-44
Slfn1	4.25282e-46	1.3591	0.704	0.174	1.37306e-41
Trim30a	9.00336e-46	1.24974	0.901	0.524	2.90683e-41
Ddx60	1.40508e-44	1.36039	0.627	0.18	4.53644e-40
Rtp4	9.36839e-41	1.20661	0.817	0.37	3.02468e-36
Tor3a	1.82472e-40	1.15046	0.796	0.405	5.89128e-36
Oasl2	2.23122e-40	1.1876	0.732	0.246	7.20373e-36
Fcgr1	3.82404e-38	1.07776	0.958	0.74	1.23463e-33
Irf7	1.12708e-37	1.31796	0.93	0.595	3.63888e-33
March5	1.83685e-36	1.09295	0.725	0.427	5.93046e-32
Gbp2b	6.52077e-36	1.29583	0.556	0.115	2.1053e-31
Zbp1	1.95932e-35	1.2042	0.796	0.44	6.32585e-31
Pde7b	2.22764e-35	1.54457	0.775	0.342	7.19216e-31
Ifi209	4.26576e-35	1.24367	0.577	0.161	1.37724e-30
Phf11d	2.45225e-34	1.20443	0.641	0.241	7.91733e-30
Sp100	5.50335e-34	1.06968	0.845	0.451	1.77681e-29
Ifi207	5.95885e-34	1.04135	0.93	0.709	1.92387e-29
Gbp7	5.23752e-33	1.10124	0.768	0.35	1.69099e-28
Ddx58	8.81645e-33	1.03544	0.62	0.195	2.84648e-28
Trim30d	1.26617e-31	1.02468	0.556	0.14	4.08795e-27
Gm4951	2.34756e-31	1.01393	0.514	0.106	7.57933e-27
Phf11a	4.68054e-31	0.974864	0.493	0.105	1.51116e-26
Xaf1	6.08977e-31	1.14449	0.697	0.287	1.96614e-26
Ifi44l	1.87949e-30	1.00554	0.768	0.324	6.06812e-26
Eif2ak2	5.93508e-30	1.01973	0.69	0.304	1.9162e-25
Gbp5	9.70439e-30	0.926821	0.394	0.058	3.13316e-25
Sp110	2.83289e-29	1.00283	0.69	0.321	9.14626e-25
Isg20	3.14141e-29	1.29728	0.458	0.113	1.01423e-24
Znfx1	3.03102e-28	0.988871	0.599	0.221	9.78597e-24
Irgm1	6.48797e-28	0.892554	0.493	0.117	2.09471e-23
Ifi214	1.19696e-27	0.926045	0.394	0.064	3.86452e-23
Igtp	3.89507e-27	0.90029	0.486	0.111	1.25756e-22
Epsti1	7.54512e-27	1.00164	0.746	0.399	2.43602e-22
Tnfsf10	7.62744e-27	0.659197	0.282	0.023	2.46259e-22
Daxx	2.66336e-26	0.901302	0.542	0.177	8.59893e-22
Bst2	2.95303e-25	0.926031	0.923	0.773	9.53416e-21
Ifi211	3.75599e-25	0.921321	0.613	0.243	1.21266e-20
Slfn8	1.00765e-24	0.853514	0.542	0.163	3.25329e-20
Trafd1	1.13535e-24	0.973552	0.669	0.351	3.66558e-20
Parp9	1.94388e-24	0.868308	0.627	0.254	6.276e-20
Samd9l	3.78367e-24	0.937977	0.535	0.183	1.2216e-19
Tor1aip1	4.88942e-24	0.844314	0.845	0.555	1.5786e-19
Stat2	2.2313e-23	0.848977	0.556	0.201	7.20399e-19
Oas3	1.1448e-22	0.915362	0.486	0.143	3.69609e-18
Pnp	1.47944e-22	0.884093	0.796	0.514	4.77653e-18
Samhd1	1.49351e-22	0.869558	0.824	0.525	4.82196e-18
Slfn2	2.95283e-22	0.896627	0.824	0.566	9.5335e-18
A330040F15Rik	3.80109e-22	0.673756	0.218	0.02	1.22722e-17
Gbp2	4.52787e-22	1.0107	0.444	0.116	1.46187e-17
Dtx3l	5.09014e-22	0.807893	0.535	0.2	1.6434e-17
Ms4a4c	9.35788e-22	1.22697	0.817	0.509	3.02129e-17
Gbp3	1.53987e-20	0.839173	0.486	0.166	4.97161e-16
Ccl12	5.18115e-20	1.28388	0.852	0.533	1.67279e-15
Klrk1	1.18669e-19	0.607593	0.373	0.078	3.83134e-15
Cd40	1.21063e-19	0.891485	0.465	0.151	3.90863e-15
Parp12	1.27493e-19	0.772863	0.542	0.213	4.11624e-15
Inpp4b	2.2183e-19	1.1902	0.549	0.262	7.162e-15
Fcgr4	2.5472e-19	0.859259	0.831	0.54	8.2239e-15
Ifi35	7.63203e-19	0.855956	0.634	0.323	2.46408e-14
Ifit1bl1	8.2677e-19	0.535372	0.155	0.005	2.66931e-14
Sp140	1.06675e-18	0.753612	0.683	0.367	3.44411e-14
Spon1	2.232e-18	1.02518	0.732	0.431	7.20622e-14
Serpina3g	4.71311e-18	1.07411	0.296	0.071	1.52168e-13
Ifitm3	9.1962e-18	0.784112	0.986	0.892	2.96909e-13
Lgals3bp	2.31035e-17	0.75448	0.789	0.58	7.45919e-13
Fam241a	1.44895e-16	0.746838	0.437	0.165	4.67809e-12
Fndc3a	2.03458e-16	0.824093	0.669	0.458	6.56886e-12
Tap1	2.16195e-16	0.772279	0.606	0.33	6.98007e-12
Pik3ap1	3.57865e-16	0.823623	0.789	0.534	1.1554e-11
Il15	3.62884e-16	0.574651	0.338	0.083	1.17161e-11
Tlr3	3.81109e-16	0.599407	0.303	0.072	1.23045e-11
Tmcc3	6.16378e-16	0.946366	0.739	0.5	1.99004e-11
Calhm6	8.50168e-16	0.855346	0.394	0.14	2.74485e-11
Ascc3	1.23157e-15	0.881002	0.62	0.384	3.97623e-11
Nt5c3	2.62813e-15	0.602387	0.415	0.145	8.48518e-11
Gbp9	8.90719e-15	0.554942	0.296	0.071	2.87578e-10
A930037H05Rik	1.53807e-14	0.632778	0.275	0.057	4.9658e-10
Ifi205	1.54472e-14	0.612553	0.303	0.068	4.98728e-10
Lgals9	1.9838e-14	0.679684	0.782	0.561	6.40488e-10
Usp25	2.27581e-14	0.67539	0.655	0.373	7.34768e-10
Tor1aip2	2.46075e-14	0.633741	0.535	0.26	7.94478e-10
H2-T22	2.95814e-14	0.725442	0.556	0.3	9.55064e-10
Cd69	4.9162e-14	0.86347	0.331	0.103	1.58725e-09
Etnk1	5.50184e-14	0.671922	0.479	0.213	1.77632e-09
Pml	7.38186e-14	0.55137	0.324	0.089	2.38331e-09
Trim30c	9.31776e-14	0.668634	0.204	0.033	3.00833e-09
Ch25h	1.03011e-13	0.76852	0.246	0.08	3.32582e-09
Gbp4	1.45068e-13	0.628842	0.331	0.093	4.68366e-09
Itpr1	1.64247e-13	0.737055	0.408	0.164	5.30289e-09
Nampt	1.83577e-13	0.656225	0.725	0.489	5.92695e-09
Zup1	2.22237e-13	0.674737	0.43	0.179	7.17516e-09
Gch1	2.29911e-13	0.734648	0.592	0.39	7.42289e-09
Max	5.70475e-13	0.565949	0.606	0.307	1.84183e-08
Nmi	7.02962e-13	0.660867	0.514	0.263	2.26958e-08
Oas2	9.01287e-13	0.652609	0.331	0.105	2.9099e-08
Ms4a6c	1.36128e-12	0.51825	1	0.94	4.39502e-08
Ube2l6	1.69067e-12	0.580956	0.458	0.181	5.45849e-08
9930111J21Rik2	1.70034e-12	0.612439	0.408	0.18	5.48972e-08
Psmb10	1.72531e-12	0.695222	0.824	0.647	5.57034e-08
Scimp	2.96822e-12	0.670297	0.739	0.479	9.58318e-08
Rilpl1	3.02581e-12	0.509499	0.303	0.101	9.76913e-08
Oas1a	5.74067e-12	0.623512	0.563	0.316	1.85343e-07
Enpp4	6.34764e-12	0.502036	0.282	0.077	2.0494e-07
Ccl4	1.24431e-11	1.18856	0.775	0.609	4.01738e-07
Sass6	1.74218e-11	0.507205	0.359	0.13	5.62481e-07
Fmnl2	2.22279e-11	0.707316	0.542	0.279	7.17648e-07
AW112010	2.94699e-11	0.92973	0.824	0.624	9.51466e-07
Cfb	4.67577e-11	0.625335	0.817	0.595	1.50962e-06
Lyn	7.24306e-11	0.510127	0.951	0.902	2.3385e-06
Cybb	7.99429e-11	0.518172	0.951	0.873	2.58104e-06
Fgl2	1.50044e-10	0.638156	0.556	0.324	4.84433e-06
Rnf114	1.51196e-10	0.58978	0.451	0.222	4.88152e-06
Themis2	2.90813e-10	0.51438	0.359	0.148	9.38919e-06
Cgas	3.16364e-10	0.524949	0.254	0.093	1.02141e-05
Dhx58	3.45353e-10	0.593619	0.366	0.147	1.11501e-05
Dck	3.52514e-10	0.532729	0.387	0.168	1.13813e-05
Nsd3	4.68899e-10	0.740661	0.634	0.456	1.51389e-05
Mitd1	5.97267e-10	0.522493	0.352	0.133	1.92834e-05
Ogfr	6.84356e-10	0.588938	0.493	0.286	2.20951e-05
Aoah	9.01637e-10	0.63221	0.387	0.175	2.91103e-05
Evi2a	1.55336e-09	0.523975	0.704	0.488	5.01519e-05
Chmp4b	1.69565e-09	0.539134	0.796	0.629	5.47456e-05
Slfn4	1.9977e-09	0.64275	0.183	0.063	6.44977e-05
Slc8a1	2.20758e-09	0.816011	0.803	0.67	7.1274e-05
C130026I21Rik	3.39136e-09	0.579768	0.542	0.305	0.000109494
Trim25	3.55648e-09	0.603446	0.542	0.355	0.000114824
Sap30	3.8854e-09	0.553553	0.62	0.39	0.000125444
Ly6e	3.92752e-09	0.725195	0.831	0.647	0.000126804
Ccnd2	4.93547e-09	0.571946	0.479	0.294	0.000159347
Dennd1b	5.33404e-09	0.599277	0.528	0.307	0.000172215
Lap3	5.84563e-09	0.52353	0.648	0.465	0.000188732
Sppl2a	1.04985e-08	0.555171	0.634	0.456	0.000338955
Acod1	1.57808e-08	0.533152	0.127	0.03	0.000509499
Tent5a	2.57915e-08	0.565202	0.599	0.4	0.000832703
Ccl3	4.55242e-08	0.948713	0.606	0.435	0.00146979
Srgap2	5.44376e-08	0.601828	0.676	0.495	0.00175757
Selenow	6.68109e-08	0.512512	0.908	0.84	0.00215706
Cd274	6.88801e-08	0.694882	0.38	0.222	0.00222386
Irf1	1.68529e-07	0.501444	0.465	0.253	0.00544112

## Sheet: Table_S5_TAM_5_GO
ID	Description	GeneRatio	BgRatio	pvalue	p.adjust	qvalue	geneID	Count
GO:0009615	response to virus	60/156	366/28564	5.96877e-73	1.23076e-69	8.84634e-70	Isg15/Ifit2/Ifit3/Rsad2/Cxcl10/Ifit1/Ifi204/Ifih1/Ifi203/Oasl1/Ifit3b/Mndal/Stat1/Trim30a/Ddx60/Rtp4/Oasl2/Irf7/Gbp2b/Zbp1/Ifi209/Ifi207/Gbp7/Trim30d/Ifi44l/Eif2ak2/Isg20/Znfx1/Irgm1/Ifi214/Igtp/Bst2/Ifi211/Slfn8/Parp9/Stat2/Oas3/Samhd1/Dtx3l/Gbp3/Cd40/Ifit1bl1/Ifitm3/Il15/Tlr3/Nt5c3/Ifi205/Lgals9/Pml/Trim30c/Gbp4/Nmi/Oas2/Oas1a/Fgl2/Cgas/Dhx58/Trim25/Acod1/Irf1	60
GO:0051607	defense response to virus	56/156	305/28564	9.02703e-71	7.56802e-68	5.43967e-68	Isg15/Ifit2/Ifit3/Rsad2/Cxcl10/Ifit1/Ifi204/Ifih1/Ifi203/Oasl1/Ifit3b/Mndal/Stat1/Trim30a/Ddx60/Rtp4/Oasl2/Irf7/Gbp2b/Zbp1/Ifi209/Ifi207/Gbp7/Trim30d/Ifi44l/Eif2ak2/Isg20/Znfx1/Ifi214/Bst2/Ifi211/Slfn8/Parp9/Stat2/Oas3/Samhd1/Dtx3l/Gbp3/Cd40/Ifit1bl1/Ifitm3/Il15/Tlr3/Nt5c3/Ifi205/Pml/Trim30c/Gbp4/Oas2/Oas1a/Fgl2/Cgas/Dhx58/Trim25/Acod1/Irf1	56
GO:0140546	defense response to symbiont	56/156	306/28564	1.10107e-70	7.56802e-68	5.43967e-68	Isg15/Ifit2/Ifit3/Rsad2/Cxcl10/Ifit1/Ifi204/Ifih1/Ifi203/Oasl1/Ifit3b/Mndal/Stat1/Trim30a/Ddx60/Rtp4/Oasl2/Irf7/Gbp2b/Zbp1/Ifi209/Ifi207/Gbp7/Trim30d/Ifi44l/Eif2ak2/Isg20/Znfx1/Ifi214/Bst2/Ifi211/Slfn8/Parp9/Stat2/Oas3/Samhd1/Dtx3l/Gbp3/Cd40/Ifit1bl1/Ifitm3/Il15/Tlr3/Nt5c3/Ifi205/Pml/Trim30c/Gbp4/Oas2/Oas1a/Fgl2/Cgas/Dhx58/Trim25/Acod1/Irf1	56
GO:0002831	regulation of response to biotic stimulus	50/156	485/28564	1.03452e-49	5.33295e-47	3.83317e-47	Isg15/Rsad2/Ifi204/Ifih1/Ifi203/Oasl1/Parp14/Mndal/Stat1/Trim30a/Ddx60/Irf7/Zbp1/Ifi209/Ifi207/Trim30d/Gbp5/Znfx1/Irgm1/Ifi214/Igtp/Ifi211/Trafd1/Parp9/Stat2/Oas3/Samhd1/Dtx3l/Klrk1/Cd40/Ifi35/Tap1/Pik3ap1/Il15/Tlr3/Ifi205/Lgals9/Pml/Trim30c/Gbp4/Nmi/Scimp/Oas1a/Lyn/Fgl2/Cgas/Dhx58/Acod1/Cd274/Irf1	50
GO:0045088	regulation of innate immune response	43/156	385/28564	4.94659e-44	2.03997e-41	1.46627e-41	Isg15/Rsad2/Ifi204/Ifih1/Ifi203/Oasl1/Parp14/Mndal/Trim30a/Ddx60/Irf7/Zbp1/Ifi209/Ifi207/Trim30d/Gbp5/Znfx1/Irgm1/Ifi214/Igtp/Ifi211/Trafd1/Parp9/Stat2/Oas3/Samhd1/Klrk1/Cd40/Ifi35/Tap1/Pik3ap1/Tlr3/Ifi205/Lgals9/Trim30c/Nmi/Scimp/Oas1a/Lyn/Cgas/Dhx58/Acod1/Irf1	43
GO:0035456	response to interferon-beta	27/156	71/28564	1.81723e-43	6.24521e-41	4.48887e-41	Ifit3/Ifit1/Ifi204/Ifi202b/Iigp1/Ifi203/Ifi47/Mndal/Stat1/Gbp2b/Ifi209/Ifi207/Gbp7/Gm4951/Xaf1/Irgm1/Ifi214/Igtp/Bst2/Ifi211/Gbp2/Gbp3/Ifitm3/Ifi205/Oas1a/Acod1/Irf1	27
GO:0048525	negative regulation of viral process	29/156	111/28564	4.47511e-41	1.31824e-38	9.47513e-39	Isg15/Rsad2/Ifi204/Ifih1/Ifi203/Oasl1/Mndal/Stat1/Trim30a/Oasl2/Ifi209/Sp100/Ifi207/Trim30d/Eif2ak2/Isg20/Znfx1/Ifi214/Bst2/Ifi211/Oas3/Ifitm3/Ifi205/Trim30c/Ch25h/Oas2/Oas1a/Trim25/Ly6e	29
GO:0035458	cellular response to interferon-beta	24/156	59/28564	1.43482e-39	3.69826e-37	2.6582e-37	Ifit3/Ifit1/Ifi204/Ifi202b/Iigp1/Ifi203/Ifi47/Mndal/Stat1/Gbp2b/Ifi209/Ifi207/Gbp7/Gm4951/Irgm1/Ifi214/Igtp/Ifi211/Gbp2/Gbp3/Ifi205/Oas1a/Acod1/Irf1	24
GO:0031349	positive regulation of defense response	39/156	452/28564	1.96418e-35	2.89296e-33	2.07938e-33	Rsad2/Ifi204/Ifih1/Ifi203/Oasl1/Mndal/Trim30a/Ddx60/Fcgr1/Irf7/Zbp1/Ifi209/Ifi207/Trim30d/Gbp5/Znfx1/Irgm1/Ifi214/Igtp/Ifi211/Parp9/Oas3/Klrk1/Cd40/Ifi35/Pik3ap1/Tlr3/Ifi205/Lgals9/Trim30c/Nmi/Scimp/Oas1a/Lyn/Cgas/Dhx58/Acod1/Ccl3/Irf1	39
GO:0002253	activation of immune response	37/156	482/28564	9.95606e-32	1.28309e-29	9.22246e-30	Rsad2/Ifi204/Ifih1/Ifi203/Oasl1/Mndal/Trim30a/Ddx60/Irf7/Zbp1/Ifi209/Ifi207/Trim30d/Znfx1/Irgm1/Ifi214/Igtp/Ifi211/Oas3/Klrk1/Cd40/Ifi35/Pik3ap1/Tlr3/Ifi205/Trim30c/Nmi/Scimp/Oas1a/Cfb/Lyn/Themis2/Cgas/Dhx58/Dennd1b/Acod1/Irf1	37
GO:0019058	viral life cycle	30/156	257/28564	3.28145e-31	3.9802e-29	2.86085e-29	Isg15/Rsad2/Ifi204/Ifih1/Ifi203/Oasl1/Mndal/Trim30a/Oasl2/Ifi209/Ifi207/Gbp7/Trim30d/Eif2ak2/Isg20/Znfx1/Ifi214/Bst2/Ifi211/Oas3/Gbp3/Ifitm3/Ifi205/Trim30c/Ch25h/Oas2/Oas1a/Chmp4b/Trim25/Ly6e	30
GO:0034341	response to type II interferon	24/156	146/28564	8.63021e-29	8.89775e-27	6.39544e-27	Parp14/Stat1/Gbp2b/Sp100/Gbp7/Gbp5/Irgm1/Igtp/Daxx/Bst2/Parp9/Gbp2/Gbp3/Ccl12/Cd40/Ifitm3/Gbp9/Gbp4/Gch1/Nmi/Ccl4/Acod1/Ccl3/Irf1	24
GO:0050777	negative regulation of immune response	22/156	207/28564	3.84735e-22	3.17329e-20	2.28087e-20	Isg15/Ifi204/Ifi203/Parp14/Mndal/Ifi209/Ifi207/Ifi214/Ifi211/Trafd1/Stat2/Oas3/Samhd1/Tap1/Ifi205/Lgals9/Nmi/Oas1a/Fgl2/Dhx58/Acod1/Irf1	22
GO:0140888	interferon-mediated signaling pathway	16/156	77/28564	2.92526e-21	2.31996e-19	1.66752e-19	Isg15/Parp14/Stat1/Irf7/Zbp1/Irgm1/Igtp/Parp9/Stat2/Oas3/Samhd1/Ifitm3/Nmi/Oas2/Oas1a/Irf1	16
GO:0002221	pattern recognition receptor signaling pathway	20/156	189/28564	3.57071e-20	2.62957e-18	1.89006e-18	Rsad2/Ifih1/Oasl1/Trim30a/Ddx60/Irf7/Irgm1/Igtp/Oas3/Cd40/Ifi35/Pik3ap1/Tlr3/Nmi/Scimp/Oas1a/Lyn/Dhx58/Acod1/Irf1	20
GO:0031348	negative regulation of defense response	22/156	268/28564	1.1233e-19	7.72081e-18	5.54949e-18	Isg15/Ifi204/Ifi203/Parp14/Mndal/Ifi209/Ifi207/Ifi214/Ifi211/Trafd1/Stat2/Oas3/Samhd1/Tap1/Ifi205/Lgals9/Nmi/Oas1a/Fgl2/Dhx58/Aoah/Acod1	22
GO:0032479	regulation of type I interferon production	16/156	111/28564	1.49106e-18	9.91795e-17	7.12874e-17	Isg15/Ifih1/Stat1/Irf7/Gbp7/Oas3/Gbp3/Tlr3/Gbp4/Nmi/Oas2/Oas1a/Cgas/Dhx58/Acod1/Irf1	16
GO:0032606	type I interferon production	16/156	116/28564	3.10375e-18	1.99998e-16	1.43752e-16	Isg15/Ifih1/Stat1/Irf7/Gbp7/Oas3/Gbp3/Tlr3/Gbp4/Nmi/Oas2/Oas1a/Cgas/Dhx58/Acod1/Irf1	16
GO:0032102	negative regulation of response to external stimulus	22/156	429/28564	2.37283e-15	1.35911e-13	9.76886e-14	Isg15/Ifi204/Ifi203/Parp14/Mndal/Ifi209/Ifi207/Ifi214/Ifi211/Trafd1/Stat2/Oas3/Samhd1/Tap1/Ifi205/Lgals9/Nmi/Oas1a/Fgl2/Dhx58/Aoah/Acod1	22
GO:0097202	activation of cysteine-type endopeptidase activity	8/156	30/28564	3.49065e-12	1.62791e-10	1.1701e-10	Ifi204/Ifi203/Mndal/Ifi209/Ifi207/Ifi214/Ifi211/Ifi205	8
GO:0035455	response to interferon-alpha	8/156	32/28564	6.21543e-12	2.6572e-10	1.90992e-10	Ifit2/Ifit3/Ifit1/Ifi204/Eif2ak2/Bst2/Ifitm3/Oas1a	8
GO:0032496	response to lipopolysaccharide	18/156	394/28564	6.60728e-12	2.72484e-10	1.95854e-10	Cxcl10/Cmpk2/Stat1/Trim30a/Trim30d/Eif2ak2/Irgm1/Igtp/Gbp2/Klrk1/Fcgr4/Lgals9/Trim30c/Gch1/Scimp/Lyn/Acod1/Cd274	18
GO:0002697	regulation of immune effector process	19/156	472/28564	1.48709e-11	5.71759e-10	4.10964e-10	Rsad2/Ddx60/Fcgr1/Bst2/Pnp/Klrk1/Cd40/Tap1/Tlr3/Lgals9/H2-T22/Scimp/Cfb/Lyn/Fgl2/Cgas/Dhx58/Dennd1b/Irf1	19
GO:0043392	negative regulation of DNA binding	9/156	61/28564	4.66085e-11	1.62893e-09	1.17082e-09	Ifi204/Ifi203/Mndal/Ifi209/Sp100/Ifi207/Ifi214/Ifi211/Ifi205	9
GO:0030224	monocyte differentiation	8/156	41/28564	5.41643e-11	1.86145e-09	1.33795e-09	Ifi204/Ifi203/Mndal/Ifi209/Ifi207/Ifi214/Ifi211/Ifi205	8
GO:0060759	regulation of response to cytokine stimulus	12/156	154/28564	5.64111e-11	1.87612e-09	1.3485e-09	Isg15/Ifih1/Parp14/Irf7/Zbp1/Irgm1/Igtp/Parp9/Stat2/Oas3/Samhd1/Oas1a	12
GO:0071216	cellular response to biotic stimulus	16/156	345/28564	8.34365e-11	2.73089e-09	1.96288e-09	Cxcl10/Cmpk2/Stat1/Trim30a/Trim30d/Irgm1/Igtp/Gbp2/Klrk1/Fcgr4/Trim30c/Gch1/Scimp/Lyn/Acod1/Cd274	16
GO:0010212	response to ionizing radiation	11/156	143/28564	4.20074e-10	1.20304e-08	8.64714e-09	Ifi204/Ifi203/Mndal/Ifi209/Ifi207/Ifi214/Ifi211/Pnp/Ifi205/Pml/Ccnd2	11
GO:0071479	cellular response to ionizing radiation	9/156	83/28564	7.97697e-10	2.19314e-08	1.57636e-08	Ifi204/Ifi203/Mndal/Ifi209/Ifi207/Ifi214/Ifi211/Ifi205/Ccnd2	9
GO:0051101	regulation of DNA binding	10/156	136/28564	4.16365e-09	1.05993e-07	7.61848e-08	Ifi204/Ifi203/Mndal/Ifi209/Sp100/Ifi207/Ifi214/Ifi211/Ifi205/Lgals9	10
GO:0042149	cellular response to glucose starvation	8/156	70/28564	4.68164e-09	1.17726e-07	8.46181e-08	Ifi204/Ifi203/Mndal/Ifi209/Ifi207/Ifi214/Ifi211/Ifi205	8
GO:0002443	leukocyte mediated immunity	16/156	480/28564	9.70196e-09	2.2478e-07	1.61565e-07	Rsad2/Fcgr1/Irf7/Bst2/Pnp/Slfn2/Klrk1/Cd40/Tap1/Tlr3/Lgals9/H2-T22/Scimp/Lyn/Fgl2/Dennd1b	16
GO:0060700	regulation of ribonuclease activity	5/156	16/28564	1.89569e-08	3.98868e-07	2.86695e-07	Oasl1/Oasl2/Oas3/Oas2/Oas1a	5
GO:0044406	adhesion of symbiont to host	5/156	17/28564	2.67374e-08	5.40514e-07	3.88506e-07	Gbp2b/Gbp7/Gbp2/Gbp3/Gbp9	5
GO:0140895	cell surface toll-like receptor signaling pathway	7/156	58/28564	3.01314e-08	6.03214e-07	4.33572e-07	Ifi35/Pik3ap1/Nmi/Scimp/Oas1a/Lyn/Acod1	7
GO:0031638	zymogen activation	8/156	90/28564	3.50568e-08	6.88448e-07	4.94837e-07	Ifi204/Ifi203/Mndal/Ifi209/Ifi207/Ifi214/Ifi211/Ifi205	8
GO:0035457	cellular response to interferon-alpha	5/156	20/28564	6.61098e-08	1.26221e-06	9.07238e-07	Ifit2/Ifit3/Ifit1/Ifi204/Oas1a	5
GO:2000117	negative regulation of cysteine-type endopeptidase activity	8/156	102/28564	9.38443e-08	1.68267e-06	1.20945e-06	Ifi204/Ifi203/Mndal/Ifi209/Ifi207/Ifi214/Ifi211/Ifi205	8
GO:0052548	regulation of endopeptidase activity	13/156	368/28564	1.29426e-07	2.26167e-06	1.62562e-06	Ifi204/Ifi203/Mndal/Stat1/Ifi209/Ifi207/Ifi214/Tnfsf10/Ifi211/Serpina3g/Ifi205/Pml/Lyn	13
GO:0044790	suppression of viral release by host	5/156	23/28564	1.41596e-07	2.45353e-06	1.76353e-06	Trim30a/Trim30d/Pml/Trim30c/Trim25	5
GO:0071347	cellular response to interleukin-1	7/156	79/28564	2.63945e-07	4.35404e-06	3.12956e-06	Zbp1/Ccl12/Cd40/Ccl4/Acod1/Ccl3/Irf1	7
GO:0044000	movement in host	8/156	121/28564	3.52787e-07	5.72793e-06	4.11707e-06	Trim30a/Trim30d/Ifitm3/Trim30c/Ch25h/Chmp4b/Trim25/Ly6e	8
GO:0032069	regulation of nuclease activity	5/156	28/28564	4.04551e-07	6.51706e-06	4.68427e-06	Oasl1/Oasl2/Oas3/Oas2/Oas1a	5
GO:0070555	response to interleukin-1	7/156	94/28564	8.70408e-07	1.34946e-05	9.69952e-06	Zbp1/Ccl12/Cd40/Ccl4/Acod1/Ccl3/Irf1	7
GO:0046718	viral entry into host cell	7/156	97/28564	1.07755e-06	1.61007e-05	1.15727e-05	Trim30a/Trim30d/Ifitm3/Trim30c/Ch25h/Trim25/Ly6e	7
GO:0040029	epigenetic regulation of gene expression	9/156	204/28564	1.95337e-06	2.77782e-05	1.99662e-05	Ifi204/Ifi203/Mndal/Ifi209/Ifi207/Znfx1/Ifi214/Ifi211/Ifi205	9
GO:0070661	leukocyte proliferation	12/156	396/28564	1.99824e-06	2.82217e-05	2.02849e-05	Slfn1/Pnp/Slfn2/Ccl12/Cd40/Il15/Lgals9/Psmb10/Cfb/Lyn/Cd274/Irf1	12
GO:0034612	response to tumor necrosis factor	9/156	207/28564	2.20272e-06	3.08981e-05	2.22086e-05	Stat1/Gbp3/Ccl12/Cd40/Gch1/Ccl4/Acod1/Ccl3/Irf1	9
GO:0042594	response to starvation	9/156	210/28564	2.47903e-06	3.4539e-05	2.48256e-05	Ifi204/Ifi203/Mndal/Ifi209/Ifi207/Eif2ak2/Ifi214/Ifi211/Ifi205	9
GO:0042509	regulation of tyrosine phosphorylation of STAT protein	6/156	71/28564	2.5745e-06	3.56284e-05	2.56086e-05	Parp14/Parp9/Cd40/Il15/Lyn/Irf1	6
GO:0140894	endolysosomal toll-like receptor signaling pathway	5/156	44/28564	4.16628e-06	5.57849e-05	4.00966e-05	Rsad2/Pik3ap1/Tlr3/Scimp/Oas1a	5
GO:0046651	lymphocyte proliferation	11/156	354/28564	4.2618e-06	5.66957e-05	4.07512e-05	Slfn1/Pnp/Slfn2/Cd40/Il15/Lgals9/Psmb10/Cfb/Lyn/Cd274/Irf1	11
GO:0009394	2'-deoxyribonucleotide metabolic process	5/156	46/28564	5.2126e-06	6.80278e-05	4.88964e-05	Cmpk2/Pnp/Samhd1/Nt5c3/Dck	5
GO:0019692	deoxyribose phosphate metabolic process	5/156	46/28564	5.2126e-06	6.80278e-05	4.88964e-05	Cmpk2/Pnp/Samhd1/Nt5c3/Dck	5
GO:0002460	adaptive immune response based on somatic recombination of immune receptors built from immunoglobulin superfamily domains	11/156	373/28564	6.98918e-06	8.84152e-05	6.35503e-05	Rsad2/Fcgr1/Irf7/Pnp/Slfn2/Cd40/H2-T22/Fgl2/Dennd1b/Cd274/Irf1	11
GO:0071356	cellular response to tumor necrosis factor	8/156	187/28564	9.22394e-06	0.000114577	8.23545e-05	Stat1/Gbp3/Ccl12/Cd40/Ccl4/Acod1/Ccl3/Irf1	8
GO:0048247	lymphocyte chemotaxis	5/156	53/28564	1.05819e-05	0.00012988	9.33542e-05	Cxcl10/Ccl12/Ch25h/Ccl4/Ccl3	5
GO:0002274	myeloid leukocyte activation	9/156	264/28564	1.57014e-05	0.000185007	0.000132978	Klrk1/Fcgr4/Ifi35/Il15/Tlr3/Lgals9/Nampt/Nmi/Lyn	9
GO:0051092	positive regulation of NF-kappaB transcription factor activity	7/156	158/28564	2.7086e-05	0.00030857	0.000221791	Trim30a/Trim30d/Eif2ak2/Cd40/Tlr3/Trim30c/Trim25	7
GO:0070663	regulation of leukocyte proliferation	9/156	287/28564	3.028e-05	0.000341188	0.000245236	Slfn1/Pnp/Ccl12/Cd40/Il15/Lgals9/Lyn/Cd274/Irf1	9
GO:0072676	lymphocyte migration	6/156	110/28564	3.23214e-05	0.000362211	0.000260347	Cxcl10/Ccl12/Lgals9/Ch25h/Ccl4/Ccl3	6
GO:0000209	protein polyubiquitination	8/156	243/28564	6.00931e-05	0.000632204	0.00045441	Rnf213/Trim30a/Trim30d/Dtx3l/Trim30c/Nmi/Ube2l6/Rnf114	8
GO:0071496	cellular response to external stimulus	9/156	327/28564	8.27528e-05	0.000861449	0.000619185	Ifi204/Ifi203/Mndal/Ifi209/Ifi207/Eif2ak2/Ifi214/Ifi211/Ifi205	9
GO:1990868	response to chemokine	5/156	81/28564	8.35548e-05	0.000861449	0.000619185	Cxcl10/Ccl12/Ccl4/Lyn/Ccl3	5
GO:0050670	regulation of lymphocyte proliferation	8/156	260/28564	9.62237e-05	0.000977406	0.000702531	Slfn1/Pnp/Cd40/Il15/Lgals9/Lyn/Cd274/Irf1	8
GO:0002700	regulation of production of molecular mediator of immune response	7/156	208/28564	0.000152856	0.00146599	0.00105371	Rsad2/Bst2/Cd40/Tlr3/Scimp/Cgas/Dennd1b	7
GO:1903706	regulation of hemopoiesis	10/156	447/28564	0.000183287	0.00173366	0.00124611	Isg15/Stat1/Pnp/Inpp4b/Il15/Lgals9/Lyn/Fgl2/Ccl3/Irf1	10
GO:0051346	negative regulation of hydrolase activity	9/156	370/28564	0.000209053	0.0019594	0.00140836	Ifi204/Ifi203/Mndal/Ifi209/Ifi207/Ifi214/Ifi211/Serpina3g/Ifi205	9
GO:0010506	regulation of autophagy	8/156	292/28564	0.000212905	0.00198088	0.0014238	Iigp1/Trim30a/Trim30d/Irgm1/Igtp/Trim30c/Nampt/Chmp4b	8
GO:0002520	immune system development	7/156	230/28564	0.000282455	0.00255449	0.00183609	Samd9l/Samhd1/Cd40/Il15/Lyn/Acod1/Cd274	7
GO:0002366	leukocyte activation involved in immune response	8/156	317/28564	0.000369247	0.00325379	0.00233873	Slfn2/Cd40/Ifi35/Lgals9/Nmi/Lyn/Fgl2/Irf1	8
GO:0051250	negative regulation of lymphocyte activation	6/156	172/28564	0.000376621	0.00329065	0.00236522	Slfn1/Lgals9/Lyn/Fgl2/Cd274/Irf1	6
GO:0002440	production of molecular mediator of immune response	9/156	405/28564	0.000404838	0.00347823	0.00250005	Rsad2/Bst2/Samhd1/Cd40/Tlr3/Scimp/Fgl2/Cgas/Dennd1b	9
GO:0034655	nucleobase-containing compound catabolic process	9/156	408/28564	0.000426994	0.00360845	0.00259365	Isg20/Slfn8/Pnp/Samhd1/Slfn2/Nt5c3/Oas2/Enpp4/Tent5a	9
GO:0001906	cell killing	7/156	250/28564	0.000465998	0.00392199	0.00281901	Cxcl10/Fcgr1/Pnp/Klrk1/Tap1/Lgals9/H2-T22	7
GO:0001909	leukocyte mediated cytotoxicity	6/156	181/28564	0.000493524	0.00408693	0.00293757	Fcgr1/Pnp/Klrk1/Tap1/Lgals9/H2-T22	6
GO:0046631	alpha-beta T cell activation	6/156	191/28564	0.000654663	0.00529378	0.00380502	Rsad2/Pnp/Il15/Lgals9/Cd274/Irf1	6
GO:0044270	cellular nitrogen compound catabolic process	9/156	440/28564	0.000731971	0.00580509	0.00417253	Isg20/Slfn8/Pnp/Samhd1/Slfn2/Nt5c3/Oas2/Enpp4/Tent5a	9
GO:0046700	heterocycle catabolic process	9/156	440/28564	0.000731971	0.00580509	0.00417253	Isg20/Slfn8/Pnp/Samhd1/Slfn2/Nt5c3/Oas2/Enpp4/Tent5a	9
GO:0019882	antigen processing and presentation	5/156	133/28564	0.000835099	0.00647359	0.00465303	Fcgr1/Fcgr4/Tap1/H2-T22/Fgl2	5
GO:0001910	regulation of leukocyte mediated cytotoxicity	5/156	134/28564	0.000863697	0.0066206	0.0047587	Pnp/Klrk1/Tap1/Lgals9/H2-T22	5
GO:0051235	maintenance of location	8/156	364/28564	0.000911062	0.00694663	0.00499303	Cxcl10/Rnf213/Sp100/Lgals9/Pml/Itpr1/Lyn/Slc8a1	8
GO:0050868	negative regulation of T cell activation	5/156	136/28564	0.000923073	0.00694663	0.00499303	Slfn1/Lgals9/Fgl2/Cd274/Irf1	5
GO:0019439	aromatic compound catabolic process	9/156	461/28564	0.00101504	0.00754903	0.00542602	Isg20/Slfn8/Pnp/Samhd1/Slfn2/Nt5c3/Oas2/Enpp4/Tent5a	9
GO:0050863	regulation of T cell activation	8/156	384/28564	0.0012811	0.00937556	0.00673888	Slfn1/Pnp/Il15/Lgals9/Fgl2/Cgas/Cd274/Irf1	8
GO:0002367	cytokine production involved in immune response	5/156	149/28564	0.00138596	0.00999246	0.00718229	Rsad2/Bst2/Tlr3/Scimp/Dennd1b	5
GO:0006914	autophagy	9/156	485/28564	0.00144119	0.0103185	0.00741664	Iigp1/Rnf213/Trim30a/Trim30d/Irgm1/Igtp/Trim30c/Nampt/Chmp4b	9
GO:0061919	process utilizing autophagic mechanism	9/156	485/28564	0.00144119	0.0103185	0.00741664	Iigp1/Rnf213/Trim30a/Trim30d/Irgm1/Igtp/Trim30c/Nampt/Chmp4b	9
GO:1901361	organic cyclic compound catabolic process	9/156	486/28564	0.00146166	0.0104289	0.00749597	Isg20/Slfn8/Pnp/Samhd1/Slfn2/Nt5c3/Oas2/Enpp4/Tent5a	9
GO:1903038	negative regulation of leukocyte cell-cell adhesion	5/156	151/28564	0.00147001	0.0104523	0.0075128	Slfn1/Lgals9/Fgl2/Cd274/Irf1	5
GO:0045765	regulation of angiogenesis	7/156	305/28564	0.0014853	0.0105247	0.00756486	Cxcl10/Stat1/Sp100/Cd40/Tlr3/Pml/Cybb	7
GO:0031341	regulation of cell killing	5/156	155/28564	0.00164931	0.0113741	0.0081754	Pnp/Klrk1/Tap1/Lgals9/H2-T22	5
GO:0006874	intracellular calcium ion homeostasis	7/156	316/28564	0.00181582	0.0123572	0.00888196	Cxcl10/Cd40/Inpp4b/Pml/Itpr1/Lyn/Slc8a1	7
GO:1901136	carbohydrate derivative catabolic process	5/156	160/28564	0.00189541	0.0124867	0.00897505	Pnp/Samhd1/Nt5c3/Enpp4/Aoah	5
GO:0002456	T cell mediated immunity	5/156	162/28564	0.002001	0.012975	0.00932608	Rsad2/Pnp/Slfn2/H2-T22/Dennd1b	5
GO:0034504	protein localization to nucleus	7/156	325/28564	0.00212653	0.0137028	0.00984917	Sp100/Parp9/Tor1aip1/Dtx3l/Tor1aip2/Pml/Gbp4	7
GO:0055074	calcium ion homeostasis	7/156	347/28564	0.00305952	0.0185682	0.0133463	Cxcl10/Cd40/Inpp4b/Pml/Itpr1/Lyn/Slc8a1	7
GO:0043547	positive regulation of GTPase activity	6/156	259/28564	0.00307354	0.0185682	0.0133463	Ccl12/Cd40/Ccl4/Dennd1b/Ccl3/Srgap2	6
GO:0001933	negative regulation of protein phosphorylation	7/156	354/28564	0.00341386	0.0201125	0.0144563	Parp14/Slfn1/Daxx/Gbp4/Lyn/Slc8a1/Irf1	7
GO:0009165	nucleotide biosynthetic process	6/156	266/28564	0.0035023	0.0205747	0.0147885	Cmpk2/Oasl2/Pnp/Nampt/Oas1a/Dck	6
GO:0097553	calcium ion transmembrane import into cytosol	5/156	193/28564	0.00424128	0.02386	0.0171498	Cxcl10/Pml/Itpr1/Lyn/Slc8a1	5
GO:0031396	regulation of protein ubiquitination	5/156	214/28564	0.0065257	0.0324241	0.0233055	Isg15/Daxx/Dtx3l/Gbp4/Nmi	5
GO:0042326	negative regulation of phosphorylation	7/156	405/28564	0.00702183	0.0347218	0.024957	Parp14/Slfn1/Daxx/Gbp4/Lyn/Slc8a1/Irf1	7
GO:0002696	positive regulation of leukocyte activation	7/156	408/28564	0.0072984	0.0358317	0.0257547	Pnp/Klrk1/Cd40/Il15/Lgals9/Cd274/Irf1	7
GO:0007159	leukocyte cell-cell adhesion	7/156	420/28564	0.00848607	0.0400418	0.0287809	Slfn1/Pnp/Il15/Lgals9/Fgl2/Cd274/Irf1	7
GO:0030217	T cell differentiation	6/156	331/28564	0.00987293	0.0444497	0.0319492	Rsad2/Pnp/Il15/Lgals9/Fgl2/Irf1	6
GO:0043254	regulation of protein-containing complex assembly	7/156	435/28564	0.0101639	0.0453579	0.0326019	Isg15/Trim30a/Xaf1/Eif2ak2/Gbp5/Irgm1/Igtp	7
GO:0031330	negative regulation of cellular catabolic process	5/156	240/28564	0.0104044	0.0460384	0.0330911	Slfn2/Pml/Nampt/Chmp4b/Tent5a	5
GO:0009895	negative regulation of catabolic process	6/156	336/28564	0.0105747	0.0466121	0.0335034	Slfn2/Usp25/Pml/Nampt/Chmp4b/Tent5a	6

## Sheet: Table_S6_TAM_0_marker
	p_val	avg_log2FC	pct.1	pct.2	p_val_adj
Myo1e	6.21263e-98	1.28216	0.884	0.511	2.00581e-93
Gab2	1.82684e-86	1.09318	0.928	0.638	5.89813e-82
Lrmda	2.50718e-78	1.10098	0.89	0.569	8.09469e-74
Malat1	3.28023e-78	0.948443	1	0.975	1.05906e-73
Cadm1	8.71407e-77	1.19981	0.713	0.333	2.81343e-72
Arhgap24	1.10233e-76	1.15115	0.788	0.432	3.55899e-72
Lncpint	7.06468e-76	1.13605	0.851	0.508	2.2809e-71
Tanc2	1.58674e-74	1.09236	0.793	0.399	5.12295e-70
Zdhhc14	7.17654e-69	1.04487	0.653	0.266	2.31702e-64
Slc8a1	9.08754e-67	0.940281	0.914	0.596	2.934e-62
Pitpnc1	9.55995e-67	1.17157	0.776	0.424	3.08653e-62
Ldlrad4	2.30479e-66	1.04222	0.746	0.393	7.44125e-62
Tmcc3	5.08566e-66	0.997022	0.793	0.418	1.64196e-61
Maml2	9.35746e-66	1.00128	0.651	0.269	3.02115e-61
Dock4	9.02935e-63	0.887785	0.792	0.429	2.91522e-58
Elmo1	3.51821e-62	0.921727	0.862	0.533	1.13589e-57
Plxdc2	6.02372e-62	1.13497	0.827	0.526	1.94482e-57
Snx24	2.2264e-59	0.94772	0.82	0.492	7.18816e-55
Apbb2	1.46927e-57	0.832922	0.48	0.156	4.74367e-53
Zswim6	9.65448e-57	0.844237	0.89	0.592	3.11705e-52
Epb41l2	1.17175e-56	0.850378	0.902	0.648	3.78313e-52
Xist	3.41452e-56	0.75075	0.932	0.673	1.10241e-51
Plcl1	3.5428e-56	0.893099	0.685	0.329	1.14383e-51
Fmn1	3.59307e-56	0.984944	0.65	0.344	1.16006e-51
Tgfbr1	7.63097e-56	0.887504	0.771	0.436	2.46374e-51
Abca1	1.90497e-54	0.77872	0.905	0.647	6.15038e-50
Ankrd11	2.82948e-54	0.811568	0.918	0.662	9.13526e-50
Cd86	1.09928e-53	0.883697	0.926	0.714	3.54914e-49
Cyth1	8.36807e-52	0.791856	0.797	0.476	2.70172e-47
Creb5	8.62561e-50	0.965085	0.732	0.406	2.78486e-45
Trps1	8.64552e-50	0.868814	0.905	0.649	2.79129e-45
Gnaq	2.08483e-49	0.756264	0.835	0.568	6.73109e-45
Tbc1d9	2.36666e-49	0.797825	0.874	0.593	7.64099e-45
Dennd4a	2.88526e-48	0.903959	0.867	0.621	9.31535e-44
Traf3	5.09242e-48	0.835482	0.667	0.337	1.64414e-43
Picalm	1.31879e-46	0.65758	0.975	0.835	4.25784e-42
Nav2	5.15872e-46	0.941272	0.368	0.104	1.66554e-41
Lpp	1.07689e-45	0.716742	0.739	0.429	3.47684e-41
Lhfpl2	1.56247e-45	0.766228	0.515	0.222	5.04459e-41
Dock10	2.2486e-45	0.839151	0.842	0.575	7.25984e-41
Spag9	4.17003e-45	0.779335	0.912	0.679	1.34634e-40
Inpp5d	9.75087e-44	0.732821	0.848	0.599	3.14817e-39
Dip2c	3.33054e-43	0.767129	0.613	0.304	1.0753e-38
Foxn3	9.39161e-43	0.686148	0.811	0.521	3.03217e-38
Macf1	9.41395e-43	0.663826	0.795	0.496	3.03939e-38
Itga9	1.07567e-42	0.766585	0.623	0.313	3.47291e-38
Kpna4	2.72193e-42	0.762846	0.881	0.675	8.78803e-38
Ppm1h	2.77686e-42	0.76051	0.697	0.395	8.96537e-38
Mbnl2	5.2561e-42	0.733158	0.876	0.634	1.69699e-37
Ptprj	1.19751e-41	0.771135	0.813	0.543	3.86628e-37
Snx29	4.69421e-41	0.677548	0.471	0.187	1.51557e-36
Mgat5	4.90354e-41	0.750214	0.636	0.342	1.58316e-36
Dennd1a	1.28107e-40	0.647171	0.793	0.488	4.13607e-36
Atp2b1	2.07064e-40	0.649562	0.953	0.804	6.68526e-36
Qk	2.57126e-40	0.633469	0.849	0.603	8.30158e-36
Epb41	1.17366e-39	0.817992	0.618	0.321	3.78928e-35
Fndc3b	2.00617e-39	0.681448	0.715	0.417	6.47712e-35
Cmip	2.76841e-39	0.725311	0.848	0.629	8.9381e-35
Btbd9	2.30883e-38	0.771334	0.757	0.476	7.45428e-34
Dmxl2	2.35101e-38	0.63955	0.422	0.156	7.59047e-34
Hivep2	1.64737e-37	0.765254	0.783	0.54	5.3187e-33
Exoc4	5.23529e-37	0.722188	0.685	0.399	1.69026e-32
Rbm47	6.15622e-37	0.709512	0.669	0.379	1.9876e-32
Zbtb20	7.88977e-37	0.755281	0.615	0.323	2.54729e-32
Gcnt2	1.62518e-36	0.686276	0.68	0.403	5.24705e-32
Malt1	2.31913e-36	0.796141	0.599	0.315	7.48754e-32
Sik3	3.85433e-36	0.734767	0.802	0.548	1.24441e-31
Pmepa1	5.85263e-36	0.586188	0.928	0.736	1.88958e-31
Ell2	8.77064e-36	0.767745	0.704	0.428	2.83169e-31
Arih1	1.28956e-35	0.715904	0.802	0.551	4.16348e-31
Tbc1d5	1.33571e-35	0.673085	0.685	0.396	4.31247e-31
Jmjd1c	1.52391e-35	0.698137	0.828	0.574	4.92009e-31
March3	3.48767e-35	0.997485	0.499	0.241	1.12603e-30
Sash1	4.22616e-35	0.708827	0.641	0.353	1.36446e-30
Pvt1	8.39743e-35	0.709599	0.45	0.199	2.71119e-30
Rapgef5	9.37477e-35	0.626351	0.434	0.171	3.02674e-30
Rab8b	1.21362e-34	0.668585	0.842	0.646	3.91828e-30
Lrrc8d	1.29905e-34	0.700794	0.571	0.302	4.19411e-30
Xylt1	4.35562e-34	0.794957	0.623	0.337	1.40626e-29
Arhgap15	6.45369e-34	0.699731	0.788	0.525	2.08364e-29
Col14a1	7.29457e-34	0.649025	0.419	0.163	2.35513e-29
Lyn	7.40846e-34	0.549833	0.967	0.883	2.3919e-29
Wdfy3	9.50927e-34	0.628878	0.662	0.377	3.07016e-29
Fbxl17	2.29479e-33	0.594402	0.606	0.317	7.40897e-29
Bach2	3.56484e-33	0.721243	0.583	0.31	1.15094e-28
Dst	7.59472e-33	0.701088	0.49	0.237	2.45203e-28
Bcas3	1.04843e-32	0.603637	0.454	0.198	3.38496e-28
Chd2	1.39302e-32	0.647013	0.623	0.353	4.49749e-28
Syk	1.68588e-32	0.660694	0.732	0.482	5.44302e-28
Fnip1	2.09873e-32	0.659395	0.734	0.471	6.77595e-28
Ccny	2.17017e-32	0.892194	0.569	0.333	7.00662e-28
Mef2a	2.49171e-32	0.621979	0.806	0.553	8.04473e-28
Mdfic	3.24304e-32	0.688716	0.716	0.49	1.04705e-27
Braf	7.92789e-32	0.665994	0.592	0.315	2.5596e-27
Atxn1	1.63052e-31	0.571227	0.573	0.293	5.2643e-27
Susd6	2.11338e-31	0.641433	0.758	0.497	6.82326e-27
Ext1	2.89717e-31	0.651624	0.694	0.416	9.35379e-27
Nceh1	4.32809e-31	0.588575	0.571	0.303	1.39737e-26
Rnf180	2.97601e-30	0.644898	0.48	0.229	9.60834e-26
Iqgap1	4.01131e-30	0.53429	0.923	0.785	1.29509e-25
Specc1l	4.65063e-30	0.670943	0.546	0.294	1.5015e-25
Fbxo11	5.44759e-30	0.624231	0.695	0.436	1.75881e-25
Dapk1	5.90029e-30	0.656091	0.587	0.331	1.90497e-25
Kansl1	9.11979e-30	0.587256	0.697	0.434	2.94442e-25
Cacna1a	1.46286e-29	0.606355	0.436	0.189	4.72299e-25
Abr	2.47128e-29	0.626456	0.601	0.366	7.97878e-25
Itgav	2.84489e-29	0.798582	0.692	0.465	9.18502e-25
Slc15a3	4.13712e-29	0.639743	0.772	0.56	1.33571e-24
Ski	5.94313e-29	0.553302	0.706	0.445	1.9188e-24
Hgf	6.70906e-29	0.553633	0.412	0.177	2.16609e-24
Nfkb1	1.81435e-28	0.66791	0.788	0.553	5.85781e-24
Fnip2	4.78503e-28	0.627898	0.52	0.287	1.5449e-23
Aff4	8.63386e-28	0.607381	0.66	0.429	2.78753e-23
Nup98	9.43437e-28	0.596854	0.601	0.345	3.04598e-23
Sik2	1.00557e-27	0.634667	0.515	0.266	3.24658e-23
Sh3pxd2b	1.74272e-27	0.560899	0.529	0.289	5.62654e-23
Map4k3	2.31352e-27	0.56509	0.426	0.199	7.46943e-23
Nf1	3.76733e-27	0.518339	0.499	0.253	1.21632e-22
Kif1b	4.28204e-27	0.545185	0.518	0.278	1.3825e-22
Pik3cb	4.63881e-27	0.562679	0.443	0.209	1.49769e-22
Fam172a	5.82328e-27	0.6004	0.615	0.38	1.8801e-22
Pan3	7.30064e-27	0.595915	0.588	0.348	2.35708e-22
Slc49a4	9.80251e-27	0.615677	0.574	0.33	3.16484e-22
Fnbp1	1.10498e-26	0.518551	0.658	0.402	3.56754e-22
Osbpl8	1.66438e-26	0.734133	0.664	0.448	5.37362e-22
Galnt7	1.97557e-26	0.516255	0.51	0.268	6.37832e-22
Dock2	2.48494e-26	0.504718	0.767	0.529	8.02286e-22
Zfp704	2.7043e-26	0.526881	0.364	0.157	8.73111e-22
Arhgap22	2.77111e-26	0.553612	0.501	0.26	8.94682e-22
Hivep3	3.75941e-26	0.61265	0.567	0.331	1.21376e-21
Aig1	6.69922e-26	0.573883	0.639	0.415	2.16291e-21
Dach1	8.21882e-26	0.596165	0.221	0.06	2.65353e-21
Rftn1	8.87596e-26	0.525387	0.65	0.405	2.86569e-21
Trio	1.13761e-25	0.522736	0.48	0.252	3.6729e-21
Ambra1	4.60468e-25	0.508565	0.482	0.249	1.48667e-20
Rere	4.72914e-25	0.563991	0.497	0.273	1.52685e-20
Irak2	6.81699e-25	0.576217	0.613	0.381	2.20093e-20
Tns3	6.84846e-25	0.544424	0.506	0.273	2.21109e-20
Mgat4a	7.98829e-25	0.569153	0.513	0.294	2.5791e-20
Dyrk1a	1.65242e-24	0.510764	0.51	0.275	5.335e-20
Fgf13	5.24024e-24	0.780219	0.285	0.101	1.69186e-19
Eepd1	5.68338e-24	0.560852	0.487	0.27	1.83494e-19
Tent5c	7.03432e-24	0.51141	0.634	0.408	2.2711e-19
Irs2	7.51841e-24	0.516026	0.464	0.238	2.42739e-19
Plxnc1	7.9867e-24	0.537273	0.419	0.199	2.57859e-19
Maml3	8.70915e-24	0.612107	0.494	0.265	2.81183e-19
Ankrd44	8.84025e-24	0.578456	0.592	0.357	2.85416e-19
Tcf7l2	9.27388e-24	0.520512	0.461	0.238	2.99417e-19
Fcho2	9.38587e-24	0.515304	0.613	0.373	3.03032e-19
Havcr2	1.127e-23	0.545815	0.508	0.28	3.63863e-19
Arih2	1.38268e-23	0.58255	0.637	0.415	4.46413e-19
Chd7	4.22629e-23	0.538067	0.59	0.36	1.3645e-18
Map3k2	8.93055e-23	0.539735	0.52	0.297	2.88332e-18
Lsamp	1.45903e-22	1.05041	0.434	0.258	4.71064e-18
Arhgap17	1.65752e-22	0.585801	0.685	0.468	5.35146e-18
Mitf	2.18312e-22	0.528604	0.475	0.25	7.04842e-18
Map3k5	3.8414e-22	0.519715	0.447	0.229	1.24023e-17
Rreb1	4.07511e-22	0.540398	0.576	0.353	1.31569e-17
Elf2	4.12005e-22	0.527642	0.585	0.359	1.3302e-17
Hnrnpll	4.80411e-22	0.548608	0.532	0.316	1.55106e-17
Dnmt3a	7.00056e-22	0.503786	0.473	0.257	2.2602e-17
Pde3b	1.16493e-21	0.546258	0.396	0.196	3.7611e-17
Rapgef2	1.21031e-21	0.583687	0.499	0.279	3.9076e-17
Hpgds	1.62691e-21	0.503382	0.622	0.392	5.25264e-17
Blnk	2.36237e-21	0.57047	0.511	0.305	7.62714e-17
Tank	2.45827e-21	0.589322	0.641	0.424	7.93678e-17
Dleu2	2.57523e-21	0.623934	0.655	0.444	8.31437e-17
Plek	6.58386e-21	0.500138	0.898	0.824	2.12567e-16
Tcf4	8.14792e-21	0.538873	0.66	0.442	2.63064e-16
Sfmbt1	1.36565e-20	0.563817	0.522	0.311	4.40913e-16
Baz2b	1.91533e-20	0.547057	0.709	0.498	6.18383e-16
B4galt5	1.96533e-20	0.55265	0.618	0.408	6.34526e-16
Jmy	2.48354e-20	0.551499	0.464	0.263	8.01836e-16
Clasp2	2.88289e-20	0.515767	0.49	0.28	9.30769e-16
Itpkb	3.03986e-20	0.571308	0.541	0.332	9.8145e-16
Rnf217	3.6037e-20	0.634023	0.338	0.155	1.16349e-15
Entpd1	5.32335e-20	0.521917	0.529	0.324	1.7187e-15
Mertk	7.20565e-20	0.574367	0.436	0.234	2.32642e-15
Fam117b	8.63398e-20	0.623193	0.534	0.333	2.78757e-15
Lpin2	8.78457e-20	0.511293	0.553	0.336	2.83619e-15
Psd3	1.4869e-19	0.512725	0.408	0.208	4.80059e-15
Arhgap25	2.69405e-19	0.573545	0.487	0.308	8.698e-15
Pdpn	4.37734e-19	0.533233	0.377	0.192	1.41327e-14
Ophn1	1.8844e-18	0.520983	0.48	0.279	6.08399e-14
Colec12	3.51884e-18	0.727658	0.522	0.341	1.13609e-13
Neat1	1.13025e-17	0.504521	0.667	0.462	3.64913e-13
Fbxo32	1.46551e-17	0.609516	0.31	0.146	4.73155e-13
Zmynd15	2.80312e-17	0.503273	0.473	0.272	9.05016e-13
Mxi1	3.97579e-17	0.529493	0.532	0.347	1.28362e-12
Phlpp1	5.68599e-17	0.511434	0.417	0.231	1.83578e-12
Immp2l	6.34501e-17	0.505358	0.401	0.221	2.04855e-12
Mir99ahg	1.30566e-16	0.569203	0.327	0.165	4.21547e-12
Pde4d	1.36403e-16	0.674337	0.427	0.248	4.40391e-12
Wwox	1.53058e-16	0.524533	0.457	0.27	4.94163e-12
Neurl3	2.96213e-16	0.526031	0.62	0.447	9.56353e-12
Tsc22d2	3.79019e-16	0.506145	0.468	0.276	1.2237e-11
Ern1	7.58871e-16	0.503674	0.499	0.31	2.45009e-11
Spp1	6.99023e-15	0.549989	0.944	0.889	2.25687e-10
Antxr2	8.59185e-15	0.663095	0.569	0.387	2.77396e-10
Pde4b	1.4417e-14	0.516329	0.729	0.595	4.65467e-10
Cdk11b	3.61659e-12	0.597005	0.548	0.392	1.16765e-07

## Sheet: Table_S7_TAM_0_GO
ID	Description	GeneRatio	BgRatio	pvalue	p.adjust	qvalue	geneID	Count
GO:0150115	cell-substrate junction organization	7/115	106/28564	2.50109e-07	0.000566997	0.000414391	Fmn1/Macf1/Ptprj/Rab8b/Dst/Bcas3/Itgav	7
GO:0043547	positive regulation of GTPase activity	9/115	259/28564	1.09838e-06	0.00124502	0.000909923	Arhgap24/Tbc1d9/Picalm/Dock10/Dennd1a/Tbc1d5/Rapgef5/Bcas3/Abr	9
GO:0043087	regulation of GTPase activity	10/115	353/28564	1.72889e-06	0.00130646	0.000954832	Arhgap24/Tbc1d9/Picalm/Dock10/Dennd1a/Tbc1d5/Rapgef5/Arhgap15/Bcas3/Abr	10
GO:0007044	cell-substrate junction assembly	6/115	99/28564	3.08489e-06	0.00174836	0.00127779	Fmn1/Macf1/Ptprj/Dst/Bcas3/Itgav	6
GO:0002757	immune response-activating signaling pathway	10/115	391/28564	4.28529e-06	0.00194295	0.00142001	Cd86/Traf3/Ptprj/Malt1/Syk/Braf/Slc15a3/Nfkb1/Colec12/Pde4d	10
GO:0007264	small GTPase mediated signal transduction	10/115	428/28564	9.44536e-06	0.00305895	0.00223564	Arhgap24/Dock4/Elmo1/Abca1/Cyth1/Dennd4a/Dock10/Dennd1a/Rapgef5/Itgav	10
GO:0001894	tissue homeostasis	8/115	278/28564	1.75189e-05	0.00434989	0.00317913	Apbb2/Ankrd11/Inpp5d/Gcnt2/Col14a1/Syk/Ext1/Itgav	8
GO:0060249	anatomical structure homeostasis	8/115	278/28564	1.75189e-05	0.00434989	0.00317913	Apbb2/Ankrd11/Inpp5d/Gcnt2/Col14a1/Syk/Ext1/Itgav	8
GO:0031589	cell-substrate adhesion	9/115	369/28564	1.91879e-05	0.00434989	0.00317913	Fmn1/Macf1/Itga9/Ptprj/Fndc3b/Gcnt2/Bcas3/Braf/Itgav	9
GO:0006909	phagocytosis	7/115	240/28564	5.49379e-05	0.00957614	0.00699875	Elmo1/Abca1/Ptprj/Syk/Abr/Itgav/Colec12	7
GO:0002833	positive regulation of response to biotic stimulus	8/115	335/28564	6.55915e-05	0.00990784	0.00724116	Cadm1/Cd86/Traf3/Rbm47/Sash1/Syk/Slc15a3/Colec12	8
GO:0003012	muscle system process	9/115	436/28564	6.99274e-05	0.00990784	0.00724116	Slc8a1/Dock4/Apbb2/Atp2b1/Col14a1/Mef2a/Fgf13/Fbxo32/Pde4d	9
GO:0030183	B cell differentiation	6/115	180/28564	9.18151e-05	0.0110828	0.00809989	Dock10/Inpp5d/Ptprj/Malt1/Syk/Fnip1	6
GO:0090257	regulation of muscle system process	7/115	261/28564	9.28863e-05	0.0110828	0.00809989	Slc8a1/Dock4/Atp2b1/Mef2a/Fgf13/Fbxo32/Pde4d	7
GO:0001667	ameboidal-type cell migration	9/115	470/28564	0.000123458	0.0121777	0.00890006	Gab2/Slc8a1/Tgfbr1/Macf1/Fndc3b/Sash1/Bcas3/Braf/Itgav	9
GO:0051897	positive regulation of protein kinase B signaling	5/115	120/28564	0.000127756	0.0121777	0.00890006	Tgfbr1/Ptprj/Gcnt2/Specc1l/Osbpl8	5
GO:0060560	developmental growth involved in morphogenesis	7/115	290/28564	0.000177975	0.0144096	0.0105313	Cadm1/Fmn1/Picalm/Spag9/Macf1/Ext1/Fgf13	7
GO:0048771	tissue remodeling	6/115	212/28564	0.000223713	0.0163599	0.0119567	Inpp5d/Syk/Ext1/Abr/Itgav/Nfkb1	6
GO:0002237	response to molecule of bacterial origin	8/115	414/28564	0.000279069	0.0188466	0.0137741	Abca1/Cd86/Malt1/Sash1/Abr/Itgav/Nfkb1/Pde4d	8
GO:0042113	B cell activation	7/115	318/28564	0.000311454	0.0197055	0.0144018	Cd86/Dock10/Inpp5d/Ptprj/Malt1/Syk/Fnip1	7
GO:0017157	regulation of exocytosis	6/115	226/28564	0.000315154	0.0197055	0.0144018	Gab2/Rab8b/Syk/Braf/Cacna1a/Abr	6
GO:0007163	establishment or maintenance of cell polarity	6/115	228/28564	0.000330309	0.0197055	0.0144018	Cyth1/Macf1/Exoc4/Dst/Bcas3/Fgf13	6
GO:0010810	regulation of cell-substrate adhesion	6/115	230/28564	0.000346028	0.020114	0.0147004	Fmn1/Macf1/Ptprj/Gcnt2/Bcas3/Braf	6
GO:0003018	vascular process in circulatory system	6/115	240/28564	0.000433633	0.022342	0.0163287	Slc8a1/Dock4/Ptprj/Atp2b1/Ext1/Abr	6
GO:0071216	cellular response to biotic stimulus	7/115	345/28564	0.000506873	0.0239392	0.017496	Abca1/Cd86/Malt1/Sash1/Syk/Nfkb1/Pde4d	7
GO:0010959	regulation of metal ion transport	8/115	460/28564	0.000560499	0.0252709	0.0184693	Slc8a1/Gnaq/Atp2b1/Epb41/Fbxo11/Cacna1a/Fgf13/Pde4d	8
GO:0010563	negative regulation of phosphorus metabolic process	8/115	461/28564	0.000568512	0.0252709	0.0184693	Cadm1/Slc8a1/Ldlrad4/Gnaq/Spag9/Ptprj/Mgat5/Pde4d	8
GO:0045936	negative regulation of phosphate metabolic process	8/115	461/28564	0.000568512	0.0252709	0.0184693	Cadm1/Slc8a1/Ldlrad4/Gnaq/Spag9/Ptprj/Mgat5/Pde4d	8
GO:0001933	negative regulation of protein phosphorylation	7/115	354/28564	0.000590254	0.0257328	0.0188069	Cadm1/Slc8a1/Ldlrad4/Gnaq/Spag9/Ptprj/Pde4d	7
GO:0060348	bone development	6/115	262/28564	0.000687079	0.02843	0.0207781	Cadm1/Ankrd11/Foxn3/Sik3/Xylt1/Ext1	6
GO:0048705	skeletal system morphogenesis	6/115	264/28564	0.000714826	0.02843	0.0207781	Fmn1/Tgfbr1/Ankrd11/Foxn3/Sik3/Ext1	6
GO:1903522	regulation of blood circulation	6/115	270/28564	0.000803297	0.0300211	0.021941	Slc8a1/Dock4/Atp2b1/Mef2a/Fgf13/Pde4d	6
GO:0002244	hematopoietic progenitor cell differentiation	5/115	184/28564	0.000909801	0.0300211	0.021941	Rbm47/Chd2/Fnip1/Braf/Ext1	5
GO:0006887	exocytosis	7/115	382/28564	0.000921476	0.0300211	0.021941	Gab2/Exoc4/Rab8b/Syk/Braf/Cacna1a/Abr	7
GO:0022604	regulation of cell morphogenesis	6/115	278/28564	0.000934153	0.0300211	0.021941	Epb41l2/Picalm/Spag9/Macf1/Epb41/Arhgap15	6
GO:0007409	axonogenesis	8/115	498/28564	0.000937091	0.0300211	0.021941	Apbb2/Picalm/Macf1/Dst/Braf/Ext1/Cacna1a/Fgf13	8
GO:0045862	positive regulation of proteolysis	7/115	384/28564	0.000949811	0.0300211	0.021941	Picalm/Malt1/Arih1/Syk/Rnf180/Dapk1/Rnf217	7
GO:0050770	regulation of axonogenesis	5/115	187/28564	0.000977943	0.0300211	0.021941	Picalm/Macf1/Braf/Cacna1a/Fgf13	5
GO:0050900	leukocyte migration	7/115	386/28564	0.000978829	0.0300211	0.021941	Cadm1/Itga9/Ptprj/Syk/Ext1/Abr/Pde4d	7
GO:0042060	wound healing	7/115	392/28564	0.0010701	0.0304653	0.0222656	Arhgap24/Gnaq/Macf1/Ptprj/Dst/Syk/Ext1	7
GO:0048588	developmental cell growth	6/115	287/28564	0.00110037	0.0304653	0.0222656	Picalm/Spag9/Macf1/Col14a1/Ext1/Fgf13	6
GO:0032970	regulation of actin filament-based process	7/115	411/28564	0.00140401	0.0350564	0.025621	Fmn1/Tgfbr1/Bcas3/Braf/Specc1l/Fgf13/Pde4d	7
GO:0061448	connective tissue development	6/115	307/28564	0.00155056	0.0366293	0.0267706	Lncpint/Tgfbr1/Creb5/Trps1/Sik3/Ext1	6
GO:0031334	positive regulation of protein-containing complex assembly	5/115	208/28564	0.00156629	0.0366293	0.0267706	Fmn1/Abca1/Syk/Fnip1/Fnip2	5
GO:0060485	mesenchyme development	6/115	310/28564	0.00162865	0.0369214	0.0269841	Ldlrad4/Tgfbr1/Exoc4/Gcnt2/Ext1/Fam172a	6
GO:0031032	actomyosin structure organization	5/115	212/28564	0.00170267	0.0374752	0.0273889	Epb41l2/Tgfbr1/Epb41/Mef2a/Braf	5
GO:0001503	ossification	7/115	427/28564	0.00174407	0.0380174	0.0277851	Lncpint/Slc8a1/Atp2b1/Fndc3b/Sik3/Xylt1/Ext1	7
GO:0018105	peptidyl-serine phosphorylation	6/115	326/28564	0.00209683	0.0409089	0.0298983	Tgfbr1/Syk/Fnip1/Braf/Fnip2/Pde4d	6
GO:0002699	positive regulation of immune effector process	6/115	327/28564	0.00212914	0.0409089	0.0298983	Gab2/Cadm1/Cd86/Ptprj/Malt1/Syk	6
GO:0090132	epithelium migration	6/115	329/28564	0.00219489	0.0409089	0.0298983	Gab2/Tgfbr1/Macf1/Sash1/Bcas3/Itgav	6
GO:1901652	response to peptide	7/115	447/28564	0.00225566	0.0409089	0.0298983	Ptprj/Atp2b1/Braf/Cacna1a/Nfkb1/Sik2/Osbpl8	7
GO:0090130	tissue migration	6/115	331/28564	0.00226216	0.0409089	0.0298983	Gab2/Tgfbr1/Macf1/Sash1/Bcas3/Itgav	6
GO:0035264	multicellular organism growth	5/115	227/28564	0.00229258	0.0409089	0.0298983	Lncpint/Ankrd11/Sik3/Ext1/Pde4d	5
GO:1901653	cellular response to peptide	6/115	334/28564	0.00236596	0.0409089	0.0298983	Ptprj/Atp2b1/Cacna1a/Nfkb1/Sik2/Osbpl8	6
GO:0006816	calcium ion transport	7/115	452/28564	0.00240004	0.0409089	0.0298983	Slc8a1/Atp2b1/Epb41/Fbxo11/Cacna1a/Itgav/Pde4d	7
GO:0031349	positive regulation of defense response	7/115	452/28564	0.00240004	0.0409089	0.0298983	Cadm1/Cd86/Traf3/Rbm47/Syk/Slc15a3/Colec12	7
GO:0099504	synaptic vesicle cycle	5/115	231/28564	0.00247226	0.0418254	0.0305682	Picalm/Dennd1a/Btbd9/Braf/Cacna1a	5
GO:0070588	calcium ion transmembrane transport	6/115	339/28564	0.00254691	0.0427691	0.0312579	Slc8a1/Atp2b1/Fbxo11/Cacna1a/Itgav/Pde4d	6
GO:0016197	endosomal transport	5/115	237/28564	0.00276068	0.044033	0.0321816	Abca1/Picalm/Spag9/Dennd1a/Tbc1d5	5
GO:0001558	regulation of cell growth	7/115	464/28564	0.00277567	0.044033	0.0321816	Tgfbr1/Picalm/Spag9/Macf1/Ptprj/Col14a1/Fgf13	7
GO:0060047	heart contraction	5/115	242/28564	0.00301904	0.045934	0.033571	Slc8a1/Mef2a/Ext1/Fgf13/Pde4d	5
GO:0000209	protein polyubiquitination	5/115	243/28564	0.00307274	0.0461318	0.0337155	Traf3/Arih1/Sash1/Rnf180/Rnf217	5
GO:0030100	regulation of endocytosis	5/115	248/28564	0.00335163	0.0490202	0.0358266	Picalm/Btbd9/Tbc1d5/Syk/Itgav	5

## Sheet: Table_S8_TAM_1_marker
	p_val	avg_log2FC	pct.1	pct.2	p_val_adj
Plac8	8.10442e-165	2.87508	0.817	0.253	2.61659e-160
Ccr2	1.10929e-114	1.74352	0.805	0.352	3.58144e-110
S100a6	2.21005e-114	1.87112	0.821	0.433	7.13537e-110
Ifitm3	2.79691e-97	1.41117	0.971	0.88	9.03009e-93
Tmsb10	7.16149e-91	1.26764	0.828	0.621	2.31216e-86
S100a11	4.21934e-80	1.19276	0.801	0.595	1.36226e-75
Alox5ap	2.55298e-76	1.09554	0.839	0.652	8.24255e-72
Ms4a4c	6.28141e-68	1.28379	0.758	0.47	2.02802e-63
Emb	4.24826e-66	1.13018	0.575	0.273	1.37159e-61
Pim1	4.08374e-63	0.868934	0.924	0.806	1.31848e-58
Napsa	1.09761e-62	1.30269	0.421	0.129	3.54373e-58
Rps9	1.04726e-58	0.600539	0.998	0.994	3.38118e-54
Sub1	1.87379e-58	0.730949	0.899	0.826	6.04972e-54
Tspo	1.76185e-56	0.753002	0.978	0.953	5.6883e-52
Plbd1	4.94476e-54	0.969772	0.544	0.301	1.59646e-49
Lsp1	3.28711e-53	1.23121	0.506	0.25	1.06128e-48
S100a4	3.64975e-52	1.55012	0.378	0.103	1.17836e-47
Pira2	1.10427e-51	0.910986	0.427	0.202	3.56523e-47
Ly6e	2.8005e-51	1.16613	0.783	0.627	9.04169e-47
Ifi27l2a	1.06541e-50	0.951648	0.953	0.886	3.43978e-46
Rplp0	5.15046e-50	0.556906	0.998	0.988	1.66288e-45
H2-DMa	1.35346e-49	0.749036	0.87	0.841	4.36979e-45
Cd52	6.07267e-49	0.80632	0.951	0.903	1.96062e-44
S100a10	6.53886e-48	1.01487	0.745	0.587	2.11114e-43
Samhd1	8.66222e-48	0.853412	0.669	0.512	2.79668e-43
Syngr2	1.47599e-46	0.690697	0.602	0.536	4.76537e-42
Ly6c2	2.85693e-46	1.49564	0.244	0.028	9.22388e-42
H3f3a	5.50686e-46	0.546277	0.991	0.983	1.77794e-41
H2afy	8.89852e-46	0.663889	0.823	0.738	2.87298e-41
Ms4a6c	2.86719e-45	0.681837	0.942	0.945	9.257e-41
Il1b	4.87727e-43	1.15019	0.868	0.77	1.57468e-38
Ifitm2	1.26812e-42	0.848607	0.96	0.937	4.09426e-38
Gng10	1.58817e-41	0.654189	0.756	0.693	5.12755e-37
Tgfbi	5.60594e-41	0.875293	0.866	0.745	1.80993e-36
Vim	3.67027e-40	0.993631	0.899	0.783	1.18498e-35
Fxyd5	7.62497e-40	0.670583	0.971	0.952	2.4618e-35
Hp	1.3726e-39	1.22621	0.255	0.058	4.43159e-35
Hspa8	3.07464e-39	0.720953	0.978	0.968	9.92678e-35
H2-Aa	3.64322e-39	1.10568	0.852	0.798	1.17625e-34
Msn	2.6717e-36	0.595114	0.83	0.788	8.62586e-32
Ltb	3.01154e-36	0.854886	0.322	0.13	9.72307e-32
Ifngr1	1.2643e-35	0.631856	0.633	0.562	4.08192e-31
Mcl1	1.37047e-35	0.609798	0.953	0.931	4.42469e-31
Ly6c1	1.60458e-35	0.905514	0.183	0.02	5.18056e-31
Btg1	1.8845e-35	0.619247	0.884	0.834	6.08428e-31
Cd47	2.85988e-34	0.546895	0.819	0.763	9.2334e-30
Psmb8	6.24629e-34	0.555506	0.897	0.892	2.01668e-29
Cytip	1.84013e-33	0.873992	0.595	0.402	5.94104e-29
H2-Ab1	1.0584e-32	0.910269	0.852	0.826	3.41715e-28
Ccl9	2.93785e-32	1.01155	0.559	0.384	9.48516e-28
Nfkbia	1.56068e-31	0.816323	0.573	0.551	5.03882e-27
Ahnak	2.66828e-31	0.957849	0.544	0.32	8.61481e-27
Coro1a	3.93488e-31	0.592116	0.911	0.842	1.27042e-26
Jarid2	5.83112e-31	0.641169	0.541	0.453	1.88264e-26
Gpx1	7.03281e-31	0.559645	0.96	0.956	2.27061e-26
Naaa	7.29408e-31	0.63497	0.461	0.353	2.35497e-26
Jaml	8.99833e-31	0.692467	0.405	0.25	2.9052e-26
Atox1	1.20065e-30	0.548486	0.917	0.881	3.8764e-26
Olfm1	9.80707e-30	0.576673	0.485	0.368	3.16631e-25
Zfp36l2	3.17978e-29	0.681552	0.671	0.579	1.02662e-24
Zyx	3.56323e-29	0.530688	0.423	0.35	1.15042e-24
Ifi205	4.96229e-29	0.618304	0.215	0.05	1.60212e-24
Psma7	5.48936e-29	0.516678	0.875	0.85	1.7723e-24
Cdk2ap2	9.54698e-29	0.571069	0.548	0.525	3.08234e-24
Sh3bgrl3	1.36016e-28	0.510981	0.931	0.891	4.39141e-24
Anxa2	4.14726e-28	0.836781	0.624	0.453	1.33898e-23
Rnase6	4.33341e-28	0.596339	0.213	0.083	1.39909e-23
Psme2	1.15882e-27	0.522513	0.7	0.71	3.74138e-23
Btg2	3.96851e-27	0.588355	0.796	0.739	1.28127e-22
Gm5150	6.2636e-27	0.653176	0.367	0.296	2.02227e-22
Cebpb	9.3787e-27	0.693201	0.926	0.934	3.02801e-22
Dusp5	2.04758e-26	0.542521	0.315	0.277	6.61082e-22
H2-DMb1	2.80409e-26	0.840321	0.633	0.492	9.05328e-22
AB124611	8.21441e-26	0.508057	0.394	0.312	2.6521e-21
Crip1	1.09725e-25	1.09229	0.711	0.621	3.54257e-21
Pirb	1.80488e-25	0.53891	0.488	0.405	5.82725e-21
Nr4a2	2.91479e-25	0.716428	0.562	0.428	9.41068e-21
Fem1c	6.22071e-25	0.500933	0.418	0.343	2.00842e-20
Pmaip1	1.35126e-24	0.508419	0.318	0.241	4.36268e-20
Cfp	1.35501e-24	0.643251	0.535	0.4	4.37477e-20
Gmfg	4.05981e-24	0.500912	0.669	0.608	1.31075e-19
Mcemp1	6.83053e-24	0.60324	0.17	0.041	2.2053e-19
Cd74	2.99371e-23	0.779882	0.957	0.952	9.66548e-19
H2-Eb1	8.41112e-23	0.866359	0.794	0.734	2.71562e-18
Ifitm6	1.68619e-22	0.583584	0.121	0.019	5.44403e-18
Glipr2	1.93971e-22	0.551131	0.157	0.044	6.26253e-18
Mgl2	5.62926e-22	1.17089	0.177	0.054	1.81746e-17
Cxcl2	1.69432e-21	0.90736	0.707	0.6	5.47027e-17
Lst1	3.41045e-21	0.608042	0.682	0.672	1.1011e-16
Ifitm1	7.5372e-21	1.10085	0.204	0.064	2.43346e-16
Ccl6	1.19761e-20	0.827456	0.673	0.581	3.86661e-16
Actg1	2.20148e-20	0.503022	0.989	0.975	7.1077e-16
Prdx5	2.67124e-20	0.540734	0.886	0.929	8.62437e-16
Ier3	1.32042e-19	0.567942	0.868	0.862	4.26311e-15
Marcksl1	2.21068e-19	0.528015	0.387	0.337	7.13739e-15
C3	2.44815e-19	0.54318	0.239	0.166	7.90409e-15
Arhgap26	1.43835e-18	0.580943	0.28	0.17	4.64386e-14
Uck2	1.46611e-18	0.523643	0.28	0.141	4.73347e-14
Clec4e	2.47024e-18	0.51697	0.179	0.072	7.97543e-14
Gda	3.76333e-18	0.504579	0.342	0.285	1.21503e-13
Ifi30	6.42582e-18	0.560723	0.87	0.856	2.07464e-13
Ptgs2	1.42366e-17	0.644509	0.32	0.188	4.59642e-13
Klf4	8.00205e-17	0.517293	0.767	0.714	2.58354e-12
Ccl24	1.19426e-16	0.975384	0.282	0.162	3.85578e-12
Gadd45g	3.13938e-15	0.536914	0.427	0.37	1.01358e-10
Il1r2	1.42958e-14	0.686297	0.271	0.146	4.61553e-10
Tppp3	1.90386e-12	0.553165	0.13	0.049	6.14679e-08
Irf7	2.85115e-12	0.512977	0.667	0.603	9.20523e-08
Areg	8.05627e-10	0.756083	0.116	0.043	2.60105e-05
Cxcl9	2.25425e-09	1.35803	0.114	0.053	7.27808e-05
Ccl5	1.10272e-07	0.765456	0.201	0.228	0.00356025

## Sheet: Table_S9_TAM_2_marker
	p_val	avg_log2FC	pct.1	pct.2	p_val_adj
Cd63	4.13466e-57	0.915695	0.97	0.8	1.33492e-52
C1qb	2.19723e-56	0.818481	1	0.892	7.09397e-52
C1qc	3.4623e-56	0.767837	0.997	0.866	1.11784e-51
Apoe	1.76023e-55	1.06332	1	0.999	5.68308e-51
C1qa	6.47508e-50	0.837231	0.997	0.925	2.09055e-45
Itm2b	5.36925e-44	0.59677	1	0.988	1.73351e-39
Cst3	2.31195e-38	0.582531	1	0.997	7.46438e-34
Hexb	9.29267e-38	0.703538	0.951	0.831	3.00023e-33
Ctsd	3.24057e-35	0.869463	0.97	0.902	1.04625e-30
Ms4a7	2.92256e-34	0.835142	0.908	0.671	9.43578e-30
Selenop	2.94525e-34	0.694094	0.976	0.825	9.50905e-30
Trem2	7.8722e-31	0.652777	0.922	0.766	2.54162e-26
Lgmn	3.42695e-30	0.526219	0.992	0.923	1.10643e-25
Ctsb	3.39089e-29	0.56166	0.997	0.959	1.09478e-24
Cd300c2	1.00009e-28	0.537862	0.962	0.845	3.22889e-24
Cd81	4.01216e-27	0.669658	0.879	0.712	1.29537e-22
Hexa	8.22711e-25	0.530663	0.903	0.806	2.65621e-20
Timp2	1.68806e-22	0.596411	0.849	0.64	5.45008e-18
Tmem86a	2.69276e-19	0.530835	0.663	0.482	8.69383e-15
Ntpcr	5.54454e-18	0.523015	0.76	0.589	1.79011e-13
Ppfia4	3.89159e-16	0.509213	0.518	0.402	1.25644e-11
Tmem176a	1.27547e-15	0.527417	0.916	0.816	4.11797e-11
Wfdc17	1.61307e-15	0.525123	0.868	0.787	5.20794e-11
Acp5	6.11545e-13	0.612549	0.598	0.421	1.97443e-08

## Sheet: Table_S10_TAM_3_marker
	p_val	avg_log2FC	pct.1	pct.2	p_val_adj
Gapdh	3.50763e-70	1.09785	1	0.944	1.13247e-65
Mif	2.9013e-69	1.25732	0.943	0.69	9.36714e-65
Lgals3	2.92232e-61	1.42007	0.964	0.703	9.435e-57
Aldoa	5.00979e-61	1.15748	0.943	0.73	1.61746e-56
Ldha	1.88954e-55	0.962372	0.964	0.809	6.10056e-51
Eif4a1	4.14705e-53	0.835475	0.979	0.869	1.33892e-48
Eno1	1.09107e-45	0.998749	0.896	0.606	3.52264e-41
Pgam1	2.37608e-45	0.976556	0.907	0.704	7.67142e-41
Pkm	4.3702e-45	0.942838	0.95	0.748	1.41096e-40
Pgk1	2.62399e-41	1.10295	0.843	0.556	8.47182e-37
Aprt	1.49324e-40	0.835685	0.925	0.736	4.82108e-36
Eif5a	3.42123e-40	0.729442	0.971	0.861	1.10458e-35
Capg	1.43259e-38	1.02165	0.761	0.408	4.62525e-34
Lgals1	1.41738e-36	0.819698	0.968	0.854	4.57616e-32
Tpi1	9.92894e-35	0.964702	0.846	0.639	3.20566e-30
Rps2	3.08362e-32	0.503829	1	0.976	9.95579e-28
Ppia	5.47681e-32	0.50997	0.996	0.985	1.76824e-27
Npm1	8.92034e-30	0.598354	0.982	0.919	2.88002e-25
Pfn1	4.69488e-29	0.538731	0.989	0.979	1.51579e-24
Fth1	5.27421e-29	0.617233	1	1	1.70283e-24
Cd9	2.34615e-28	0.88019	0.764	0.488	7.57479e-24
Atp5g1	2.91608e-27	0.645148	0.875	0.74	9.41486e-23
Vim	6.13748e-26	0.788146	0.946	0.786	1.98155e-21
Cxcl14	8.69711e-26	0.919404	0.546	0.308	2.80795e-21
Actg1	1.65486e-25	0.54019	0.996	0.975	5.34288e-21
Tagln2	1.76423e-25	0.649918	0.879	0.655	5.69598e-21
Hsp90ab1	1.99246e-25	0.507808	0.993	0.972	6.43285e-21
Ptma	8.43927e-25	0.500631	1	0.985	2.7247e-20
Eif4ebp1	1.0192e-24	0.700493	0.761	0.571	3.29059e-20
Srgn	2.14896e-24	0.703813	0.996	0.973	6.93814e-20
Prdx1	2.99105e-24	0.611133	0.968	0.911	9.6569e-20
Sgk1	1.93868e-23	0.839644	0.757	0.514	6.25922e-19
Fam162a	2.96029e-23	0.68918	0.575	0.303	9.55759e-19
Fxyd5	7.5891e-23	0.505245	0.996	0.95	2.45022e-18
Spp1	3.5596e-22	1.097	0.971	0.893	1.14925e-17
Cstb	2.01045e-21	0.624839	0.932	0.788	6.49095e-17
Ran	7.89866e-21	0.629129	0.85	0.655	2.55016e-16
Bsg	4.37387e-20	0.554634	0.925	0.821	1.41215e-15
Hilpda	5.07357e-20	1.11075	0.611	0.417	1.63805e-15
Nme1	1.41498e-19	0.59144	0.821	0.633	4.56839e-15
Slc16a3	2.12474e-19	0.571913	0.404	0.158	6.85993e-15
Bnip3	1.19099e-18	0.682857	0.304	0.158	3.84524e-14
Ppp1r14b	2.77924e-18	0.556921	0.793	0.603	8.97306e-14
Arg1	1.00056e-17	1.45695	0.275	0.115	3.2304e-13
Pdlim7	1.17613e-17	0.535039	0.371	0.167	3.79726e-13
Nhp2	1.48908e-17	0.604554	0.614	0.452	4.80765e-13
Anxa5	9.52234e-17	0.504998	0.925	0.82	3.07438e-12
Cycs	3.56104e-16	0.517151	0.764	0.565	1.14972e-11
Msrb1	4.38907e-16	0.506398	0.889	0.723	1.41706e-11
Psmb3	4.41009e-16	0.517434	0.871	0.72	1.42384e-11
Gsn	1.76324e-15	0.553366	0.643	0.456	5.6928e-11
Bcl2a1d	1.8765e-15	0.575139	0.789	0.597	6.05846e-11
Bcl2a1a	3.13195e-15	0.603237	0.721	0.518	1.01118e-10
Anxa2	8.00617e-15	0.588255	0.696	0.457	2.58487e-10
P4hb	1.52663e-14	0.624562	0.789	0.657	4.92888e-10
Anxa1	1.53303e-14	0.676469	0.646	0.424	4.94953e-10
Ero1l	4.9605e-14	0.752503	0.339	0.184	1.60155e-09
Rgs1	9.90144e-14	0.62484	0.932	0.786	3.19678e-09
Mt1	7.88272e-13	0.627186	0.882	0.779	2.54501e-08
Mmp12	1.32694e-12	0.971489	0.25	0.086	4.28414e-08
Tgfbi	1.3057e-11	0.55743	0.854	0.757	4.21558e-07
Cyp4f18	2.12384e-11	0.561655	0.261	0.12	6.85702e-07
Fn1	2.29774e-10	0.516053	0.807	0.623	7.41849e-06
Syngr1	1.23396e-08	0.507185	0.393	0.275	0.000398395

## Sheet: Table_S11_TAM_4_marker
	p_val	avg_log2FC	pct.1	pct.2	p_val_adj
Mrc1	4.72598e-125	1.94291	0.974	0.465	1.52583e-120
Fcgrt	7.95081e-94	1.42514	0.944	0.52	2.567e-89
Ccl8	1.91246e-92	2.90012	0.883	0.39	6.17457e-88
Gas6	4.36982e-85	1.34408	0.711	0.152	1.41084e-80
Folr2	1.32425e-84	1.53813	0.579	0.072	4.27546e-80
Selenop	2.30405e-84	1.4606	1	0.83	7.43887e-80
Nxpe5	5.98861e-80	1.10014	0.575	0.071	1.93348e-75
Maf	8.30331e-72	1.2534	0.861	0.388	2.68081e-67
Slc9a9	9.60262e-72	1.36323	0.82	0.314	3.1003e-67
Rcn3	3.57908e-71	1.20278	0.545	0.076	1.15554e-66
Pltp	2.58647e-69	1.52236	0.925	0.546	8.35068e-65
Cbr2	2.4401e-60	1.07695	0.346	0.02	7.87809e-56
F13a1	4.81143e-58	1.60878	0.523	0.094	1.55342e-53
Stab1	1.97441e-53	1.14443	0.669	0.243	6.37457e-49
Wwp1	2.7362e-51	0.916304	0.586	0.147	8.83409e-47
Itsn1	5.7847e-51	0.976833	0.669	0.214	1.86765e-46
C6	6.34278e-51	0.998118	0.462	0.076	2.04783e-46
C4b	7.24307e-51	1.3393	0.59	0.152	2.3385e-46
Ccl7	1.47792e-46	1.40042	0.711	0.261	4.77161e-42
Pf4	4.83415e-46	1.35225	0.628	0.199	1.56075e-41
Cfh	2.07014e-43	0.999877	0.718	0.28	6.68365e-39
Rbpj	7.20217e-43	1.13377	0.838	0.547	2.32529e-38
Mir99ahg	1.69511e-40	0.738811	0.553	0.159	5.47284e-36
Igfbp4	2.08844e-40	0.771031	0.398	0.071	6.74274e-36
Fcrls	6.37803e-40	1.20728	0.684	0.276	2.05921e-35
Ptprm	4.1262e-39	0.589555	0.316	0.04	1.33218e-34
Smagp	8.44014e-39	0.69794	0.523	0.144	2.72498e-34
Man1a	3.13901e-38	1.04113	0.797	0.437	1.01346e-33
Serpinb6a	2.51422e-37	0.922535	0.605	0.226	8.11742e-33
Cltc	2.75356e-37	0.806011	0.925	0.719	8.89014e-33
Sash1	2.55492e-35	0.886094	0.767	0.381	8.2488e-31
Ednrb	4.52791e-35	0.525648	0.195	0.008	1.46188e-30
Pmp22	9.87398e-34	0.680787	0.395	0.087	3.18791e-29
Ap1b1	2.21604e-33	0.681516	0.605	0.229	7.15471e-29
Itm2b	6.54435e-33	0.60003	1	0.989	2.11291e-28
Ap2a2	7.94934e-33	0.711714	0.662	0.281	2.56652e-28
Ccl6	9.9167e-33	1.47034	0.835	0.567	3.20171e-28
Igf1	1.26191e-32	0.514933	0.289	0.04	4.07419e-28
Wfdc17	1.46441e-32	1.15084	0.951	0.78	4.728e-28
Frmd4b	5.22223e-32	0.862162	0.62	0.267	1.68605e-27
Nrp1	8.34394e-32	0.786087	0.737	0.374	2.69392e-27
Ctsb	1.18305e-31	0.600978	1	0.961	3.81958e-27
Emp1	1.32854e-31	0.956911	0.759	0.398	4.28934e-27
Grn	1.96803e-31	0.5969	0.989	0.904	6.35398e-27
Rnf150	2.11889e-31	0.557466	0.357	0.075	6.84106e-27
Dab2	2.52388e-31	0.744558	0.925	0.713	8.1486e-27
Abca1	2.79119e-31	0.816474	0.917	0.686	9.01164e-27
Tbxas1	1.56842e-30	0.80969	0.759	0.402	5.0638e-26
Aoah	3.64123e-30	0.590973	0.477	0.149	1.17561e-25
Serinc3	8.55872e-30	0.682556	0.902	0.661	2.76327e-25
Pid1	8.95371e-30	0.869386	0.835	0.535	2.89079e-25
Psd3	3.12218e-29	0.84764	0.564	0.218	1.00803e-24
Stard8	6.80892e-29	0.542401	0.372	0.089	2.19833e-24
Cacna1d	7.28425e-29	0.600503	0.56	0.214	2.35179e-24
Adgre1	2.60426e-28	0.69813	0.835	0.525	8.40811e-24
Gm42418	6.08253e-28	1.06286	0.989	0.944	1.96381e-23
Npl	1.6143e-27	0.503324	0.357	0.086	5.21193e-23
Nav1	7.15005e-27	0.54908	0.346	0.082	2.30847e-22
Tcf4	2.0092e-26	0.622518	0.789	0.458	6.4869e-22
Zdhhc14	9.17525e-26	0.609196	0.669	0.325	2.96232e-21
Egr1	4.66968e-25	0.966302	0.752	0.452	1.50765e-20
Il4ra	6.80169e-25	0.748546	0.741	0.462	2.19599e-20
Rasal2	7.42499e-25	0.561544	0.496	0.186	2.39723e-20
Cacna1a	8.50764e-25	0.596635	0.534	0.215	2.74678e-20
Pitpnc1	1.04247e-24	0.711751	0.797	0.477	3.36571e-20
Ophn1	1.18374e-24	0.596165	0.624	0.291	3.82183e-20
Ehd4	1.71759e-24	0.569268	0.906	0.652	5.54542e-20
Saa3	3.53567e-24	1.66607	0.323	0.079	1.14153e-19
Hdac9	6.53603e-24	0.637155	0.421	0.138	2.11022e-19
Tanc2	7.46981e-24	0.556473	0.789	0.462	2.4117e-19
Sbf2	8.05696e-24	0.543655	0.564	0.244	2.60127e-19
Nfia	1.00803e-23	0.519167	0.361	0.103	3.25451e-19
Reps2	1.25106e-23	0.508117	0.41	0.133	4.03916e-19
Zbtb20	1.83736e-23	0.629887	0.688	0.359	5.93211e-19
Lrg1	1.97278e-23	0.619066	0.274	0.057	6.36932e-19
Rgl1	2.00479e-23	0.61995	0.677	0.348	6.47267e-19
Gda	3.40078e-23	0.686095	0.575	0.258	1.09797e-18
Nrp2	9.21397e-23	0.556831	0.447	0.161	2.97482e-18
Fchsd2	9.25318e-23	0.656668	0.425	0.151	2.98748e-18
Wdfy3	8.91542e-22	0.617836	0.726	0.413	2.87843e-17
Ninj1	1.34787e-21	0.732793	0.789	0.518	4.35172e-17
Dennd1a	1.52482e-21	0.696145	0.805	0.535	4.92302e-17
Atxn1	1.59391e-21	0.622512	0.639	0.328	5.14609e-17
Ltc4s	1.65929e-21	0.593296	0.361	0.111	5.35719e-17
Timp2	1.67486e-21	0.616884	0.891	0.645	5.40745e-17
Ccl12	5.0302e-21	0.873605	0.805	0.519	1.62405e-16
Ccl2	6.89365e-21	0.662685	0.782	0.478	2.22568e-16
Arhgap10	7.47599e-21	0.563867	0.32	0.089	2.4137e-16
Sgpl1	9.05964e-21	0.500445	0.748	0.44	2.925e-16
Pde7b	9.64011e-21	0.702393	0.639	0.333	3.1124e-16
Myo5a	1.12812e-20	0.539642	0.639	0.334	3.64225e-16
Ifi207	2.5124e-20	0.535303	0.898	0.699	8.11154e-16
Snx2	2.64401e-20	0.573397	0.827	0.562	8.53644e-16
Bmp2k	9.15113e-20	0.570913	0.778	0.494	2.95453e-15
Bin1	2.00777e-19	0.556134	0.654	0.36	6.48229e-15
Clec10a	2.67236e-19	0.688569	0.256	0.06	8.62798e-15
Prxl2b	3.35217e-19	0.543008	0.583	0.292	1.08228e-14
Ahnak	3.53026e-19	0.726288	0.624	0.33	1.13978e-14
Blvrb	7.57182e-19	0.652275	0.744	0.518	2.44464e-14
Marcks	1.14883e-18	0.518293	0.921	0.825	3.70913e-14
Pdgfc	1.73337e-18	0.627993	0.432	0.177	5.59635e-14
Klf2	4.49125e-18	0.689239	0.808	0.542	1.45005e-13
Zfp36l1	4.90225e-18	0.653953	0.774	0.542	1.58274e-13
Fnip1	5.36911e-18	0.564961	0.771	0.508	1.73347e-13
Srgap2	1.01088e-17	0.517968	0.748	0.474	3.26374e-13
Hsbp1	1.08353e-16	0.514721	0.808	0.56	3.49829e-12
Ext1	1.7778e-16	0.569069	0.726	0.456	5.73981e-12
Rreb1	3.87119e-16	0.524732	0.647	0.379	1.24985e-11
Cfp	3.92123e-16	0.593742	0.665	0.395	1.26601e-11
Zeb2	7.03559e-16	0.575504	0.929	0.809	2.27151e-11
Foxp1	1.8374e-15	0.501469	0.726	0.466	5.93223e-11
Ifitm2	2.6207e-15	0.516423	0.985	0.936	8.46118e-11
Cd302	4.85123e-15	0.514292	0.695	0.439	1.56627e-10
Klf6	4.85903e-15	0.601124	0.816	0.628	1.56879e-10
Zswim6	5.49524e-15	0.542646	0.835	0.646	1.77419e-10
Jun	7.39499e-15	0.636682	0.91	0.785	2.38755e-10
Cxcl13	8.78962e-15	0.94972	0.124	0.015	2.83782e-10
Ccl9	5.79587e-14	0.622818	0.639	0.389	1.87125e-09
Trf	7.72848e-14	0.50228	0.914	0.79	2.49522e-09
Ccl24	2.03468e-07	1.08305	0.312	0.169	0.00656918

## Sheet: Table_S12_TAM_6_marker
	p_val	avg_log2FC	pct.1	pct.2	p_val_adj
Hmgb2	1.68927e-129	2.55969	0.957	0.473	5.45399e-125
Pclaf	5.64609e-128	2.68636	0.861	0.023	1.8229e-123
Birc5	5.41776e-122	2.49835	0.843	0.022	1.74918e-117
Stmn1	2.17689e-116	2.34931	0.913	0.077	7.02831e-112
Tubb5	4.87069e-114	2.02217	0.983	0.582	1.57255e-109
Tuba1b	4.8103e-101	1.92075	0.939	0.579	1.55305e-96
Top2a	6.81851e-95	2.36689	0.748	0.042	2.20142e-90
Spc24	3.00004e-92	1.47101	0.696	0.016	9.68592e-88
H2afz	3.17072e-92	1.81093	1	0.95	1.0237e-87
Ube2c	2.71023e-86	2.17611	0.652	0.015	8.75026e-82
Mki67	4.86887e-84	1.96904	0.704	0.038	1.57196e-79
Prc1	4.77051e-81	1.38991	0.591	0.009	1.54021e-76
Ccna2	1.60518e-80	0.92688	0.522	0.001	5.18247e-76
Cdca3	1.78037e-79	1.2209	0.609	0.012	5.74809e-75
Cdk1	2.13362e-79	1.32448	0.678	0.027	6.88861e-75
Cdca8	3.01403e-78	1.58642	0.661	0.029	9.73111e-74
Hmgb1	3.61283e-78	1.48988	1	0.835	1.16644e-73
Cks1b	1.51274e-74	1.58619	0.757	0.08	4.88404e-70
Nusap1	1.18266e-73	1.24985	0.513	0.004	3.81833e-69
Rrm2	5.53771e-73	1.3601	0.548	0.009	1.7879e-68
Cenpf	3.90101e-72	1.37455	0.53	0.007	1.25948e-67
Racgap1	2.54281e-70	0.955796	0.583	0.015	8.20971e-66
Ptma	1.40138e-69	1.32311	1	0.986	4.5245e-65
Tk1	1.62649e-69	1.33874	0.591	0.022	5.25128e-65
Knl1	7.92339e-68	0.99268	0.487	0.005	2.55814e-63
H2afx	1.16965e-67	1.90911	0.774	0.139	3.77634e-63
Hist1h2ap	4.29469e-67	1.58149	0.478	0.006	1.38658e-62
Smc2	1.15435e-66	1.46597	0.722	0.072	3.72693e-62
Pbk	1.55657e-65	0.762578	0.443	0.002	5.02555e-61
Ccnb2	3.88785e-63	1.2546	0.548	0.018	1.25523e-58
Hist1h1b	6.13135e-62	1.49517	0.452	0.005	1.97957e-57
Asf1b	3.77587e-61	1.03099	0.548	0.019	1.21908e-56
Hmmr	8.64227e-61	0.94755	0.426	0.003	2.79024e-56
Plk1	9.5202e-59	0.728945	0.409	0.002	3.07369e-54
Cenpm	5.48895e-58	0.792284	0.487	0.012	1.77216e-53
Anp32b	6.10984e-58	1.32536	0.974	0.692	1.97262e-53
Hist1h2ae	8.8095e-58	1.59041	0.47	0.016	2.84423e-53
Tpx2	1.93922e-57	1.17046	0.504	0.019	6.26096e-53
Bub1	1.9769e-56	0.684039	0.417	0.004	6.38262e-52
Tmpo	1.75502e-54	1.42693	0.809	0.16	5.66627e-50
Smc4	3.76357e-54	1.42379	0.739	0.135	1.21511e-49
Diaph3	2.08138e-53	1.03473	0.504	0.021	6.71994e-49
Aurkb	2.36399e-52	0.807946	0.461	0.013	7.63237e-48
Selenoh	2.36476e-52	1.34902	0.878	0.269	7.63486e-48
H2afv	3.18259e-52	1.40907	0.896	0.39	1.02753e-47
Ran	7.40231e-52	1.2382	0.965	0.664	2.38991e-47
Kif15	2.62414e-50	0.770574	0.409	0.008	8.4723e-46
Ndc80	4.70587e-50	0.640064	0.391	0.006	1.51934e-45
Ckap2l	5.07761e-48	0.824019	0.443	0.015	1.63936e-43
Kif11	5.1128e-48	0.763498	0.365	0.004	1.65072e-43
Bub1b	1.44133e-47	0.78016	0.348	0.003	4.65348e-43
Rrm1	1.70503e-47	1.02397	0.643	0.078	5.50486e-43
Shcbp1	3.69591e-47	0.547184	0.339	0.002	1.19326e-42
Cdc20	3.80965e-47	0.92719	0.417	0.013	1.22998e-42
Tubb4b	1.88252e-46	1.4718	0.809	0.283	6.0779e-42
Cenpe	2.14506e-46	0.935237	0.435	0.018	6.92555e-42
Clspn	3.31511e-46	0.843602	0.391	0.01	1.07032e-41
Kif23	3.42591e-46	0.699813	0.409	0.012	1.10609e-41
Ppia	4.38621e-46	0.953045	1	0.986	1.41613e-41
Kif4	4.87505e-46	0.52273	0.313	0.001	1.57396e-41
Ccnb1	5.11776e-46	0.687941	0.374	0.007	1.65232e-41
Pttg1	5.67866e-46	1.4263	0.583	0.066	1.83341e-41
Gmnn	7.27431e-46	1.26149	0.696	0.135	2.34858e-41
Tyms	1.05935e-45	1.01436	0.548	0.05	3.4202e-41
Incenp	2.67497e-45	0.97585	0.591	0.065	8.6364e-41
Ezh2	3.81732e-45	1.18836	0.687	0.125	1.23246e-40
Ska1	7.99654e-44	0.579223	0.322	0.003	2.58176e-39
Nucks1	2.5891e-43	1.28449	0.896	0.398	8.35918e-39
Knstrn	1.41158e-42	0.755898	0.443	0.023	4.55742e-38
Mis18bp1	4.48059e-42	0.661744	0.409	0.017	1.4466e-37
Spc25	1.01289e-40	0.79716	0.383	0.014	3.27023e-36
Ncapg	1.15797e-40	0.534059	0.287	0.001	3.73863e-36
Ranbp1	8.79952e-40	1.17269	0.896	0.604	2.84101e-35
Cks2	5.9801e-39	1.24998	0.67	0.133	1.93074e-34
Tacc3	1.07297e-38	0.688549	0.443	0.03	3.4642e-34
Rad51	1.31707e-38	0.565215	0.339	0.009	4.25229e-34
Kif20b	4.0313e-38	0.55922	0.348	0.011	1.30155e-33
Dut	1.66527e-37	1.20881	0.626	0.139	5.3765e-33
Dbf4	2.22607e-37	0.782672	0.583	0.083	7.1871e-33
Anln	6.74267e-36	0.587684	0.348	0.013	2.17694e-31
Uhrf1	8.63586e-36	0.615724	0.365	0.017	2.78818e-31
Ccdc34	1.22587e-35	0.982395	0.661	0.142	3.95784e-31
Ube2s	2.39792e-35	1.12637	0.913	0.518	7.74193e-31
Cenpa	7.48261e-35	1.35875	0.67	0.237	2.41584e-30
Hmgn2	4.22972e-34	1.25204	0.757	0.266	1.36561e-29
Anp32e	9.89302e-34	1.012	0.826	0.29	3.19406e-29
Hist1h1e	2.20755e-33	1.20025	0.4	0.038	7.12729e-29
Cdkn3	3.62351e-33	0.561478	0.304	0.009	1.16989e-28
Cenph	4.77348e-33	0.538914	0.313	0.011	1.54117e-28
Mcm7	7.27623e-33	0.90319	0.461	0.056	2.3492e-28
Rfc5	2.32228e-32	0.737104	0.504	0.067	7.4977e-28
Tipin	5.28915e-32	0.876797	0.565	0.097	1.70765e-27
Hmgn1	1.16913e-31	1.04748	0.896	0.484	3.77465e-27
Cdkn2c	1.47154e-31	0.630462	0.409	0.036	4.75101e-27
Lsm2	6.99102e-31	0.94509	0.687	0.187	2.25712e-26
Dnajc9	8.73822e-31	0.776289	0.548	0.092	2.82122e-26
Rangap1	3.08035e-30	0.865781	0.583	0.116	9.94523e-26
Mcm5	3.65346e-30	0.653922	0.461	0.057	1.17956e-25
Cenps	5.47766e-29	0.604448	0.417	0.045	1.76852e-24
Lig1	9.704e-29	0.948324	0.461	0.071	3.13303e-24
Nap1l1	1.16266e-28	0.985301	0.896	0.623	3.75376e-24
Ncapg2	4.5831e-28	0.526293	0.313	0.018	1.4797e-23
Hnrnpa3	6.17703e-28	0.854823	0.983	0.74	1.99431e-23
Hmgb3	8.91105e-28	0.537231	0.348	0.027	2.87702e-23
Rad51b	1.67394e-27	0.79968	0.461	0.068	5.40447e-23
Dtymk	2.73137e-27	0.8878	0.678	0.202	8.8185e-23
Mcm6	2.97902e-27	0.742262	0.426	0.054	9.61808e-23
Dhfr	9.50187e-27	0.563976	0.383	0.04	3.06777e-22
Fam111a	1.91132e-26	0.70455	0.583	0.133	6.17087e-22
Hint1	2.46414e-26	0.737726	0.983	0.876	7.95571e-22
Dek	6.56913e-26	1.04882	0.913	0.564	2.12091e-21
Pola1	2.12327e-25	0.969117	0.47	0.089	6.8552e-21
Cbx3	6.62853e-25	0.744927	0.67	0.199	2.14009e-20
Hist1h4d	7.34562e-25	0.54967	0.313	0.024	2.37161e-20
Atad2	8.52854e-25	0.95402	0.565	0.146	2.75352e-20
Alyref	1.15435e-24	0.846404	0.791	0.319	3.72694e-20
Prdx4	1.65588e-24	0.747997	0.87	0.392	5.34616e-20
Dctpp1	2.4106e-24	0.862142	0.67	0.222	7.78285e-20
Fen1	2.44744e-24	0.619441	0.47	0.084	7.90181e-20
Cmc2	2.82577e-24	0.703762	0.565	0.135	9.12328e-20
Prim1	3.78995e-24	0.519852	0.348	0.036	1.22362e-19
Srsf3	4.88398e-24	0.864965	0.93	0.677	1.57684e-19
Cenpp	9.29469e-24	0.578639	0.296	0.022	3.00088e-19
Cep128	1.66864e-23	0.529149	0.426	0.075	5.38739e-19
Dnmt1	1.99661e-23	0.744416	0.539	0.127	6.44625e-19
Rpa2	5.99879e-23	0.560672	0.391	0.056	1.93677e-18
Snrpd1	3.37197e-22	0.793068	0.887	0.498	1.08867e-17
Rnaseh2c	3.58362e-22	0.810595	0.722	0.267	1.15701e-17
Sae1	3.64539e-22	0.686558	0.609	0.177	1.17695e-17
Psip1	9.4151e-22	0.714906	0.496	0.11	3.03976e-17
Exosc8	3.26719e-21	0.565551	0.67	0.235	1.05484e-16
Tagln2	6.34589e-21	0.901247	0.922	0.67	2.04883e-16
Rfc4	6.47882e-21	0.562979	0.383	0.06	2.09175e-16
Pmf1	9.77307e-21	0.626145	0.548	0.147	3.15533e-16
Mcm3	2.28014e-20	0.700293	0.504	0.124	7.36168e-16
Serbp1	3.44745e-20	0.698845	0.983	0.771	1.11304e-15
Syce2	4.85514e-20	0.646955	0.461	0.103	1.56753e-15
Lmnb1	5.39971e-20	0.837441	0.791	0.373	1.74335e-15
Cbx5	1.26731e-19	0.546544	0.417	0.082	4.09164e-15
Snrpa1	2.03159e-19	0.60105	0.748	0.315	6.55918e-15
Lsm5	3.3186e-19	0.585339	0.626	0.215	1.07144e-14
Snrpb	4.16971e-19	0.671883	0.957	0.682	1.34623e-14
Lbr	1.3797e-18	0.711178	0.487	0.125	4.4545e-14
Pcna	1.94686e-18	0.894017	0.696	0.345	6.28564e-14
Banf1	3.23828e-18	0.687227	0.783	0.369	1.04551e-13
Usp1	3.69639e-18	0.648417	0.496	0.133	1.19342e-13
Arl6ip1	6.62437e-18	0.861772	0.93	0.719	2.13875e-13
Atpif1	7.6843e-18	0.718824	0.93	0.684	2.48095e-13
Orc6	9.02527e-18	0.500753	0.435	0.105	2.9139e-13
Mrpl18	1.79012e-17	0.676082	0.861	0.484	5.77959e-13
Hnrnpab	1.84671e-17	0.76847	0.852	0.602	5.96228e-13
Cenpx	3.12819e-17	0.553368	0.904	0.521	1.00997e-12
Mcm4	4.08925e-17	0.533093	0.426	0.102	1.32026e-12
Lyar	6.05632e-17	0.550982	0.583	0.205	1.95534e-12
Nsd2	1.08819e-16	0.579599	0.539	0.174	3.51332e-12
Erh	1.23589e-16	0.611228	0.817	0.424	3.99021e-12
Rad21	1.681e-16	0.556637	0.565	0.193	5.42728e-12
Nudc	3.22808e-16	0.659696	0.852	0.509	1.04222e-11
Cdkn2d	3.41642e-16	0.736196	0.452	0.122	1.10302e-11
Hpf1	4.37129e-16	0.658896	0.696	0.309	1.41131e-11
Smc1a	4.92687e-16	0.759683	0.73	0.349	1.59069e-11
Snrpe	5.51383e-16	0.706768	0.861	0.54	1.7802e-11
Pa2g4	6.68704e-16	0.6658	0.67	0.286	2.15898e-11
Gins2	7.57601e-16	0.532935	0.365	0.078	2.44599e-11
Ybx1	7.65747e-16	0.525618	0.991	0.957	2.47229e-11
Rbbp7	7.85166e-16	0.576584	0.652	0.268	2.53499e-11
Bub3	1.15491e-15	0.64405	0.67	0.287	3.72875e-11
Snrpg	1.36551e-15	0.644134	0.887	0.558	4.4087e-11
Mlec	2.77133e-15	0.523501	0.652	0.278	8.94753e-11
Lsm3	2.78185e-15	0.599397	0.643	0.268	8.98149e-11
Eif1ad	5.60641e-15	0.581828	0.591	0.228	1.81008e-10
Lsm4	5.99714e-15	0.630784	0.835	0.482	1.93624e-10
Dpy30	8.7281e-15	0.622254	0.635	0.272	2.81795e-10
Hnrnpa2b1	9.73634e-15	0.546382	0.983	0.767	3.14348e-10
Set	1.22629e-14	0.701933	0.887	0.664	3.9592e-10
Hnrnpa1	1.28177e-14	0.582477	0.913	0.598	4.13831e-10
Jpt1	1.35274e-14	0.687237	0.913	0.747	4.36746e-10
Anapc5	1.51102e-14	0.596789	0.652	0.283	4.87847e-10
Crip1	2.03692e-14	0.579302	0.939	0.623	6.5764e-10
Ssna1	2.22421e-14	0.514845	0.73	0.357	7.18108e-10
Nasp	2.55957e-14	0.630336	0.591	0.236	8.26383e-10
Siva1	4.48012e-14	0.696631	0.713	0.372	1.44645e-09
Cdk4	4.87003e-14	0.59494	0.678	0.32	1.57234e-09
Tuba1c	8.22786e-14	0.633226	0.783	0.427	2.65645e-09
Uqcr10	1.5457e-13	0.578056	0.904	0.624	4.99046e-09
Snrpd2	1.56196e-13	0.529249	0.878	0.545	5.04295e-09
Ddx39	1.85138e-13	0.607074	0.591	0.248	5.97737e-09
Rfc2	2.09563e-13	0.537838	0.574	0.232	6.76595e-09
Ciao2a	2.5272e-13	0.635222	0.852	0.584	8.15933e-09
Ddx39b	3.50035e-13	0.531162	0.8	0.447	1.13012e-08
Tfdp1	5.56655e-13	0.506825	0.409	0.12	1.79722e-08
Bex3	6.80696e-13	0.657161	0.574	0.245	2.1977e-08
Cbx1	9.80811e-13	0.54662	0.617	0.274	3.16665e-08
Mrpl42	1.22104e-12	0.5195	0.809	0.467	3.94225e-08
Ssrp1	1.2916e-12	0.562922	0.617	0.277	4.17007e-08
Sumo2	1.36437e-12	0.570599	0.948	0.796	4.40499e-08
Slbp	1.6414e-12	0.588405	0.574	0.245	5.29941e-08
Anapc11	1.6566e-12	0.595436	0.661	0.33	5.3485e-08
Txn1	1.65741e-12	0.528573	0.948	0.734	5.35111e-08
Ptges3	1.80495e-12	0.56073	0.843	0.534	5.82747e-08
Nudt21	2.67425e-12	0.539323	0.661	0.319	8.6341e-08
Srsf2	4.22872e-12	0.603277	0.887	0.611	1.36528e-07
Hat1	6.1904e-12	0.553514	0.548	0.228	1.99863e-07
Hdgf	9.97548e-12	0.613854	0.704	0.386	3.22068e-07
Srsf7	1.17729e-11	0.621772	0.757	0.451	3.80101e-07
Atp5g3	1.45704e-11	0.57142	0.887	0.685	4.70419e-07
U2af1	1.62142e-11	0.541423	0.843	0.54	5.2349e-07
Suz12	2.18593e-11	0.515236	0.522	0.214	7.05751e-07
Calm3	6.97861e-11	0.540771	0.896	0.628	2.25311e-06
Lsm6	7.97249e-11	0.546839	0.652	0.335	2.574e-06
Nhp2	1.14473e-10	0.54739	0.765	0.456	3.69587e-06
Ndufa4	2.28326e-10	0.531387	0.93	0.719	7.37173e-06
Hsp90aa1	6.42233e-10	0.547409	0.922	0.804	2.07351e-05
Atp5o	6.47068e-10	0.534581	0.887	0.715	2.08912e-05
Smc6	8.48432e-10	0.545134	0.678	0.377	2.73925e-05
Ncl	1.19262e-09	0.558585	0.965	0.798	3.8505e-05
Ubald2	3.72099e-09	0.504946	0.67	0.375	0.000120136
Cct6a	7.00173e-09	0.504177	0.73	0.451	0.000226058
Cycs	7.4269e-09	0.505585	0.826	0.577	0.000239785
Rbm3	1.00977e-08	0.521571	0.974	0.858	0.000326013
Ccnd1	1.01445e-08	0.512944	0.496	0.228	0.000327526
Tmsb10	1.41852e-08	0.618536	0.878	0.651	0.000457982
