# Supplementary material for: CREB-binding protein/P300 bromodomain inhibition reduces neutrophil accumulation and activates antitumor immunity in triple-negative breast cancer
Source: JCI Insight. 2024 Sep 17;9(20):e182621. doi: 10.1172/jci.insight.182621 (PMC11533985; doi:10.1172/jci.insight.182621)
Supplement: Supplemental tables 13-20 [file jciinsight-9-182621-s010.xlsx]

## Sheet: Table_S13_IFN_neu_marker
Gene]
Ifit3
Ifit1
Ifit2
Stat1
Isg15
Ifi6
Rsad2
Ifit5
Ly63

## Sheet: SDT14_Immature_Neu_sig_DEG
	p_val	avg_log2FC	pct.1	pct.2	p_val_adj
Cstdc5	2.5842e-255	3.06954	0.921	0.69	8.34333e-251
Stfa3	2.29736e-219	3.29557	0.742	0.279	7.41725e-215
Thbs1	2.80695e-193	1.13432	0.453	0.021	9.06252e-189
Ly6g	5.09511e-193	-0.921786	0.946	0.994	1.64501e-188
Cstdc6	2.87618e-186	2.3416	0.73	0.322	9.28604e-182
Stfa2l1	1.26198e-182	2.35503	0.764	0.337	4.07443e-178
Cd52	4.23707e-154	-0.558224	0.993	0.997	1.36798e-149
Cmah	9.77126e-147	-1.00406	0.708	0.953	3.15475e-142
Stfa2	1.9518e-139	2.41323	0.633	0.248	6.30159e-135
mt-Atp6	6.58815e-132	0.906497	0.998	0.993	2.12705e-127
Chil1	1.22759e-131	-0.898444	0.54	0.848	3.96339e-127
Slfn4	1.8304e-121	-0.866366	0.769	0.955	5.90962e-117
mt-Co3	2.26128e-121	0.859885	1	0.994	7.30076e-117
mt-Co2	2.1664e-117	0.774094	1	0.993	6.99443e-113
Rpl10	2.83126e-114	0.768514	0.879	0.757	9.14101e-110
Ly6c2	2.95033e-113	-0.904734	0.546	0.843	9.52542e-109
Cd3d	1.34919e-109	-0.914692	0.428	0.748	4.356e-105
Ly6c1	5.17901e-109	-0.901634	0.531	0.818	1.6721e-104
Hdc	2.61071e-104	-0.906773	0.603	0.871	8.42892e-100
Trps1	2.92521e-94	0.960595	0.616	0.242	9.44433e-90
Txn1	3.66605e-94	-0.526023	0.981	0.99	1.18362e-89
Ppia	6.18604e-91	0.788093	0.935	0.805	1.99723e-86
Cstdc4	1.67196e-87	2.42265	0.572	0.292	5.39808e-83
Tspo	8.38708e-85	-0.5686	0.946	0.986	2.70785e-80
Lilr4b	8.65521e-85	-0.711139	0.734	0.902	2.79442e-80
mt-Cytb	7.97883e-81	0.749754	0.96	0.85	2.57604e-76
Rplp1	2.59287e-80	0.745915	0.901	0.787	8.37134e-76
Hsp90b1	5.32761e-79	0.787226	0.595	0.272	1.72007e-74
AA467197	1.51473e-78	-0.617189	0.836	0.944	4.89047e-74
Rpl36al	9.42155e-76	0.749397	0.613	0.329	3.04184e-71
Xist	1.04864e-75	0.696304	0.89	0.668	3.38564e-71
Manf	4.28392e-75	0.672031	0.464	0.164	1.38311e-70
Hspa5	2.82027e-73	0.796756	0.785	0.52	9.10552e-69
Hspa8	3.14702e-72	0.595959	0.886	0.719	1.01605e-67
Cd9	4.96597e-71	-0.536301	0.907	0.957	1.60331e-66
Lilrb4a	7.28775e-71	-0.602243	0.762	0.905	2.35292e-66
Lst1	2.14636e-70	-0.584703	0.892	0.943	6.92975e-66
Trerf1	3.37384e-70	0.527758	0.262	0.037	1.08928e-65
Rpl32	4.15565e-67	0.668017	0.904	0.804	1.34169e-62
Pdia3	1.55885e-66	0.649029	0.572	0.282	5.0329e-62
Ifitm2	4.37199e-64	0.551499	0.987	0.963	1.41154e-59
Rps4x	4.61403e-64	0.648525	0.9	0.823	1.48969e-59
Calr	1.69525e-63	0.626426	0.535	0.239	5.47328e-59
Cdk11b	1.65293e-62	-0.609302	0.739	0.881	5.33665e-58
Astn2	2.34248e-62	0.930734	0.52	0.22	7.56292e-58
mt-Nd1	5.49918e-62	0.736715	0.798	0.556	1.77547e-57
Prr13	1.04677e-60	-0.608394	0.869	0.925	3.3796e-56
Pdia6	1.20909e-60	0.523134	0.326	0.087	3.90368e-56
Slfn1	3.91855e-60	-0.642474	0.598	0.803	1.26514e-55
Rpl12	4.39285e-57	0.656569	0.731	0.531	1.41827e-52
Ctdspl	1.36085e-55	0.568562	0.427	0.161	4.39365e-51
Clec4e	2.60678e-55	-0.735255	0.347	0.601	8.41625e-51
Sec61g	7.44374e-55	0.599756	0.712	0.477	2.40329e-50
Sec61b	7.6848e-55	0.505277	0.862	0.763	2.48111e-50
Rpl13	9.19875e-55	0.588346	0.944	0.878	2.96991e-50
Eef1a1	6.23147e-54	0.572543	0.891	0.829	2.01189e-49
Padi4	1.79346e-53	-0.550969	0.61	0.806	5.79035e-49
Canx	5.52779e-53	0.523618	0.428	0.174	1.7847e-48
Rps17	7.82351e-53	0.594709	0.801	0.62	2.5259e-48
Fndc3b	5.13782e-52	0.546167	0.438	0.176	1.6588e-47
Rpl28	4.09346e-51	0.515498	0.947	0.889	1.32161e-46
Rps20	5.7441e-51	0.613127	0.909	0.822	1.85454e-46
Ncam1	1.41353e-47	0.546062	0.548	0.277	4.56371e-43
Rps19	2.33067e-47	0.568189	0.815	0.7	7.5248e-43
mt-Nd4	3.04147e-47	0.588363	0.887	0.767	9.81971e-43
Chil3	1.2402e-46	0.916639	0.874	0.783	4.00411e-42
Spcs2	6.65297e-46	0.515864	0.573	0.33	2.14798e-41
Foxp1	1.38835e-45	0.568928	0.709	0.458	4.48243e-41
Rps8	5.21048e-45	0.565118	0.931	0.88	1.68225e-40
Ccr1	1.84277e-43	-0.598192	0.464	0.678	5.94958e-39
Rpsa	3.71818e-43	0.629222	0.869	0.783	1.20045e-38
Il1f9	7.27335e-43	-0.593015	0.348	0.584	2.34827e-38
Upp1	7.59836e-43	-0.546963	0.187	0.39	2.45321e-38
Cebpe	2.05498e-42	0.510797	0.845	0.671	6.63469e-38
Rack1	9.20559e-42	0.54226	0.708	0.527	2.97212e-37
Rpl10a	9.80537e-42	0.5685	0.568	0.38	3.16576e-37
Ndufa4	1.03562e-41	0.512095	0.667	0.453	3.34359e-37
mt-Nd2	5.83247e-41	0.581664	0.633	0.406	1.88307e-36
Vrk2	4.68211e-40	0.587077	0.425	0.208	1.51167e-35
Rpl39	5.22155e-38	0.527424	0.848	0.724	1.68583e-33
Junb	4.90101e-35	-0.538111	0.705	0.828	1.58234e-30
Dock10	6.71515e-34	0.513568	0.376	0.173	2.16805e-29
Ifitm1	4.79539e-33	1.14329	0.656	0.48	1.54824e-28
G0s2	1.51169e-32	-0.55071	0.702	0.81	4.88065e-28
Wwox	7.0398e-32	0.520009	0.338	0.149	2.27287e-27
Lmnb1	1.696e-31	-0.5144	0.559	0.689	5.47572e-27
Orm1	2.03599e-31	-0.624243	0.22	0.324	6.5734e-27
Retnlg	1.42889e-30	-0.710037	0.988	0.991	4.61331e-26
Zmpste24	2.84564e-24	-0.553563	0.422	0.455	9.18742e-20
Fcnb	2.31326e-22	0.543114	0.406	0.235	7.46858e-18
Asprv1	1.8948e-19	-0.631844	0.239	0.318	6.11756e-15

## Sheet: SDT15_Immature_Neu_GO_UP
	ID	Description	GeneRatio	BgRatio	pvalue	p.adjust	qvalue	geneID	Count
GO:0018149	GO:0018149	peptide cross-linking	2024-07-26	45/28564	9.49199e-15	5.65722e-12	3.20729e-12	Cstdc5/Stfa3/Thbs1/Cstdc6/Stfa2l1/Stfa2/Cstdc4	7
GO:0002181	GO:0002181	cytoplasmic translation	2024-07-26	146/28564	4.7811e-11	1.42477e-08	8.07754e-09	Rplp1/Rpl36al/Rpl32/Rps4x/Rpl12/Rps20/Rpsa	7
GO:0010466	GO:0010466	negative regulation of peptidase activity	2024-07-26	267/28564	3.25746e-09	6.47148e-07	3.66892e-07	Cstdc5/Stfa3/Thbs1/Cstdc6/Stfa2l1/Stfa2/Cstdc4	7
GO:0030216	GO:0030216	keratinocyte differentiation	2024-06-26	158/28564	5.47027e-09	8.1507e-07	4.62094e-07	Cstdc5/Stfa3/Cstdc6/Stfa2l1/Stfa2/Cstdc4	6
GO:0043588	GO:0043588	skin development	2024-07-26	331/28564	1.43387e-08	1.70917e-06	9.68994e-07	Cstdc5/Stfa3/Cstdc6/Stfa2l1/Stfa2/Trps1/Cstdc4	7
GO:0051346	GO:0051346	negative regulation of hydrolase activity	2024-07-26	370/28564	3.07702e-08	2.61986e-06	1.4853e-06	Cstdc5/Stfa3/Thbs1/Cstdc6/Stfa2l1/Stfa2/Cstdc4	7
GO:0008544	GO:0008544	epidermis development	2024-07-26	388/28564	4.25704e-08	3.17149e-06	1.79804e-06	Cstdc5/Stfa3/Cstdc6/Stfa2l1/Stfa2/Trps1/Cstdc4	7
GO:0034976	GO:0034976	response to endoplasmic reticulum stress	2024-06-26	260/28564	1.06095e-07	6.32324e-06	3.58488e-06	Thbs1/Hsp90b1/Manf/Hspa5/Pdia3/Calr	6
GO:0052547	GO:0052547	regulation of peptidase activity	2024-07-26	466/28564	1.4793e-07	8.01509e-06	4.54406e-06	Cstdc5/Stfa3/Thbs1/Cstdc6/Stfa2l1/Stfa2/Cstdc4	7
GO:0006457	GO:0006457	protein folding	2024-05-26	170/28564	4.18459e-07	2.07834e-05	1.17829e-05	Ppia/Hsp90b1/Hspa5/Pdia3/Calr	5

## Sheet: SDT16_Mature_Neu_sig_DEG
	p_val	avg_log2FC	pct.1	pct.2	p_val_adj
Stfa3	3.77549e-257	2.74169	0.808	0.364	1.21896e-252
Txn1	7.93701e-187	-0.689565	0.99	0.996	2.56254e-182
Cstdc5	4.75673e-169	1.59006	0.947	0.819	1.53576e-164
Cmah	8.01388e-157	-1.1886	0.48	0.783	2.58736e-152
Stfa2	4.21614e-141	1.53634	0.812	0.471	1.36122e-136
Hdc	2.24673e-133	-1.06168	0.6	0.831	7.2538e-129
Cd9	2.85161e-111	-0.677756	0.8	0.875	9.20672e-107
Slc16a3	1.2626e-110	-0.923528	0.425	0.655	4.07643e-106
Cstdc6	8.30714e-108	1.2239	0.811	0.59	2.68204e-103
Msra	6.97124e-107	-0.777221	0.805	0.906	2.25073e-102
Lyz2	2.77492e-103	0.571772	0.998	0.991	8.9591e-99
Chil1	7.83906e-101	-0.835724	0.456	0.669	2.53092e-96
Cybb	2.40574e-100	0.96647	0.802	0.574	7.76718e-96
Prr13	2.59215e-96	-0.551411	0.938	0.945	8.36902e-92
Ly6c1	1.45657e-94	-0.953587	0.235	0.485	4.70269e-90
Jun	1.51441e-93	0.800157	0.403	0.106	4.88941e-89
Stfa2l1	5.40166e-91	0.923647	0.9	0.653	1.74398e-86
Tcf7l2	4.44795e-89	0.557824	0.207	0.013	1.43606e-84
Ly6c2	1.24348e-88	-0.91434	0.246	0.497	4.0147e-84
Ifitm1	2.06897e-88	1.04623	0.927	0.795	6.67989e-84
Trps1	6.60681e-83	0.642667	0.901	0.658	2.13308e-78
Csf3r	5.29119e-79	-0.73466	0.921	0.963	1.70831e-74
Sh2d3c	4.51889e-77	-0.773177	0.34	0.531	1.45897e-72
Id2	8.7762e-76	0.761499	0.485	0.192	2.83348e-71
Slfn4	1.96373e-73	-0.66466	0.749	0.868	6.34009e-69
Cstdc4	2.40823e-72	1.06312	0.837	0.641	7.77521e-68
Gm16556	3.84167e-72	-0.837179	0.19	0.422	1.24032e-67
Hspa8	9.47769e-70	0.637825	0.792	0.535	3.05997e-65
Mbnl1	1.13227e-64	0.608861	0.392	0.141	3.65563e-60
Rnase6	4.0696e-64	0.547847	0.287	0.072	1.31391e-59
Mov10	3.2774e-63	-0.712338	0.232	0.425	1.05814e-58
Gng10	3.49714e-61	0.525018	0.378	0.137	1.12909e-56
Asprv1	7.14037e-61	-1.02755	0.406	0.518	2.30534e-56
Upp1	1.3516e-60	-0.729345	0.229	0.429	4.36379e-56
Vrk2	9.63715e-59	0.632661	0.396	0.153	3.11145e-54
Il1f9	3.34283e-58	-0.560482	0.741	0.822	1.07927e-53
Litaf	6.11844e-58	-0.527771	0.773	0.828	1.9754e-53
Cox6c	3.34485e-56	0.540727	0.676	0.411	1.07992e-51
Junb	5.26652e-55	-0.590894	0.923	0.953	1.70035e-50
Ngp	6.96049e-55	1.07593	0.958	0.941	2.24726e-50
Cd3d	2.61651e-54	-0.669046	0.273	0.44	8.44767e-50
Acod1	8.64125e-54	-0.834715	0.082	0.259	2.78991e-49
Fabp5	1.07137e-53	-0.595057	0.062	0.235	3.45901e-49
Zeb2	1.43487e-53	0.792669	0.608	0.353	4.63262e-49
1110008P14Rik	1.90069e-53	0.522193	0.478	0.228	6.13655e-49
Cyp4f18	4.26898e-53	-0.612418	0.605	0.747	1.37828e-48
Mirt2	4.31968e-53	-0.616754	0.417	0.589	1.39465e-48
Slfn1	8.55228e-53	-0.516662	0.806	0.855	2.76119e-48
Clec4d	1.73195e-52	-0.594615	0.705	0.837	5.59179e-48
Clec4e	2.44173e-52	-0.578323	0.648	0.742	7.88336e-48
Max	3.5705e-52	-0.52843	0.581	0.671	1.15277e-47
Gm11714	1.62331e-51	-0.6224	0.185	0.371	5.24102e-47
Camk2d	1.85909e-51	0.569975	0.228	0.054	6.00224e-47
Pid1	4.92408e-51	0.597366	0.144	0.016	1.58979e-46
Srgn	5.79171e-51	-0.500889	0.952	0.98	1.86991e-46
Lmnb1	2.23186e-50	-0.523106	0.783	0.874	7.20578e-46
Prok2	5.75271e-50	-0.842387	0.394	0.533	1.85732e-45
Ly6g	6.03131e-49	-0.575885	0.816	0.863	1.94727e-44
Nin	2.42669e-48	0.514249	0.719	0.485	7.8348e-44
Csta3	1.70318e-47	0.611753	0.228	0.061	5.49887e-43
Adam8	2.92176e-47	-0.503195	0.573	0.671	9.4332e-43
Hist1h1e	1.90243e-46	0.512712	0.321	0.121	6.14218e-42
Cd101	1.1174e-45	-0.749344	0.329	0.501	3.60763e-41
Abca13	6.32891e-45	0.661024	0.493	0.266	2.04335e-40
Xist	1.23884e-44	0.540677	0.624	0.394	3.99972e-40
Cd84	1.41168e-44	-0.512253	0.739	0.824	4.55775e-40
Hist1h1c	1.48834e-44	0.559522	0.402	0.186	4.80525e-40
Sfxn5	3.49415e-44	-0.558865	0.753	0.823	1.12812e-39
Sntb1	4.58422e-44	0.556377	0.2	0.048	1.48006e-39
Lpp	2.76423e-43	0.53343	0.498	0.269	8.9246e-39
Il1r2	7.06497e-41	0.532191	0.621	0.393	2.281e-36
G0s2	2.52062e-35	-0.636999	0.485	0.624	8.13807e-31
Gm13822	6.97902e-35	-0.591514	0.13	0.228	2.25325e-30
Ltf	2.27807e-34	1.19952	0.731	0.665	7.35498e-30
4732465J04Rik	1.65691e-33	-0.546973	0.183	0.296	5.34949e-29
Camp	2.03537e-33	1.14	0.978	0.964	6.57138e-29
Sycp2	4.18995e-31	-0.583438	0.138	0.253	1.35277e-26
Myo1d	8.51134e-31	-0.505034	0.274	0.381	2.74797e-26
Dck	2.12358e-29	-0.522038	0.25	0.393	6.85619e-25

## Sheet: SDT17_Mature_Neu_GO_down
DOWN
	ONTOLOGY	ID	Description	GeneRatio	BgRatio	pvalue	p.adjust	qvalue	geneID	Count
GO:0097529	BP	GO:0097529	myeloid leukocyte migration	1949-05-01	242/28564	5.89235e-05	0.0248275	0.0169808	Cd9/Csf3r/Sell/Ccr1/Adam8	5
GO:1902074	BP	GO:1902074	response to salt	1949-05-01	340/28564	0.000287933	0.0374875	0.0256396	Ly6c1/Ly6c2/Junb/Sell/Ly6g	5
UP
	ONTOLOGY	ID	Description	GeneRatio	BgRatio	pvalue	p.adjust	qvalue	geneID	Count
GO:0018149	BP	GO:0018149	peptide cross-linking	2024-07-31	45/28564	3.7724e-14	3.9912e-11	2.64465e-11	Stfa3/Cstdc5/Stfa2/Cstdc6/Stfa2l1/Cstdc4/Csta3	7
GO:0045861	BP	GO:0045861	negative regulation of proteolysis	2024-10-31	368/28564	3.889e-12	2.05728e-09	1.3632e-09	Stfa3/Cstdc5/Stfa2/Cstdc6/Stfa2l1/Cstdc4/Ngp/Csta3/Il1r2/Ltf	10
GO:0043588	BP	GO:0043588	skin development	1931-09-01	331/28564	5.44614e-11	1.4405e-08	9.54508e-09	Stfa3/Cstdc5/Stfa2/Cstdc6/Stfa2l1/Tcf7l2/Trps1/Cstdc4/Csta3	9
GO:0051346	BP	GO:0051346	negative regulation of hydrolase activity	1931-09-01	370/28564	1.46105e-10	3.09159e-08	2.04855e-08	Stfa3/Cstdc5/Stfa2/Cstdc6/Stfa2l1/Cstdc4/Ngp/Csta3/Ltf	9
GO:0030216	BP	GO:0030216	keratinocyte differentiation	2024-07-31	158/28564	3.26008e-10	5.74861e-08	3.80914e-08	Stfa3/Cstdc5/Stfa2/Cstdc6/Stfa2l1/Cstdc4/Csta3	7
GO:0052547	BP	GO:0052547	regulation of peptidase activity	1931-09-01	466/28564	1.11157e-09	1.68006e-07	1.11324e-07	Stfa3/Cstdc5/Stfa2/Cstdc6/Stfa2l1/Cstdc4/Ngp/Csta3/Ltf	9
GO:0008544	BP	GO:0008544	epidermis development	2024-08-31	388/28564	6.47575e-09	7.90385e-07	5.23725e-07	Stfa3/Cstdc5/Stfa2/Cstdc6/Stfa2l1/Trps1/Cstdc4/Csta3	8
GO:0044403	BP	GO:0044403	biological process involved in symbiotic interaction	2024-05-31	260/28564	8.41802e-06	0.00080966	0.000536498	Jun/Ifitm1/Hspa8/Ltf/Camp	5
GO:1904090	CC	GO:1904090	peptidase inhibitor complex	1932-07-01	24/28585	3.71903e-16	4.53722e-14	3.21011e-14	Stfa3/Cstdc5/Stfa2/Cstdc6/Stfa2l1/Cstdc4/Csta3	7
GO:0001533	CC	GO:0001533	cornified envelope	1932-07-01	62/28585	5.1329e-13	3.13107e-11	2.21525e-11	Stfa3/Cstdc5/Stfa2/Cstdc6/Stfa2l1/Cstdc4/Csta3	7
GO:0004869	MF	GO:0004869	cysteine-type endopeptidase inhibitor activity	1932-09-01	78/28171	1.58088e-16	1.73897e-14	1.23142e-14	Stfa3/Cstdc5/Stfa2/Cstdc6/Stfa2l1/Cstdc4/Ngp/Csta3/Ltf	9
GO:0061135	MF	GO:0061135	endopeptidase regulator activity	1932-09-01	221/28171	2.2921e-12	6.30326e-11	4.46355e-11	Stfa3/Cstdc5/Stfa2/Cstdc6/Stfa2l1/Cstdc4/Ngp/Csta3/Ltf	9
GO:0002020	MF	GO:0002020	protease binding	1932-07-01	192/28171	1.78373e-09	2.803e-08	1.9849e-08	Stfa3/Cstdc5/Stfa2/Cstdc6/Stfa2l1/Cstdc4/Csta3	7

## Sheet: SDT18_IL-1b+_Neu_sig_DEG
	p_val	avg_log2FC	pct.1	pct.2	p_val_adj
Txn1	3.91451e-57	-0.822946	0.881	0.945	1.26384e-52
Ftl1	4.47266e-54	-0.686463	0.996	0.999	1.44404e-49
Ifitm1	1.56967e-52	0.87334	0.981	0.915	5.06784e-48
Cmah	6.67832e-52	-1.42468	0.166	0.512	2.15616e-47
Chn2	1.01881e-47	1.57007	0.267	0.021	3.28933e-43
Slfn4	1.28636e-42	-1.09608	0.521	0.734	4.15313e-38
H3f3b	7.37881e-39	0.690778	0.975	0.91	2.38232e-34
Hist1h1c	5.04572e-37	1.14438	0.526	0.214	1.62906e-32
Sh2d3c	6.38477e-37	-1.12459	0.172	0.441	2.06139e-32
Fth1	4.60123e-34	-0.578152	0.997	0.997	1.48555e-29
4732465J04Rik	2.2931e-33	-1.08781	0.17	0.426	7.40351e-29
Ctsd	9.59021e-33	-0.596215	0.88	0.916	3.09629e-28
Ccl6	1.2598e-32	0.863862	0.823	0.595	4.06738e-28
Asprv1	3.06885e-32	-1.39123	0.176	0.416	9.90808e-28
Sla	5.76646e-31	0.895027	0.541	0.25	1.86176e-26
Aldoa	1.72845e-29	-0.792316	0.427	0.61	5.58047e-25
Cd101	5.53454e-29	-0.85677	0.423	0.632	1.78688e-24
Il1f9	1.64109e-28	-0.917397	0.322	0.519	5.29843e-24
Gm13822	2.78505e-28	-1.08371	0.08	0.275	8.99182e-24
Chil1	1.4206e-27	-1.02764	0.112	0.304	4.58656e-23
Tma7	1.58708e-27	0.761279	0.512	0.237	5.12404e-23
Jun	2.87532e-27	0.952745	0.473	0.208	9.28325e-23
Rps12	5.2998e-27	0.569913	0.887	0.717	1.71109e-22
Gm39459	5.6063e-27	-0.898028	0.006	0.138	1.81005e-22
Wfdc17	4.36611e-25	0.722068	0.956	0.894	1.40964e-20
Hdc	5.91662e-25	-0.683291	0.674	0.834	1.91024e-20
Msra	7.93484e-25	-0.940477	0.293	0.48	2.56184e-20
Map1lc3b	2.18229e-23	-0.544253	0.841	0.914	7.04575e-19
Mif	4.28632e-22	-0.957555	0.08	0.256	1.38388e-17
AC149090.1	5.44212e-22	0.691547	0.285	0.091	1.75704e-17
Gsn	1.07659e-21	-0.83447	0.249	0.421	3.47586e-17
Upp1	1.65117e-21	-0.865943	0.064	0.233	5.33097e-17
Eno1	1.04403e-20	-0.756608	0.227	0.394	3.37076e-16
Atp5h	1.11107e-20	0.718267	0.443	0.212	3.58718e-16
Xist	2.74434e-20	0.815597	0.423	0.202	8.86038e-16
Tcf7l2	3.60114e-20	0.730516	0.166	0.028	1.16266e-15
Slfn2	4.85632e-20	-0.568806	0.781	0.851	1.56791e-15
Isg15	1.28532e-19	-1.03769	0.147	0.295	4.14979e-15
Acod1	1.31059e-19	-0.981533	0.077	0.252	4.23137e-15
Usp32	1.53262e-19	-0.554712	0.643	0.736	4.94822e-15
Rnase6	1.71227e-19	0.586805	0.296	0.116	5.52825e-15
Anxa6	3.38169e-19	0.648955	0.147	0.022	1.09181e-14
Phf21a	4.05888e-19	-0.603111	0.651	0.701	1.31045e-14
Lyst	5.44694e-19	-0.505433	0.862	0.906	1.7586e-14
Lpp	6.19228e-19	0.754534	0.423	0.206	1.99924e-14
Gm16556	9.4196e-19	-0.798182	0.156	0.308	3.04121e-14
Sfxn5	2.53084e-18	-0.581527	0.546	0.619	8.17108e-14
Atg7	2.93344e-18	-0.643492	0.39	0.501	9.47089e-14
Gm11342	3.15339e-18	-0.783894	0.055	0.203	1.0181e-13
Pomp	7.34753e-18	0.575063	0.278	0.104	2.37222e-13
Gm47719	8.69915e-18	-0.855101	0.04	0.166	2.80861e-13
2310001H17Rik	2.24508e-17	-0.699315	0.426	0.573	7.24846e-13
Id2	2.76146e-17	0.832107	0.398	0.203	8.91566e-13
Rtp4	2.80712e-17	-0.730112	0.38	0.539	9.06306e-13
Dennd4a	3.70528e-17	0.515079	0.575	0.353	1.19629e-12
Mbnl1	6.62164e-17	0.559249	0.483	0.27	2.13786e-12
Slc16a3	1.25402e-16	-0.680255	0.267	0.399	4.04873e-12
Ucp2	1.3638e-16	0.602101	0.495	0.282	4.40316e-12
Ifitm3	2.05596e-16	-0.54091	0.811	0.833	6.63786e-12
Slfn1	2.57066e-16	-0.504828	0.707	0.789	8.29963e-12
Myo1d	2.9053e-16	-0.884335	0.149	0.305	9.38006e-12
Xylt1	4.19833e-16	-0.541222	0.679	0.75	1.35547e-11
G0s2	7.66296e-16	-0.997796	0.145	0.295	2.47406e-11
Gm31814	8.08303e-16	-0.704801	0.044	0.161	2.60969e-11
Hgf	1.07961e-15	0.579006	0.18	0.05	3.48562e-11
Limd2	1.9484e-15	0.616598	0.447	0.248	6.2906e-11
Runx1	2.24704e-15	0.61645	0.516	0.309	7.25478e-11
Pfkfb4	4.85854e-15	-0.57017	0.364	0.474	1.56863e-10
Fut8	6.5325e-15	0.601916	0.187	0.055	2.10908e-10
Prkch	7.09741e-15	0.670463	0.285	0.12	2.29147e-10
Atp6v0c	1.2989e-14	-0.535786	0.519	0.607	4.19362e-10
Mettl9	1.34876e-14	-0.576886	0.386	0.493	4.35459e-10
Kpna4	1.53202e-14	-0.550185	0.754	0.815	4.94629e-10
Clec2d	2.11585e-14	-0.685856	0.25	0.36	6.83125e-10
Fabp5	3.23024e-14	-0.62983	0.041	0.157	1.04292e-09
Ifitm6	7.37796e-14	0.541683	0.722	0.55	2.38205e-09
Stfa2	7.70838e-14	1.04425	0.328	0.169	2.48873e-09
5830428M24Rik	7.79688e-14	-0.661394	0.109	0.228	2.5173e-09
Zeb2	8.42058e-14	0.573818	0.678	0.486	2.71867e-09
Ifit1bl2	8.83552e-14	-0.593602	0.017	0.104	2.85264e-09
Trpm2	9.39976e-14	-0.66829	0.138	0.273	3.03481e-09
Lrmda	1.41706e-13	-0.776819	0.437	0.547	4.57513e-09
Cox6c	1.63991e-13	0.591858	0.451	0.264	5.29463e-09
Retnlg	2.3496e-13	-0.736142	0.873	0.915	7.58591e-09
Cdk17	2.61031e-13	-0.643334	0.184	0.311	8.42765e-09
Abr	3.53296e-13	-0.654555	0.292	0.402	1.14065e-08
Zfand5	4.29418e-13	0.597584	0.665	0.494	1.38642e-08
Tagln2	1.33735e-12	0.590036	0.185	0.063	4.31777e-08
Cfp	1.84181e-12	0.511269	0.321	0.161	5.94647e-08
Cd300c2	2.14103e-12	-0.606686	0.357	0.475	6.91254e-08
Vrk2	2.43323e-12	0.714031	0.202	0.079	7.85594e-08
Mirt1	2.9035e-12	-0.54576	0.419	0.535	9.37423e-08
Tmem140	3.24378e-12	-0.647755	0.069	0.184	1.04729e-07
Ier3	3.30639e-12	0.519055	0.744	0.575	1.0675e-07
Cyp4f18	3.49919e-12	-0.501922	0.4	0.553	1.12975e-07
Pde7b	3.81746e-12	-0.654395	0.162	0.32	1.23251e-07
Mefv	8.93241e-12	-0.645903	0.064	0.169	2.88392e-07
Mpeg1	9.83246e-12	-0.581462	0.201	0.288	3.17451e-07
Max	1.04948e-11	-0.510244	0.278	0.363	3.38836e-07
Ctsc	1.06072e-11	0.550528	0.181	0.066	3.42465e-07
Syne1	1.20973e-11	0.613386	0.423	0.251	3.90574e-07
Exoc4	1.75959e-11	0.576514	0.201	0.079	5.68101e-07
Arhgef6	2.07638e-11	0.529438	0.212	0.085	6.70379e-07
Il1rn	2.10253e-11	-0.633103	0.097	0.179	6.78823e-07
Oas3	2.39446e-11	-0.544554	0.181	0.27	7.73076e-07
Clec4e	3.86016e-11	-0.504065	0.521	0.565	1.24629e-06
Shisa5	4.19844e-11	0.540184	0.466	0.297	1.35551e-06
Cdc42ep2	1.24414e-10	-0.518773	0.048	0.138	4.01684e-06
Gcnt1	1.43931e-10	-0.51738	0.281	0.378	4.64697e-06
Ninj1	3.37475e-10	-0.602274	0.187	0.29	1.08957e-05
Oasl2	4.74131e-10	-0.698929	0.054	0.147	1.53078e-05
Cdh23	5.15175e-10	-0.530533	0.206	0.291	1.6633e-05
Entpd3	5.81745e-10	-0.695034	0.061	0.138	1.87822e-05
Oasl1	6.46164e-10	-0.625609	0.169	0.283	2.0862e-05
Sycp2	6.81734e-10	-0.60131	0.192	0.31	2.20105e-05
Pnpla7	8.78644e-10	-0.531396	0.349	0.471	2.83679e-05
Itch	1.11096e-09	-0.514316	0.372	0.452	3.58685e-05
Tnni2	1.31556e-09	-0.526229	0.033	0.115	4.24741e-05
Gsdme	1.75295e-09	-0.526708	0.289	0.39	5.65957e-05
Lyz2	2.69348e-09	0.531846	0.924	0.882	8.69617e-05
Ddx60	4.78786e-09	-0.62965	0.257	0.345	0.000154581
Mrps28	5.16696e-09	-0.700645	0.08	0.17	0.00016682
Hist1h4i	7.88622e-09	0.524821	0.307	0.174	0.000254615
Ngly1	1.45285e-08	-0.500656	0.189	0.281	0.000469068
Fcgr4	1.50501e-08	-0.501502	0.158	0.242	0.000485907
Enox2	3.36079e-08	0.541216	0.134	0.049	0.00108507

## Sheet: SDT19_IL-1b+_Neu_GO_down
DOWN
	ONTOLOGY	ID	Description	GeneRatio	BgRatio	pvalue	p.adjust	qvalue	geneID	Count
GO:0009615	BP	GO:0009615	response to virus	13/76	366/28564	1.49769e-11	1.52329e-08	1.11829e-08	Isg15/Acod1/Lyst/Atg7/Rtp4/Ifitm3/Ifit1bl2/Oas3/Oasl2/Oasl1/Itch/Gsdme/Ddx60	13
GO:0051607	BP	GO:0051607	defense response to virus	1976-12-01	305/28564	2.98494e-11	1.52329e-08	1.11829e-08	Isg15/Acod1/Lyst/Atg7/Rtp4/Ifitm3/Ifit1bl2/Oas3/Oasl2/Oasl1/Itch/Ddx60	12
GO:0140546	BP	GO:0140546	defense response to symbiont	1976-12-01	306/28564	3.10031e-11	1.52329e-08	1.11829e-08	Isg15/Acod1/Lyst/Atg7/Rtp4/Ifitm3/Ifit1bl2/Oas3/Oasl2/Oasl1/Itch/Ddx60	12
GO:0002831	BP	GO:0002831	regulation of response to biotic stimulus	1976-12-01	485/28564	5.81735e-09	2.14369e-06	1.57375e-06	Mif/Isg15/Acod1/Clec2d/Mefv/Oas3/Clec4e/Ninj1/Oasl1/Itch/Gsdme/Ddx60	12
GO:0048525	BP	GO:0048525	negative regulation of viral process	1976-06-01	111/28564	5.26526e-07	0.00012935	9.49594e-05	Gsn/Isg15/Ifitm3/Oas3/Oasl2/Oasl1	6
GO:0002221	BP	GO:0002221	pattern recognition receptor signaling pathway	1976-07-01	189/28564	7.38679e-07	0.000150442	0.000110444	Acod1/Mefv/Oas3/Clec4e/Ninj1/Oasl1/Ddx60	7
GO:0045088	BP	GO:0045088	regulation of innate immune response	1976-09-01	385/28564	8.59652e-07	0.000150442	0.000110444	Isg15/Acod1/Clec2d/Mefv/Oas3/Clec4e/Ninj1/Oasl1/Ddx60	9
GO:0019079	BP	GO:0019079	viral genome replication	1976-06-01	133/28564	1.52245e-06	0.000204008	0.000149768	Isg15/Atg7/Ifitm3/Oas3/Oasl2/Oasl1	6
GO:0032102	BP	GO:0032102	negative regulation of response to external stimulus	1976-09-01	429/28564	2.09402e-06	0.000257216	0.000188829	Mif/Isg15/Acod1/Xylt1/Clec2d/Abr/Mefv/Oas3/Itch	9
GO:0031348	BP	GO:0031348	negative regulation of defense response	1976-07-01	268/28564	7.44959e-06	0.000686293	0.000503827	Isg15/Acod1/Clec2d/Abr/Mefv/Oas3/Itch	7
GO:0034341	BP	GO:0034341	response to type II interferon	1976-05-01	146/28564	4.49391e-05	0.00276573	0.0020304	Gsn/Acod1/Ifitm3/Mefv/Cdc42ep2	5
GO:0050900	BP	GO:0050900	leukocyte migration	1976-07-01	386/28564	7.64837e-05	0.00433604	0.00318321	Mif/Lyst/Trpm2/Retnlg/Abr/Gcnt1/Ninj1	7
GO:0031349	BP	GO:0031349	positive regulation of defense response	1976-07-01	452/28564	0.000202489	0.00962801	0.00706819	Acod1/Mefv/Oas3/Clec4e/Ninj1/Oasl1/Ddx60	7
GO:0007033	BP	GO:0007033	vacuole organization	1976-05-01	207/28564	0.000231737	0.0103509	0.0075989	Ctsd/Map1lc3b/Lyst/Atg7/Atp6v0c	5
GO:0050777	BP	GO:0050777	negative regulation of immune response	1976-05-01	207/28564	0.000231737	0.0103509	0.0075989	Isg15/Acod1/Clec2d/Abr/Oas3	5
GO:0044282	BP	GO:0044282	small molecule catabolic process	1976-06-01	355/28564	0.000371563	0.0142987	0.0104971	Aldoa/Hdc/Upp1/Eno1/Slc16a3/Cyp4f18	6
GO:0030595	BP	GO:0030595	leukocyte chemotaxis	1976-05-01	230/28564	0.000376132	0.0142987	0.0104971	Mif/Lyst/Trpm2/Retnlg/Ninj1	5
GO:0051651	BP	GO:0051651	maintenance of location in cell	1976-05-01	242/28564	0.000474242	0.0162566	0.0119344	Txn1/Ftl1/Fth1/Gsn/Trpm2	5
GO:0019221	BP	GO:0019221	cytokine-mediated signaling pathway	1976-06-01	429/28564	0.000998793	0.0262897	0.0193	Isg15/Ifitm3/Il1rn/Oas3/Oasl2/Oasl1	6
UP
	ONTOLOGY	ID	Description	GeneRatio	BgRatio	pvalue	p.adjust	qvalue	geneID	Count
GO:0018149	BP	GO:0018149	peptide cross-linking	1938-05-01	45/28564	3.72512e-09	4.77933e-06	3.14479e-06	Stfa2/Cstdc5/Stfa2l1/Stfa3/Cstdc4	5
GO:0043588	BP	GO:0043588	skin development	1938-08-01	331/28564	1.07981e-08	6.92698e-06	4.55793e-06	Tcf7l2/Stfa2/Runx1/Prkch/Cstdc5/Stfa2l1/Stfa3/Cstdc4	8
GO:0030216	BP	GO:0030216	keratinocyte differentiation	1938-06-01	158/28564	6.20974e-08	2.6557e-05	1.74744e-05	Stfa2/Prkch/Cstdc5/Stfa2l1/Stfa3/Cstdc4	6
GO:0008544	BP	GO:0008544	epidermis development	1938-07-01	388/28564	7.09786e-07	0.000205865	0.000135459	Stfa2/Runx1/Prkch/Cstdc5/Stfa2l1/Stfa3/Cstdc4	7
GO:0010466	BP	GO:0010466	negative regulation of peptidase activity	1938-06-01	267/28564	1.35446e-06	0.000289628	0.000190575	Stfa2/Hgf/Cstdc5/Stfa2l1/Stfa3/Cstdc4	6
GO:0051346	BP	GO:0051346	negative regulation of hydrolase activity	1938-06-01	370/28564	8.82402e-06	0.00141515	0.000931166	Stfa2/Hgf/Cstdc5/Stfa2l1/Stfa3/Cstdc4	6
GO:0052547	BP	GO:0052547	regulation of peptidase activity	1938-06-01	466/28564	3.23751e-05	0.00461525	0.00303682	Stfa2/Hgf/Cstdc5/Stfa2l1/Stfa3/Cstdc4	6
GO:0060485	BP	GO:0060485	mesenchyme development	1938-05-01	310/28564	5.45506e-05	0.00699884	0.00460522	Tcf7l2/Anxa6/Zeb2/Flna/Exoc4	5
GO:0001667	BP	GO:0001667	ameboidal-type cell migration	1938-05-01	470/28564	0.000378724	0.0255738	0.0168275	Jun/Anxa6/Zeb2/Zfand5/Fut8	5
GO:1904090	CC	GO:1904090	peptidase inhibitor complex	1939-05-01	24/28585	1.51052e-10	1.7371e-08	1.08121e-08	Stfa2/Cstdc5/Stfa2l1/Stfa3/Cstdc4	5
GO:0001533	CC	GO:0001533	cornified envelope	1939-05-01	62/28585	2.21462e-08	1.2734e-06	7.926e-07	Stfa2/Cstdc5/Stfa2l1/Stfa3/Cstdc4	5
GO:0004869	MF	GO:0004869	cysteine-type endopeptidase inhibitor activity	1939-05-01	78/28171	7.64125e-08	1.03157e-05	6.91734e-06	Stfa2/Cstdc5/Stfa2l1/Stfa3/Cstdc4	5
GO:0002020	MF	GO:0002020	protease binding	1939-05-01	192/28171	6.65801e-06	0.000296017	0.000198499	Stfa2/Cstdc5/Stfa2l1/Stfa3/Cstdc4	5

## Sheet: SDT20_DGE progenitors in vitro
Lineage	Gene symbol	"-log10(adj. p-val)"	"log2(fold-enrichment)"
Neutrophil	Muc13	8.91	0.28
Neutrophil	Srgn	8.76	0.28
Neutrophil	Ccl9	8.15	0.2
Neutrophil	Elane	7.79	0.21
Neutrophil	Igfbp4	7.73	0.26
Neutrophil	Hk3	7.41	0.15
Neutrophil	Prtn3	6.83	0.21
Neutrophil	Mpo	6.46	0.13
Neutrophil	Ms4a3	4.12	0.13
Neutrophil	Tfec	4.12	0.1
Neutrophil	Snrpf	4.07	0.21
Neutrophil	Ctsg	3.81	0.18
Neutrophil	Plac8	3.76	0.22
Neutrophil	Rplp1	3.69	0.14
Neutrophil	Cd63	3.65	0.13
Neutrophil	Sell	3.43	0.09
Neutrophil	Cd93	3.43	0.09
Neutrophil	Thy1	3.43	0.1
Neutrophil	Ap3s1	3.43	0.19
Neutrophil	Clint1	3.06	0.13
Neutrophil	Igf1r	2.92	0.1
Neutrophil	Ifitm1	2.55	0.16
Neutrophil	Clec4e	2.46	0.08
Neutrophil	Pecam1	2.35	0.08
Neutrophil	Myc	2.35	0.15
Neutrophil	Egln3	2.23	0.1
Neutrophil	Lmo2	2.23	0.13
Neutrophil	Tnfrsf26	2.16	0.04
Neutrophil	Gstm1	2.15	0.1
Neutrophil	Rplp2	2.05	0.07
Neutrophil	Calr	1.91	0.16
Neutrophil	Rps10	1.8	0.13
Neutrophil	Peak1	1.7	0.04
Neutrophil	Gsr	1.7	0.1
Neutrophil	Cd9	1.7	0.08
Neutrophil	Slco3a1	1.7	0.06
Neutrophil	Adgrg1	1.7	0.08
Neutrophil	Itm2b	1.67	0.13
Neutrophil	Gclm	1.48	0.12
Neutrophil	Rpl28	1.45	0.12
Neutrophil	Col4a2	1.45	0.04
Neutrophil	Ndufa4	1.38	0.13
Neutrophil	Pfn1	1.38	0.13
Neutrophil	Tbc1d31	1.33	0.05
Neutrophil	Rps15	1.32	0.1
Neutrophil	Ifitm3	1.32	0.13
Neutrophil	Fcer1g	1.32	0.11
Neutrophil	Fam65a	1.32	0.07
Neutrophil	Ppp3ca	1.31	0.07
