# Supplementary material for: CREB-binding protein/P300 bromodomain inhibition reduces neutrophil accumulation and activates antitumor immunity in triple-negative breast cancer
Source: JCI Insight. 2024 Sep 17;9(20):e182621. doi: 10.1172/jci.insight.182621 (PMC11533985; doi:10.1172/jci.insight.182621)
Supplement: Supplemental tables 21-28 [file jciinsight-9-182621-s011.xlsx]

## Sheet: SDT21_CMP_1_C4_DEG
p_val	avg_log2FC	pct.1	pct.2	p_val_adj
1.13339e-79	-1.75341	0.65	0.942	3.65928e-75
1.80308e-53	-1.31032	0.691	0.93	5.82143e-49
8.61194e-48	0.982504	1	1	2.78045e-43
2.40851e-44	0.662505	0.984	0.979	7.77612e-40
2.38039e-42	-1.23732	0.28	0.746	7.68532e-38
3.91275e-41	-0.945954	0.228	0.676	1.26327e-36
1.51007e-26	-1.03146	0.03	0.269	4.87543e-22
6.80279e-26	-0.545544	0.988	1	2.19635e-21
2.84496e-25	-0.690162	0.091	0.391	9.18524e-21
3.72894e-22	-1.40544	0.38	0.673	1.20393e-17
1.28986e-21	-0.658834	0.913	0.982	4.16445e-17
3.20792e-21	0.536953	0.984	0.985	1.03571e-16
4.21622e-20	-1.53561	0.431	0.661	1.36125e-15
9.17476e-20	-0.547752	0.862	0.951	2.96216e-15
4.06198e-19	-0.804603	0.596	0.823	1.31145e-14
1.27845e-18	-0.500751	0.358	0.673	4.12759e-14
2.35397e-18	-0.668038	0.587	0.823	7.60004e-14
2.85094e-18	-0.50618	0.274	0.563	9.20455e-14
1.29678e-17	-0.542956	0.795	0.924	4.18678e-13
2.16401e-17	-0.763833	0.435	0.703	6.98673e-13
2.7049e-17	0.611115	0.821	0.697	8.73305e-13
1.86272e-16	0.555246	0.724	0.627	6.01399e-12
1.39248e-15	0.616286	0.764	0.722	4.49575e-11
2.06328e-15	-0.645415	0.703	0.89	6.66149e-11
4.51366e-15	-0.545792	0.358	0.63	1.45728e-10
5.31111e-15	-0.520821	0.976	0.997	1.71475e-10
7.68449e-15	-0.502579	0.571	0.789	2.48101e-10
8.42831e-15	-0.522174	0.433	0.706	2.72116e-10
1.06001e-14	-0.513994	0.75	0.893	3.42235e-10
1.20352e-14	0.646081	0.657	0.538	3.88568e-10
1.14105e-13	-0.533645	0.89	0.939	3.68399e-09
1.25718e-13	-0.507385	0.636	0.838	4.05892e-09
2.49883e-13	0.552189	0.949	0.911	8.06773e-09
5.11057e-13	-0.694071	0.927	0.982	1.65e-08
1.29162e-12	0.585722	0.659	0.554	4.17012e-08
2.42594e-12	-0.881208	0.055	0.211	7.83239e-08
3.08542e-12	-0.901529	0.051	0.196	9.96159e-08
1.84503e-11	0.562436	0.506	0.33	5.95688e-07
2.0058e-11	-0.50156	0.238	0.462	6.47591e-07
2.61189e-11	0.569803	0.514	0.352	8.43275e-07
1.2198e-10	0.583196	0.6	0.474	3.93824e-06
9.5716e-08	-0.606058	0.392	0.569	0.00309029

## Sheet: SDT22_CMP_1_C4_GO_DOWN
ONTOLOGY	ID	Description	GeneRatio	BgRatio	pvalue	p.adjust	qvalue	geneID	Count
BP	GO:0002696	positive regulation of leukocyte activation	7/30	408/28564	1.76689e-07	0.00021311	0.000111235	Lgals1/Fcer1a/Hsp90aa1/Hspd1/Bcl2/Mif/Ms4a2	7
BP	GO:0050867	positive regulation of cell activation	7/30	430/28564	2.51903e-07	0.00021311	0.000111235	Lgals1/Fcer1a/Hsp90aa1/Hspd1/Bcl2/Mif/Ms4a2	7
BP	GO:0030336	negative regulation of cell migration	6/30	312/28564	7.70677e-07	0.000413374	0.000215765	Ifitm1/Calr/Apoe/Cd63/Bcl2/Mif	6
BP	GO:2000146	negative regulation of cell motility	6/30	325/28564	9.77243e-07	0.000413374	0.000215765	Ifitm1/Calr/Apoe/Cd63/Bcl2/Mif	6
BP	GO:0040013	negative regulation of locomotion	6/30	360/28564	1.76798e-06	0.000531933	0.000277648	Ifitm1/Calr/Apoe/Cd63/Bcl2/Mif	6
BP	GO:0019058	viral life cycle	5/30	257/28564	6.72364e-06	0.00150439	0.000785232	Ifitm1/Lgals1/Apoe/Ly6e/Bcl2	5
BP	GO:0044403	biological process involved in symbiotic interaction	5/30	260/28564	7.11295e-06	0.00150439	0.000785232	Ifitm1/Lgals1/Apoe/Hspd1/Ly6e	5
BP	GO:0002366	leukocyte activation involved in immune response	5/30	317/28564	1.851e-05	0.00225256	0.00117575	Lgals1/Nkg7/Fcer1a/Hspd1/Ms4a2	5
BP	GO:0002263	cell activation involved in immune response	5/30	321/28564	1.96579e-05	0.00225256	0.00117575	Lgals1/Nkg7/Fcer1a/Hspd1/Ms4a2	5
BP	GO:0050727	regulation of inflammatory response	5/30	377/28564	4.23591e-05	0.00311616	0.00162651	Lgals1/Nkg7/Fcer1a/Apoe/Hspd1	5
BP	GO:0031349	positive regulation of defense response	5/30	452/28564	9.97719e-05	0.00562714	0.00293715	Lgals1/Nkg7/Fcer1a/Hsp90aa1/Hspd1	5
BP	GO:0002443	leukocyte mediated immunity	5/30	480/28564	0.000132184	0.00677745	0.00353756	Nkg7/Fcer1a/Hspd1/Ms4a2/Csf2rb	5
CC	GO:0043209	myelin sheath	5/30	218/28585	3.00606e-06	0.000408824	0.000215171	Hsp90aa1/Hspd1/Cycs/Bcl2/Mif	5

## Sheet: SDT23_CMP-1_DEG
p_val	avg_log2FC	pct.1	pct.2	p_val_adj
4.3911e-139	-1.51265	0.686	0.956	1.41771e-134
1.08948e-89	-1.13813	0.745	0.934	3.5175e-85
2.12333e-77	-1.18979	0.26	0.706	6.85538e-73
9.51001e-74	0.619187	0.985	0.975	3.0704e-69
2.87347e-72	-0.868013	0.259	0.687	9.27727e-68
1.57285e-52	0.894454	1	1	5.07812e-48
5.84422e-36	-1.23389	0.345	0.627	1.88686e-31
7.588e-36	-0.579907	0.939	0.989	2.44986e-31
8.86472e-31	-0.67392	0.582	0.803	2.86206e-26
1.63055e-28	-0.691204	0.025	0.172	5.26439e-24
1.42248e-27	-0.532883	0.399	0.674	4.59263e-23
4.97565e-27	-0.51206	0.315	0.578	1.60644e-22
7.65165e-27	-1.28525	0.382	0.58	2.47041e-22
7.77702e-26	-0.550996	0.706	0.879	2.51089e-21
1.60607e-25	-0.507155	0.662	0.861	5.18535e-21
9.0682e-23	-0.585986	0.496	0.717	2.92776e-18
1.11729e-22	-0.615522	0.942	0.986	3.60728e-18
4.04391e-15	-0.587645	0.035	0.139	1.30562e-10
1.79999e-14	-0.60349	0.032	0.124	5.81145e-10
1.98314e-14	-0.630469	0.431	0.602	6.40277e-10
1.22958e-10	0.531007	0.781	0.731	3.96981e-06

## Sheet: SDT24_GMP-1_DEG
p_val	avg_log2FC	pct.1	pct.2	p_val_adj
7.79845e-109	-0.96691	0.56	0.918	2.51781e-104
1.83778e-104	-1.09682	0.836	0.989	5.93347e-100
8.87173e-89	-0.701924	0.972	0.994	2.86433e-84
6.65106e-84	0.618975	0.99	0.981	2.14736e-79
3.3311e-76	-0.952403	0.497	0.854	1.07548e-71
2.0914e-71	-0.985157	0.762	0.966	6.75231e-67
9.90331e-63	-0.76607	0.397	0.768	3.19738e-58
2.30424e-54	-0.523392	0.991	0.994	7.43948e-50
4.48175e-53	-0.966386	0.223	0.593	1.44698e-48
1.48976e-50	0.643443	0.95	0.835	4.80984e-46
2.80849e-50	-0.554081	0.998	1	9.06748e-46
9.04379e-47	-0.705287	0.686	0.904	2.91988e-42
6.27204e-46	-0.805132	0.161	0.503	2.02499e-41
3.75117e-43	-0.614692	0.18	0.509	1.2111e-38
3.3196e-42	-0.521825	0.967	0.987	1.07177e-37
3.54954e-42	-0.641706	0.791	0.956	1.14601e-37
8.80337e-42	-0.584437	0.601	0.848	2.84226e-37
1.21083e-37	-0.597377	0.796	0.916	3.90929e-33
1.85345e-34	0.686107	0.77	0.505	5.98405e-30
5.34713e-33	1.20267	0.472	0.213	1.72638e-28
8.11686e-32	-0.579869	0.675	0.897	2.62061e-27
3.18657e-30	-0.625913	0.826	0.92	1.02882e-25
4.63241e-30	-0.502189	0.739	0.906	1.49562e-25
9.32319e-29	-0.529857	0.43	0.666	3.01009e-24
4.01326e-27	2.09274	0.644	0.485	1.29572e-22
1.06847e-24	0.504828	0.76	0.548	3.44966e-20
1.63158e-20	-0.586938	0.437	0.586	5.2677e-16
7.56832e-11	1.48938	0.503	0.369	2.44351e-06

## Sheet: SDT25_HSC_DEG
p_val	avg_log2FC	pct.1	pct.2	p_val_adj
4.58769e-21	-1.23205	0.722	0.955	1.48118e-16
1.21684e-15	1.13137	0.722	0.522	3.9287e-11
3.46302e-14	0.809908	1	1	1.11807e-09
2.65112e-11	-0.834257	0.717	0.933	8.5594e-07
3.35511e-10	-1.06242	0.122	0.448	1.08323e-05

## Sheet: SDT26_MPP_DEG
p_val	avg_log2FC	pct.1	pct.2	p_val_adj
2.84471e-71	-1.41462	0.61	0.886	9.18443e-67
6.72007e-51	0.889229	1	1	2.16964e-46
1.36468e-46	-0.661033	0.058	0.36	4.40601e-42
1.16112e-36	-1.20163	0.308	0.63	3.74879e-32
8.83888e-33	-1.08262	0.579	0.769	2.85372e-28
7.11941e-31	0.665968	0.755	0.688	2.29857e-26
1.28987e-30	0.859586	0.586	0.357	4.16447e-26
2.07439e-24	-0.64739	0.897	0.965	6.69738e-20
1.72019e-23	-0.608633	0.369	0.645	5.55381e-19
8.88458e-23	-0.822479	0.199	0.45	2.86848e-18
1.55689e-22	0.614446	0.904	0.833	5.02656e-18
7.1645e-22	0.5801	0.608	0.545	2.31313e-17
6.26731e-21	-0.592398	0.439	0.698	2.02347e-16
6.74997e-21	-0.772728	0.276	0.527	2.1793e-16
2.33406e-20	-0.875313	0.192	0.428	7.53575e-16
2.41059e-19	0.646092	0.893	0.87	7.78284e-15
7.54204e-19	0.550263	0.494	0.382	2.43502e-14
8.52206e-19	0.544202	0.679	0.628	2.75143e-14
3.22449e-17	-0.56693	0.443	0.667	1.04106e-12
1.43158e-15	0.546999	0.675	0.603	4.62198e-11
1.83903e-15	-0.812851	0.26	0.477	5.93748e-11
8.31258e-15	0.598839	0.549	0.461	2.6838e-10
1.16754e-11	0.974895	0.519	0.37	3.76951e-07
8.59385e-11	0.991836	0.284	0.143	2.77461e-06
1.40051e-09	0.64415	0.185	0.19	4.5217e-05
4.33637e-09	0.509939	0.721	0.663	0.000140004
1.82434e-07	-0.647823	0.156	0.24	0.00589006

## Sheet: SDT27_Tumor_Cell_DEG
p_val	avg_log2FC	pct.1	pct.2	p_val_adj
3.84576e-46	-1.22545	0.375	0.757	1.24164e-41
2.02026e-45	1.38264	0.993	0.969	6.52261e-41
1.40352e-42	0.823212	0.983	0.943	4.53141e-38
3.17195e-38	1.17991	0.997	0.992	1.02409e-33
6.62457e-37	1.00603	0.997	0.984	2.13881e-32
1.54067e-34	-1.09864	0.014	0.36	4.97421e-30
4.71315e-33	1.17553	0.962	0.869	1.52169e-28
2.27801e-32	-0.7029	0.99	0.99	7.35477e-28
7.89665e-32	-1.11861	0.938	0.969	2.54951e-27
1.18888e-28	-0.86347	0.103	0.47	3.83842e-24
4.37722e-28	-1.11994	0.268	0.655	1.41323e-23
6.48036e-28	1.0109	0.735	0.345	2.09225e-23
4.25241e-27	1.02011	0.443	0.086	1.37293e-22
5.00267e-27	-0.732407	0.052	0.368	1.61516e-22
1.13767e-26	-0.838813	0.041	0.371	3.67309e-22
1.55722e-26	-0.977236	0.808	0.961	5.02765e-22
1.21673e-25	-0.679576	0.969	0.982	3.92832e-21
4.29715e-25	0.920221	0.904	0.825	1.38738e-20
1.02433e-24	1.1933	0.897	0.684	3.30717e-20
1.73684e-24	-0.973119	0.299	0.606	5.60758e-20
1.57099e-23	-1.26726	0.244	0.582	5.07208e-19
1.65223e-23	-0.692484	0.753	0.943	5.3344e-19
1.26479e-22	0.961965	0.997	0.997	4.08351e-18
2.15237e-22	0.597647	0.718	0.467	6.94915e-18
2.55776e-22	-0.993665	0.01	0.251	8.25799e-18
9.24861e-22	-1.16401	0.66	0.909	2.98601e-17
1.52541e-21	-0.875293	0.732	0.93	4.92493e-17
2.65058e-20	-0.828124	0.68	0.846	8.55765e-16
2.97293e-20	-0.941071	0.574	0.804	9.5984e-16
1.02532e-19	-0.724974	0.704	0.856	3.31035e-15
1.09712e-19	-0.982136	0.945	0.992	3.54216e-15
5.95777e-19	-0.61807	0.948	0.969	1.92353e-14
1.14417e-18	0.645817	0.402	0.115	3.69406e-14
1.75175e-18	-0.558677	0.914	0.971	5.6557e-14
3.24453e-18	0.631717	0.99	0.997	1.04753e-13
7.17513e-18	-0.677919	0.753	0.906	2.31656e-13
9.57153e-18	-0.861382	0.381	0.593	3.09026e-13
3.60481e-17	1.08124	0.67	0.366	1.16385e-12
2.09661e-16	0.517619	0.787	0.603	6.7691e-12
2.21424e-16	-0.649886	0.265	0.561	7.14888e-12
2.95705e-16	-0.707208	0.134	0.405	9.54713e-12
6.45566e-16	-0.613283	0.973	0.995	2.08427e-11
1.03963e-15	0.506859	0.347	0.097	3.35656e-11
1.51098e-15	-0.604026	0.735	0.916	4.87836e-11
1.85289e-15	-0.679226	0.952	0.997	5.98223e-11
3.73525e-15	0.85418	0.997	0.953	1.20596e-10
5.05562e-15	1.31304	0.993	0.99	1.63226e-10
5.25193e-15	-0.739333	0.519	0.762	1.69564e-10
5.48358e-15	0.547562	0.313	0.081	1.77043e-10
1.00327e-14	-0.783738	0.856	0.903	3.23916e-10
2.68145e-14	0.536547	0.595	0.35	8.65734e-10
3.91785e-14	0.76374	0.436	0.185	1.26492e-09
5.04632e-14	-0.66592	0.976	0.984	1.62925e-09
5.1823e-14	0.996556	0.9	0.775	1.67316e-09
5.47473e-14	0.648768	0.687	0.478	1.76757e-09
6.14142e-14	0.87619	0.337	0.104	1.98282e-09
1.10075e-13	-0.591511	0.34	0.627	3.55388e-09
2.88555e-13	0.680738	0.787	0.747	9.31628e-09
3.21037e-13	0.636297	0.759	0.616	1.0365e-08
4.36817e-13	0.856656	0.306	0.089	1.41031e-08
4.49492e-13	-0.648435	0.488	0.676	1.45123e-08
8.61358e-13	-0.514602	0.969	0.992	2.78098e-08
1.06872e-12	0.582026	0.361	0.154	3.45047e-08
1.36077e-12	-0.543915	0.921	0.961	4.39337e-08
1.3657e-12	-0.993623	0.553	0.76	4.40929e-08
2.53939e-12	-0.811575	0.588	0.799	8.19868e-08
2.59409e-12	1.06966	0.595	0.337	8.37528e-08
3.24741e-12	-0.722362	0.045	0.232	1.04846e-07
3.88145e-12	-0.538251	0.629	0.817	1.25316e-07
5.67615e-12	-0.88211	0.649	0.843	1.8326e-07
6.86166e-12	-0.796423	0.179	0.426	2.21535e-07
8.06546e-12	0.575874	0.543	0.298	2.60401e-07
8.49419e-12	-0.562389	0.835	0.903	2.74243e-07
1.72688e-11	-0.611951	0.832	0.93	5.57539e-07
1.76939e-11	-0.805906	0.296	0.514	5.71266e-07
2.47649e-11	0.673598	0.275	0.076	7.9956e-07
3.98278e-11	0.510144	0.591	0.355	1.28588e-06
4.01488e-11	-0.515306	0.423	0.642	1.29625e-06
4.10913e-11	-0.607012	0.488	0.7	1.32668e-06
4.98575e-11	-0.539069	0.203	0.444	1.6097e-06
7.20287e-11	-0.602982	0.674	0.854	2.32552e-06
7.9026e-11	-1.45764	0.124	0.332	2.55143e-06
8.27202e-11	-0.566545	0.162	0.384	2.6707e-06
1.21164e-10	0.572855	0.488	0.324	3.91189e-06
2.04381e-10	-0.534814	0.914	0.974	6.59865e-06
2.481e-10	0.581708	0.275	0.099	8.01016e-06
4.5814e-10	-0.723028	0.062	0.238	1.47915e-05
5.2305e-10	-1.15086	0.983	0.995	1.68872e-05
6.74436e-10	0.518341	0.859	0.765	2.17748e-05
6.93318e-10	-0.682783	0.766	0.864	2.23845e-05
9.07318e-10	0.60841	0.9	0.88	2.92937e-05
1.09596e-09	0.551594	0.172	0.031	3.53841e-05
3.3633e-09	-0.644873	0.78	0.901	0.000108587
4.53148e-09	-0.758135	0.842	0.922	0.000146303
5.24116e-09	0.57188	0.893	0.794	0.000169216
6.81407e-09	0.840526	0.948	0.919	0.000219999
7.88098e-09	0.724087	0.608	0.582	0.000254445
9.49352e-09	-0.576224	0.625	0.804	0.000306508
4.51708e-08	-0.829206	0.464	0.564	0.00145838
4.8603e-08	-0.851827	0.137	0.308	0.0015692
5.73819e-08	-0.56344	0.718	0.841	0.00185263
1.5181e-07	0.674734	0.457	0.345	0.00490134

## Sheet: SDT28_Tumor_Cell_GO
DOWN
ID	Description	GeneRatio	BgRatio	pvalue	p.adjust	qvalue	geneID	Count
GO:0050866	negative regulation of cell activation	7/59	227/28564	4.38235e-07	0.000719144	0.000498204	Fgg/Serpine2/Cd200/Cebpb/Fn1/Hspb1/Pglyrp1	7
GO:0050727	regulation of inflammatory response	8/59	377/28564	1.05408e-06	0.000864873	0.000599162	Ier3/Cd200/Cebpb/Fgfr1/C2cd4b/Tnc/Pglyrp1/Nfkbia	8
GO:0090257	regulation of muscle system process	6/59	261/28564	1.6503e-05	0.00902714	0.00625377	Lmcd1/Chrm3/Igfbp5/Cald1/Nr4a1/Tnnt2	6
GO:0010959	regulation of metal ion transport	7/59	460/28564	4.44528e-05	0.0116806	0.00809202	Serpine2/Fxyd3/Wwp2/Trf/Dbi/Sgk1/Tesc	7
GO:0007162	negative regulation of cell adhesion	6/59	318/28564	4.98259e-05	0.0116806	0.00809202	Postn/Fgg/Serpine2/Cebpb/Hspb1/Tnc	6
GO:0003012	muscle system process	6/59	436/28564	0.00027796	0.0301533	0.0208894	Lmcd1/Chrm3/Igfbp5/Cald1/Nr4a1/Tnnt2	6
GO:1903706	regulation of hemopoiesis	6/59	447/28564	0.000317463	0.0301533	0.0208894	Cebpb/Hspb1/Kitl/Tesc/Pglyrp1/Nfkbia	6
GO:0031346	positive regulation of cell projection organization	6/59	459/28564	0.000365454	0.0301533	0.0208894	Serpine2/Fn1/Fgfr1/Hspb1/Alkal2/Sgk1	6
GO:0001818	negative regulation of cytokine production	5/59	296/28564	0.00036601	0.0301533	0.0208894	Cd200/Fn1/Fgfr1/Klf2/Pglyrp1	5
GO:0001667	ameboidal-type cell migration	6/59	470/28564	0.00041428	0.0301533	0.0208894	Rhob/Nr4a1/Fn1/Fgfr1/Hspb1/Kitl	6
GO:0030099	myeloid cell differentiation	6/59	482/28564	0.000473219	0.0301533	0.0208894	Trf/Cebpb/Kitl/Tesc/Klf2/Nfkbia	6
GO:0048732	gland development	6/59	483/28564	0.000478412	0.0301533	0.0208894	Serpine2/Igfbp5/Scd1/Cebpb/Fgfr1/Tnc	6
GO:0030198	extracellular matrix organization	5/59	322/28564	0.000536788	0.0301533	0.0208894	Mia/Postn/Col9a1/Crispld2/Fn1	5
GO:0043062	extracellular structure organization	5/59	324/28564	0.00055204	0.0301533	0.0208894	Mia/Postn/Col9a1/Crispld2/Fn1	5
GO:0045229	external encapsulating structure organization	5/59	324/28564	0.00055204	0.0301533	0.0208894	Mia/Postn/Col9a1/Crispld2/Fn1	5
GO:0010631	epithelial cell migration	5/59	327/28564	0.000575528	0.0301533	0.0208894	Rhob/Nr4a1/Fgfr1/Hspb1/Kitl	5
GO:0048608	reproductive structure development	5/59	329/28564	0.000591598	0.0301533	0.0208894	Serpine2/Cebpb/Kitl/Tnc/Tesc	5
GO:0090132	epithelium migration	5/59	329/28564	0.000591598	0.0301533	0.0208894	Rhob/Nr4a1/Fgfr1/Hspb1/Kitl	5
GO:0090130	tissue migration	5/59	331/28564	0.000608004	0.0301533	0.0208894	Rhob/Nr4a1/Fgfr1/Hspb1/Kitl	5
GO:0061458	reproductive system development	5/59	333/28564	0.000624749	0.0301533	0.0208894	Serpine2/Cebpb/Kitl/Tnc/Tesc	5
GO:0062197	cellular response to chemical stress	5/59	347/28564	0.000751855	0.0321774	0.0222917	Mgst1/Rhob/Hspb1/Nr4a2/Aqp5	5
GO:0031589	cell-substrate adhesion	5/59	369/28564	0.000989472	0.0345473	0.0239335	Mia/Postn/Fgg/Fn1/Spp1	5
GO:0042742	defense response to bacterium	5/59	386/28564	0.00120829	0.0364122	0.0252254	Scd1/Wfdc18/Trf/Cebpb/Pglyrp1	5
GO:2001233	regulation of apoptotic signaling pathway	5/59	424/28564	0.00182496	0.0374346	0.0259337	Ier3/Fgg/Fgfr1/Hspb1/Nr4a2	5
GO:0032102	negative regulation of response to external stimulus	5/59	429/28564	0.00192059	0.0389098	0.0269557	Ier3/Fgg/Serpine2/Cd200/Pglyrp1	5
GO:0031349	positive regulation of defense response	5/59	452/28564	0.00240848	0.0448485	0.0310699	Cd14/Cebpb/Fgfr1/C2cd4b/Nfkbia	5
GO:0001558	regulation of cell growth	5/59	464/28564	0.00269616	0.0472903	0.0327615	Serpine2/Igfbp5/Fn1/Sgk1/Tnc	5
UP
ID	Description	GeneRatio	BgRatio	pvalue	p.adjust	qvalue	geneID	Count
GO:0035456	response to interferon-beta	7/36	71/28564	3.40939e-12	2.91162e-09	1.83748e-09	Ifi202b/Bst2/Mndal/Ifi203/Ifit1/Gm4951/Ifit3	7
GO:0035458	cellular response to interferon-beta	6/36	59/28564	1.10972e-10	2.57688e-08	1.62623e-08	Ifi202b/Mndal/Ifi203/Ifit1/Gm4951/Ifit3	6
GO:0051607	defense response to virus	9/36	305/28564	1.17248e-10	2.57688e-08	1.62623e-08	Irf7/Bst2/Isg15/Zbp1/Mndal/Ifi203/Rtp4/Ifit1/Ifit3	9
GO:0140546	defense response to symbiont	9/36	306/28564	1.20697e-10	2.57688e-08	1.62623e-08	Irf7/Bst2/Isg15/Zbp1/Mndal/Ifi203/Rtp4/Ifit1/Ifit3	9
GO:0019882	antigen processing and presentation	7/36	133/28564	3.01786e-10	5.1545e-08	3.25293e-08	H2-D1/B2m/H2-K1/Psmb8/H2-Q4/H2-Q7/Psmb9	7
GO:0009615	response to virus	9/36	366/28564	5.85737e-10	8.33699e-08	5.26136e-08	Irf7/Bst2/Isg15/Zbp1/Mndal/Ifi203/Rtp4/Ifit1/Ifit3	9
GO:0019885	antigen processing and presentation of endogenous peptide antigen via MHC class I	5/36	50/28564	4.84133e-09	4.13449e-07	2.60922e-07	H2-D1/B2m/H2-K1/H2-Q4/H2-Q7	5
GO:0001916	positive regulation of T cell mediated cytotoxicity	5/36	61/28564	1.3459e-08	8.84154e-07	5.57977e-07	H2-D1/B2m/H2-K1/H2-Q4/H2-Q7	5
GO:0001913	T cell mediated cytotoxicity	5/36	81/28564	5.69249e-08	3.24092e-06	2.0453e-06	H2-D1/B2m/H2-K1/H2-Q4/H2-Q7	5
GO:0001912	positive regulation of leukocyte mediated cytotoxicity	5/36	99/28564	1.56339e-07	7.41739e-06	4.68101e-06	H2-D1/B2m/H2-K1/H2-Q4/H2-Q7	5
GO:0031343	positive regulation of cell killing	5/36	110/28564	2.64878e-07	1.18419e-05	7.47324e-06	H2-D1/B2m/H2-K1/H2-Q4/H2-Q7	5
GO:0002819	regulation of adaptive immune response	6/36	249/28564	6.46391e-07	2.30008e-05	1.45155e-05	H2-D1/B2m/H2-K1/Irf7/H2-Q4/H2-Q7	6
GO:0002443	leukocyte mediated immunity	7/36	480/28564	1.98347e-06	5.64628e-05	3.56329e-05	H2-D1/B2m/H2-K1/Irf7/Bst2/H2-Q4/H2-Q7	7
GO:0002708	positive regulation of lymphocyte mediated immunity	5/36	168/28564	2.15659e-06	5.94107e-05	3.74932e-05	H2-D1/B2m/H2-K1/H2-Q4/H2-Q7	5
GO:0001909	leukocyte mediated cytotoxicity	5/36	181/28564	3.10736e-06	7.80496e-05	4.9256e-05	H2-D1/B2m/H2-K1/H2-Q4/H2-Q7	5
GO:0002460	adaptive immune response based on somatic recombination of immune receptors built from immunoglobulin superfamily domains	6/36	373/28564	6.66317e-06	0.000153793	9.70567e-05	H2-D1/B2m/H2-K1/Irf7/H2-Q4/H2-Q7	6
GO:0051098	regulation of binding	6/36	416/28564	1.23856e-05	0.000245983	0.000155236	B2m/S100a10/Met/Mndal/Ifi203/Anxa2	6
GO:0001906	cell killing	5/36	250/28564	1.49032e-05	0.000289258	0.000182546	H2-D1/B2m/H2-K1/H2-Q4/H2-Q7	5
GO:0052547	regulation of peptidase activity	6/36	466/28564	2.34808e-05	0.000428307	0.000270299	Psmb8/Wfdc2/Timp1/Mndal/Ifi203/Psmb9	6
GO:0045088	regulation of innate immune response	5/36	385/28564	0.000115858	0.00173584	0.00109547	Irf7/Isg15/Zbp1/Mndal/Ifi203	5
GO:0002831	regulation of response to biotic stimulus	5/36	485/28564	0.000337543	0.00423914	0.00267526	Irf7/Isg15/Zbp1/Mndal/Ifi203	5
