# Supplementary material for: CREB-binding protein/P300 bromodomain inhibition reduces neutrophil accumulation and activates antitumor immunity in triple-negative breast cancer
Source: JCI Insight. 2024 Sep 17;9(20):e182621. doi: 10.1172/jci.insight.182621 (PMC11533985; doi:10.1172/jci.insight.182621)
Supplement: Supplemental table 29 [file jciinsight-9-182621-s012.xlsx]

Sample,pcr,HR,HER2,FAM174B,SV2B,RBPMS2,AVEN,PRM1,ESRP2,CDH16,NELL2,DECR2,PPP4C,IL34,NTN3,KAT8,VKORC1,ROGDI,PSMB3,LPO,MGAT4C,PNMT,ZBTB4,SERPINF1,HELZ,MAPK7,PMP22,SKAP1,SLC25A39,PNPLA2,ZFP3,SPNS3,NOTUM,KRTAP9-3,KRTAP3-2,KRT34,OR1E1,SPATA22,COPZ2,GRP,NARS,MYO5B,C18orf21,EML2,ZNF285,KRI1,ATG4D,ZNF426,CYP2S1,B3GNT8,LINC00467,C3,EVI5L,CCDC130,ZNF442,MAST1,KLK11,KCNC3,IZUMO2,RPS11,CHMP6,FGF21,SPACA4,ZNF565,ZNF667,KIR3DL2,PTPRH,CLC,HDGFRP2,PLIN3,PRSS50,MRPL54,FUT5,KISS1R,SLC5A5,SYDE1,ZNF14,ACOX2,LPAR2,FBN3,ZFP36L2,MARCO,CXCR4,ARPC2,CPO,MSH6,SNRPG,MARCH7,MRPL19,LHCGR,BANK1,CHST10,NGEF,CCT7,CCT4,ASTL,FBLN7,MSH2,CTLA4,PDE6D,WISP2,MATN4,WFDC6,DEFB129,SNPH,SMOX,NAA20,TMPRSS15,MFAP2,PWP2,RSPH1,DGCR14,RAB36,CRYBA4,CTPS2,YWHAH,TOM1,RBFOX2,MAFF,PNRC2,DUSP23,PIGM,CFHR3,KTI12,TMEM59,S100A7,OCLM,LCK,RGS8,OSCP1,PLA2G5,UBIAD1,CYP2J2,SELL,HMGCS2,ANXA9,YY1AP1,NES,HSPB7,OVGP1,FCER1A,LRRC8C,BRINP3,TTC13,AURKAIP1,UFC1,B4GALT3,AKR7A3,CYP4Z1,SUCO,S100A3,SYT2,RPS6KC1,ZMYM4,TMEM69,ELF3,DDIT4,MGMT,ECHS1,DNAJC9,GHITM,DUX4,PIK3AP1,ALOX5,DUSP13,CDK2AP2,PRR34,CORO1B,SCT,GYLTL1B,NDUFS5,VPS51,CDCA5,PELI3,STT3A,IL18,ZBTB16,TREH,CHRM4,SPA17,EIF4G2,MS4A5,BEST1,ROM1,ATL3,MRPL23,HPGDS,OR51G1,TFDP3,CAPN5,GLI1,ZNF84,EIF2B1,CCT2,MAP3K12,TESPA1,GRASP,KRT73,SLCO1B3,TAS2R14,WBP11,PLCZ1,POC1B,VAMP1,TMEM116,ATF1,GPRC5D,FGF6,APPL2,FGF9,BIVM,FRY,TRPC4,C1QTNF9B,BTF3P11,METRNL,DIO3,EXOC3L4,AK7,SERPINA11,NFKBIA,JAG2,CMTM5,RNASE7,AKAP5,SIX6,KTN1,L2HGDH,FOS,GSTZ1,FOXN3-AS2,SLC25A47,FLJ10038,CPEB1,SEMA7A,THAP10,ENPP7,NDN,OAZ2,CYTL1,DNM1P35,LCMT2,CMC2,GALNS,WFDC1,IGSF6,DDX28,CA7,CMTM1,PLCG2,TBL3,RAB11FIP3,LUC7L,CORO1A,SULT1A2,SIAH1,PRSS27,BBS2,EMC8,PMFBP1,FUS,ORAI3,PPL,CHST6,ACSM1,MRPS23,TMEM11,TCAP,TNK1,RPA1,KIF2B,RNF112,RCVRN,MEOX1,ATP1A1,SLC13A2,CORO6,LOC728392,HES7,KRTAP9-8,KRTAP3-1,KRT31,OR3A3,CEP76,TRAPPC8,NPC1,ATP8B1,SERPINB12,PPP2R1A,ZNF324,ERCC1,ZNF112,CD79A,TMEM190,C19orf44,FIZ1,RGL3,VRK3,FUT1,SULT2B1,TMEM160,NCR1,SLC7A10,TJP3,PSG6,GRIN3B,RAB3A,FXYD1,TSSK6,COX6B1,OR7C2,CYP4F12,PPAP2C,GJA4,NDUFA7,ADAMTS10,NR2F6,ZNF571,DARS,WDR35,MARS2,REG1P,DDX1,B3GALT1,ANKLE2,FAM136A,WDSUB1,EVA1A,FSHR,DOLK,RNF181,TLR1,ALLC,FHL2,CNOT11,YPEL5,KCNK12,TRIM54,RPN2,SALL4,PLBD2,EBF4,AVP,BFSP1,NAPB,RALY,RBM39,LAMA5,GRIK1,SLC5A3,RIPPLY3,PCP4,C21orf33,GSC2,THAP7,CHEK2,STAC3,NCF4,SBF1,LRIG1,RNF7,ZBTB11,NR1I2,LPHN3,SYN2,GHSR,ITIH4,ILDR1,PSMD6,CCDC54,NICN1,ADAMTS7,FOXL2,EIF2B5,WDR53,SLC12A8,MGST2,CTSO,MSMO1,HERC5,ACTA1,ACSL1,CSN1S1,METTL14,ZNF185,NDNF,TACR3,CWH43,SLC9A7,CHIC2,PPWD1,APBB3,PCDHB1,CLPTM1L,UNC5A,GIN1,CDKL3,SKIV2L2,ZNF300,PORCN,DUSP1,PRKAA1,MYOT,LECT2,CSF1R,CENPH,AKAP4,COX7C,CNOT8,TERT,TSPYL4,SLC17A5,GSTA4,FOXF2,MPC1,PSMB9,YIPF3,BMP15,HIST1H3A,HIST1H2BI,HIST1H2BB,OR2B2,ZBTB12,ZBTB22,SPDEF,COQ3,TBC1D7,TMEM14C,ARG1,MRS2,SLC22A2,SRRT,MOSPD3,SAP25,WBSCR17,CYTH3,NXPH1,STYXL1,SHH,ABCB5,RUNDC3B,RAMP3,MRPL32,PARP12,SPAM1,DLD,ZNHIT1,ZSCAN21,CTHRC1,OTUD6B,CDH17,MAK16,KCNK9,LRRC6,GPR34,IDO1,MFHAS1,DEFA5,GSDMD,KIAA0196,NKRF,AGO2,DGAT1,FIBCD1,INSL4,MMGT1,DNAJB5,GABBR2,TMOD1,DBH,OBP2A,RMI1,FBXW5,GTF3C5,TEX10,PJA1,GGTA1P,CCL21,NUDT2,FAM102A,HDHD3,MAGEE2,ADK,F8A1,ABO,CNOT10,FOXE3,PTP4A3,CRIP2,S1PR3,LCMT1,CST1,HNRNPH2,GPC5,ADAMTS17,CMC4,SVOP,PLXNA3,AR,FTO,FGF3,CRLF2,TCEAL8,SPARCL1,GRIP1,CNNM3,C17orf70,FAAH2,ATP6AP2,MAGEA11,SLC34A3,PDGFA,HPRT1,USP19,ZBED2,KATNA1,NACC2,VCY,TTTY13,TM4SF20,PRY2,PHEX,LDOC1,SSX3,CCDC22,GPKOW,UBQLN2,TSPAN7,POU3F4,RBBP7,PRDX4,ASB11,PGRMC1,CXCR3,P2RY4,CDX4,XAGE3,NXF5,OPN1LW,RGN,MAGEE1,TBL1Y,MTPAP,SPRR2G,ANKRD13C,SERPINC1,MIIP,HDAC1,ARHGEF16,ASAP3,CYP4B1,PARP1,MECR,MRPS15,FHL3,PLA2G2E,ANGPTL7,HSPA6,MAEL,RGS2,TMEM9,PTGFRN,TRIM63,ACTN2,TMEM125,IPO13,EIF2B3,CRABP2,ZZZ3,RAB25,LAMTOR5,ACKR1,NGF,CRNN,VPS72,HAX1,FCN3,AGT,BCL10,EIF2D,AKR7A2,CMPK1,GSTM1,RGL1,FUCA1,TNFSF18,S100A5,PADI1,UBE2T,LCE3D,JMJD4,OR2C3,SHISA4,ARHGAP21,HPS6,PSD,PCGF6,SLC16A9,ECD,LRIT1,FANK1,SYCE1,C10orf12,CCAR1,ZNF485,COMTD1,CEP55,MINPP1,PHYH,KCNK18,MRPL21,ZNF684,SPI1,DPP3,PDE3B,DDI1,MSANTD4,COLCA2,IFT46,MDK,NRGN,WT1,MS4A1,CPSF7,INCENP,IGF2-AS,SPRR2D,USP1,LGALS9,OMP,USP35,SLC6A5,SRSF11,OR51B2,PIWIL1,LINC01089,LALBA,C12orf10,ATG101,PLA2G4A,KRT2,SLCO1C1,PRB4,PRB3,A2M,ART4,LAG3,HMGB4,GPN3,ZFAND4,BSDC1,FGF23,PRDM4,DNAJC15,ERCC5,RXFP2,MIPEP,HABP2,SERPINA6,FAM181A,MIXL1,WASH2P,IL25,TPPP2,DHRS7,OPRD1,SOS2,FKBP3,JDP2,AHSA1,GZMB,TDP1,HDC,HYPK,CORO2B,MTFMT,LYSMD4,UBL7,LARP6,CLN6,MTMR10,CPLX3,CHRM5,TGM7,BAHD1,GCSH,APRT,KATNB1,ATP2C2,EXTL2,UQCRC2,C16orf54,DPEP2,LRRC36,COL11A1,HSD17B2,SPATA2L,RPL3L,NDUFB10,HS3ST2,ZG16B,FOXF1,ZFHX3,BCL7C,FAHD1,DNAJA3,C17orf62,LRRN2,TVP23B,SLFN12,CLTC,SOST,C1QL3,ABCA8,C1orf112,HOXB1,FOXN1,ASGR1,SLC16A13,DERL2,TOP2A,KRTAP1-5,KRT37,PRR15L,GREB1L,NKG7,PPP1R13L,VASP,KEAP1,CD70,TIMM44,RETN,ASF1B,DNASE2,ECSIT,KLK9,ATF5,TEAD2,EMP3,URI1,DPF1,RHPN2,S1PR4,HMG20B,CFD,KCNN1,EPHX3,FXYD7,SUGP1,NDUFA13,UPK1A,GUCA2A,MIER2,CD320,BABAM1,ABCG5,SLC39A10,GPD2,NLRC4,SLC6A9,TTC32,GCKR,NUDT5,ANKZF1,CNNM4,REG3A,IGFBP2,PRDX1,CEBPZ,SP110,BAZ2B,RTKN,RRNAD1,KCNS3,RNF149,STARD7,HOXD1,EDAR,MTX2,PELI1,SOWAHC,PPDPF,TP53TG5,WFDC3,TMEM51,TFAP2C,TMEM74B,C20orf141,TASP1,RRBP1,CST11,RPS24,TRIT1,ASIP,KCNE2,MCM3AP,SLC25A1,KCNC4,SLC7A4,CHI3L2,UPB1,TFIP11,GAL3ST1,HMOX1,CSF2RB,LGALS2,APOBEC3C,TTLL1,PKDREJ,CSRNP1,PODXL2,TOP2B,HESX1,GPR87,ASTE1,LYZL4,HACL1,TMEM43,CAMK1,RAD18,TNFSF10,TWF2,TMEM89,CYB561D2,TBCCD1,SEMA5B,DNAJB8,ACTRT3,C1orf74,CD200,WFS1,SPON2,GPM6A,GUCY1B3,PPBP,SAP30,MUC7,HS3ST1,SORCS2,CXCL13,OCIAD2,ANXA3,SRD5A3,ENOPH1,TRAPPC13,PCDHB15,SMA5,C5orf28,SEPP1,SNCB,POU4F3,TSLP,FAM46B,C5orf30,KIF3A,GCNT4,DDX41,NMUR2,XRCC4,CCNB1,NDUFS6,MRPL22,NUP153,HDAC2,MRPS18A,DLK2,MCOLN3,GUCA1A,HIST1H1C,ZSCAN9,TRIM31,C6orf48,C6orf47,PFDN6,DAXX,CLPSL2,LTV1,FLJ13744,PAK1IP1,VNN2,RTN4IP1,CALU,SMARCD3,TAF6,TFR2,BRI3,GNAI1,NUPL2,ABCB4,CCM2,OR6W1P,OR2A9P,SLC26A3,SUMF2,FZD6,TEX15,PDP1,PRMT6,KCNQ3,TRIM55,CHRNB3,NUDT18,PRDM14,CHRAC1,RPS6,IPPK,GLDC,JAK2,NPR2,TBC1D2,TDRD7,CACFD1,LCN1,IDNK,CAAP1,CCL19,UBAP1,EXOSC3,LRSAM1,TGFBR1,P2RX2,MRPL14,LOXL1,CALML5,ITGAM,DHX8,BCMO1,HTR3C,ZNF718,PTPN9,S100A14,QSOX1,MED24,SCMH1,LRP1,KISS1,KCNH4,RAC3,NUP133,BAI1,SLC26A11,OR10G8,CNN1,LDB2,TP53BP2,OR52A1,IGSF1,ANKRD30A,TRAPPC1,DOHH,C1R,CDR1,PPEF1,PKD2L1,TNMD,GABRA3,ASB9,TMEM255A,INGX,NAP1L2,NAP1L3,CASP7,HCFC1,ZCCHC12,RBM10,C1QC,MAST2,OR10J5,RLF,KCNK1,SPRR2C,CTH,MFN2,HPCA,TNKS2,CLSPN,CSF3R,RNF186,HLX,CHIT1,FCGR3B,ADCY10,BARHL2,FBXL15,ADAM30,SH3BGRL3,TIE1,AS3MT,APOA1BP,ISG20L2,CROCCP2,RSG1,KCNA10,CASQ2,CD5L,TMOD4,PGD,PGBD5,PRAMEF8,DNASE2B,ATPIF1,IL10,CAPZB,INTS3,ARPC5,TNFSF4,TNFRSF25,PADI3,KIF21B,TNFRSF14,RAB29,TIMM17A,THNSL1,CUBN,PANK1,SEMA4G,PPRC1,USMG5,CLRN3,DNAJC1,TUBGCP2,PRPF18,DNAJC12,FRAT1,SMNDC1,LGI1,NODAL,H2AFY2,MRGPRD,NDUFV1,MYBPC3,KDM4D,MTNR1B,DPF2,MRC1,SIPA1,CCS,CCDC87,BBOX1,DCUN1D5,TRPC6,LAYN,PTS,NNMT,TMPRSS4,TRAPPC4,ZNF202,OR8D1,CYP2C9,CTR9,OR5F1,P2RX3,MS4A12,SCGB1D1,EML3,FRAT2,ZNF214,TIMM10B,PAMR1,STK33,WEE1,CLNS1A,ASCC1,CCDC81,OR51B4,RPL41,ITGA7,TUBA1B,HELLS,NCKAP1L,KRT1,FICD,SLCO1B1,PRB1,KLRC3,ATP2B1,SCNN1A,PTMS,MYBPC1,FAM222A,TRIAP1,LRRK2,CLEC12A,FBXO18,IL26,C12orf45,TRAFD1,MED4,ENOX1,TBATA,TUBA3C,KDELC1,SLC25A15,PSTK,SPRY2,DYNC1H1,ARG2,ERH,SERPINA10,EAPP,GRK5,SLC39A2,OR11H12,LGALS3,VCPKMT,BATF,SLIRP,GZMH,NYNRIN,USP8,WDR76,SPESP1,C11orf24,TARSL2,OCA2,MYZAP,NEIL1,LRRC49,CALML4,IDH2,FAH,TRPM1,PLEKHO2,TGM5,HAUS2,PPP1R14D,CLCN7,SETD6,CCDC135,DPEP3,TSNAXIP1,SLC9A5,VPS9D1,CDH5,MRPL28,IL4R,PALB2,TIGD7,ZNF75A,DDX19A,ZNF689,SETD1A,VASN,TERF2IP,RAB40B,PPP1R1B,ALDH3A2,DHRS7C,SLFN11,HCRT,UTP18,LYZL6,IFT20,ASGR2,ENO3,WNT3,GUCY2D,LLGL1,OR1A2,TTR,SERPINB11,NDUFV2,LIM2,ZNF701,MZF1,KRTAP5-9,CDC37,ICAM4,OR7D4,SHKBP1,CIB3,TSEN34,GBP6,GIPC1,RTBDN,C19orf80,ELOF1,PUS3,TBC1D17,SLC6A16,DKKL1,KCNJ14,QPCTL,ZNF536,KIR2DS2,BARX2,GZMM,CCDC94,TEX101,MOB3A,C19orf24,MMP10,ELANE,CASP12,ZBTB32,ACSBG2,CYP4F8,THEG,ZNF569,DIRC1,GBX2,HES6,NR4A2,TTC27,SPATS2L,MPP4,CHPF,LRRTM1,SMARCAL1,THUMPD2,PQLC3,FANCL,VAX2,C2orf81,C2orf47,GPR45,BMP10,PRADC1,SNRNP200,RPIA,PIGF,ACKR3,MAPRE3,C20orf195,TPD52L2,MANBAL,DNTTIP1,TNNC2,EXT2,SNAI1,ANKRD60,SDCBP2,ADRA1D,OR8G1,VSX1,MYOZ1,BPIFA3,SPAG4,CNBD2,LINC00158,RTN4R,AKR1E2,SNRPD3,TPST2,C22orf31,ZMAT5,EIF4ENIF1,MCM5,MPST,APOBEC3D,C22orf46,CELSR1,SCO2,MSL2,OR8J1,OXSM,SIDT1,PIK3R4,NXPE3,NCEH1,TLR9,GLT8D1,UQCRC1,SLC22A14,TRH,MANF,SERPINI2,CLCN2,NRROS,CMSS1,DGKQ,SPCS3,OR1S2,ELF2,UCHL1,ANK2,TBCK,TMEM144,MND1,DMP1,PCDHB14,ZNF131,CDHR2,ZFP2,TCERG1,SLC25A46,INTS5,RASGRF2,CSF2,GZMA,IRX1,PJA2,GPX3,CAPSL,ETF1,CDK7,NXF1,DROSHA,SLC29A1,CYP39A1,CRISP1,PREP,CCDC167,HIST1H3C,LSP1,HIST1H1T,NKAPL,MOG,GPANK1,KIFC1,PPIL1,USP45,TBX18,CDYL,ULBP3,EPB41L2,SLC18B1,MAP3K5,FABP7,DCDC2,PDSS2,FAM71F1,LRRC61,RARRES2,RHEB,CD81,POP7,STAM,NEUROD6,CPVL,BTBD10,TBL2,EN2,PMPCB,CALCR,OR51A7,OR2A7,WNT16,WASL,COG5,COL26A1,PTCD1,HRSP12,RBM12B-AS1,SYBU,RNF122,TRPS1,LY6D,OR4S1,NSMAF,THAP1,ASH2L,DOK2,CLDN23,LY6H,OR51E1,DUSP4,PLIN2,OR2S2,COA4,FRRS1L,MRPS2,FRMD3,UAP1L1,SFRP5,GPR21,OR1N2,TLE1,TMEM126A,CCL27,PRSS3,POLE3,RNMTL1,GSTA1,HARBI1,AHSP,ALG8,DALRD3,PERM1,PROP1,EIF2AK3,SLC25A14,SLCO2A1,FBXO8,PEBP1,ATR,ALDH18A1,AGMO,FGB,UCN3,TBC1D19,TMEM203,COX7B2,EPS8,HHAT,NDST4,PDCD1,MMP17,SLC25A21,SHCBP1L,BRDT,UGT2B7,ERVH-4,KNTC1,ZBTB39,ADAM2,MAGEA6,SYP,SRPX2,APOOL,TMBIM4,EIF2S3,NYX,SLC16A2,PRPH,BTK,DKC1,RENBP,PLXNB3,TMSB15A,USP9Y,KDM5D,WRAP73,C1QB,PRKCQ,IGSF8,ZMPSTE24,RNF11,SIPA1L2,L1TD1,ZBTB37,NFE2,PLOD1,LEFTY2,SELP,RYR2,ATP6V0B,MRPL24,MUC1,MTX1,HIST3H3,MNDA,NENF,RSBN1,S100A10,SEMA6C,APITD1,GPN2,MPZ,MED18,FAIM3,CNN3,NCF2,STYK1,ITGA10,MMEL1,CD58,PM20D1,WNT2B,AGAP7,C10orf95,CDK1,COMMD3,CPXM2,AKR1C3,SMC3,CYP26A1,SYT10,GLUD1,IL15RA,ADRA2A,RGS10,MARVELD1,MLF2,CLCF1,CHORDC1,KAT5,ACTN3,FIBIN,COPB1,DDX25,MMP13,SIK2,RBM7,CD3D,GAPDH,POU2F3,OR8D2,OR4A15,DHX37,STX3,MS4A8,GNG3,LGALS12,ARFIP2,OR56B1,PAAF1,FAM222A-AS1,C11orf73,PRB2,CDK2AP1,BHLHE41,HPD,TUBA1A,TBC1D15,PDE1B,RASAL1,GNS,DAO,IAPP,PZP,ERP27,DUSP6,PRMT8,OASL,MSI1,YAF2,GSG1,IGFBP6,ERP29,KPNA3,SERP2,GOLGA2P5,UBAC2,SLC10A2,SUPT20H,FBXL3,PROZ,RNASEH2B,MARK3,ATP6V1D,IFI27L2,TMEM251,APOBEC1,PNP,RTN1,PSMA3,GPR137C,FSCB,AKAP3,VRTN,FLVCR2,NGB,CTSG,NFATC4,NDUFB1,MYO5C,SLC27A2,NOX5,CELF6,FOXB1,NGRN,GOLGA8O,LMAN1L,CYFIP1,LOC101927263,EPB42,DNAJC17,TPSD1,IFT140,PIEZO1,NDRG4,GPR97,CDH8,PSMB10,PARD6A,AMIGO2,ELMO3,ABCA3,TMEM8A,TMC7,NDUFAB1,MEFV,ZNF263,CHST4,ZNF688,RCBTB2,TGFB1I1,ABCC11,TFAP4,GALK1,QRICH2,MPO,ZNF750,ICT1,RASL11A,SRR,ZNF18,NLE1,FZD2,CCR10,RPL27,WIPI1,NME2,MYCBPAP,ABI3,RDM1,GIP,CDK5R1,FAM222B,C17orf49,TBX21,C17orf99,EIF4A3,GPR18,DRG2,OR1A1,TCEB3B,DSG2,TNFSF13B,CXXC1,SERPINB7,UBE2M,PPM1N,OR7G3,SERTAD3,HAUS8,SBK2,C19orf38,TSPAN16,ACP5,GPR32,HRC,CCDC169,VSTM2B,LILRA2,SLC7A9,SHD,ETHE1,PSG2,PRTN3,PIK3R2,AKAP8,LSR,TM6SF2,ZNF101,KMT2B,IGFLR1,SIRT2,ANKLE1,MBD5,GUCY1B2,MOGAT1,ILKAP,CRYGC,BIRC6,FKBP1B,METTL5,ZNF513,TTLL4,LMAN2L,ZFYVE21,TMEM178A,KCNF1,LIMS2,RND3,AQP12A,AQP12B,TCF7L1,PRLH,ARID5A,LINC00341,HOXD11,ACOXL,ATP6V1E2,TMEM214,MPV17,SLA2,LBP,ACOT8,VPS16,BMP2,CST9L,NINL,BPIFA1,ROMO1,MRPL39,ATP5O,PIGP,HSF2BP,SSR4P1,S100B,ATP6V1E1,CLTCL1,DGCR6L,CRYBB1,ASCC2,PISD,TTLL12,TIPARP,LRRC3B,TMF1,P2RY12,PIGZ,RPL22L1,FBLN2,SSUH2,PRKCD,COL7A1,GNAI2,SLC22A13,FETUB,CPOX,SLC33A1,EEFSEC,COPS8,TOMM70A,JAKMIP1,POLR2B,SLIT2,MMAA,GALNT7,CSN2,TMPRSS11D,DCAF16,PAPSS1,SPRY1,GK2,IBSP,L3HYPDH,GNPDA1,TMCO6,CDH10,CMBL,RAD1,NOP16,ZNF454,CKMT2,PDLIM4,C14orf166,ATOX1,EGFLAM,GFPT2,DNAAF2,SMAD5,VCAN,HMGCL,SCGB3A2,BRD8,ADRB2,TUBE1,FAM162B,MTO1,PLA2G7,BYSL,NPFFR1,HIST1H2BK,HLA-F,NFKBIL1,CCHCR1,BAK1,CCNC,FUCA2,CEP162,ALKBH1,SLC35B3,EYA4,IL20RA,PKIB,FIG4,MLIP,SLC22A1,HINT3,RIPK3,FAM71F2,GIMAP6,DDC,EPO,ACTL6B,C7orf10,AOAH,PPP1R17,HOXA1,MALSU1,SOSTDC1,ADAP1,SAMD9L,EPHB6,TPK1,TPST1,TSPAN12,ZFAND1,OPTN,KCNV1,DUSP26,RRS1,CYP7A1,LPL,XPO7,GPT,MFAP1,C9orf89,RANBP6,CTSV,SURF2,PPP1R26,IFNA8,PTGDS,GBGT1,SIGMAR1,BAG1,SLC28A1,ALG2,RNF139,NEB,SEPHS2,SLC25A10,MPPED1,KDM8,UTS2R,STX8,GAS6,CST6,WWP1,RAB33A,ZNF280D,ADPGK,PCBP3,NFU1,PRF1,ACTRT1,RPS27L,GPAA1,LYN,SPG21,BCORL1,C11orf49,TCEA2,OLFML1,FES,NPR1,CTSH,ZNF654,EPS8L2,RPLP2,POU6F2,S100A16,TSPAN3,FGG,EHBP1L1,NELFB,FRMD4B,MAGEA2B,SH3BGRL,RBM3,CACNA1F,CSTF2,GPR101,FTHL17,UBE2A,IL2RG,KIF4A,RLIM,GNG5,FAM156A,LTK,CTAG1A,NAA10,ABCD1,NXF2,PLAC1,CHAC1,TTTY12,MYBPH,SRP14,SFT2D2,FMO9P,CDC7,ACTRT2,ATP1A2,CPT2,IGFALS,SPRR2E,TM2D1,DARS2,BAI2,LINC00115,DDOST,DIRAS3,ZP4,AVPI1,HECTD3,HAPLN2,KRTCAP2,TMEM79,EPHA2,HIST3H2A,GPATCH3,CAPN9,HES4,NDUFS2,XKR8,ZBTB48,TACSTD2,PLEKHG5,SDHB,TMEM183B,PANK4,ATP1A1-AS1,DLGAP3,GPR88,ENKD1,UPF2,ELOVL3,AKR1C4,FAM107B,PDLIM1,DUSP5,ACTA2,ANKRD16,RPP38,LOC440040,BAD,C11orf68,CCDC85B,PSMA1,TMEM133,SLN,TEX12,FXYD6,CREB3L1,OR6M1,E4F1,LYVE1,OR5I1,TRIM51,LRP5,MED19,HBM,SCGB1D2,SCGB1A1,TRIM3,KCNQ1DN,IFITM5,KIF18A,RHOT2,FJX1,RHOG,JMJD8,LOC100506282,SLCO2B1,ZNF140,ESYT1,SUOX,VPS37B,DNAJA2,FAR2,LMBR1L,TROAP,HOXC4,MUCL1,TMC5,LEMD3,ARHGDIB,YPEL3,YARS2,SPSB2,PHB2,ACRBP,FOXM1,TCHP,HVCN1,C12orf43,CSRNP2,TMEM132C,GRIN2B,LIMA1,COX14,IFNG,TENC1,DLEU1,ZSCAN10,SMIM2,N6AMT2,ALG5,IL32,PLEK2,TM9SF1,REM2,PTGER2,MT1F,ISCA2,CMA1,LTB4R,ARL2BP,GLCE,CILP,PITPNM1,FEM1B,RHCG,DHODH,TRIP4,TUBGCP5,SCAMP5,SPTBN5,NME3,ZNF768,POLR3E,CMTM2,DPEP1,SNRNP25,RHOD,DOC2A,GTF3C1,EARS2,ZNF200,MT4,CAPNS2,STX1B,CDIP1,KARS,AANAT,SCPEP1,ENGASE,GSDMA,ICAM2,IFI35,KAT7,CCL5,RAB34,NUP88,LRRC46,RAPGEFL1,GAA,ZNF624,PRPSAP1,RBFA,HDHD2,DSG3,GALR1,CNKSR2,TGIF1,CHMP2A,ZNF274,ZNF773,CEACAM5,ICAM1,BLVRB,HSH2D,RPL36,CLEC4G,HOOK2,KLK5,CLEC11A,AKT1S1,MED25,TRPM4,FAM83E,GRIN2D,LGALS3BP,IGFL2,PPP5C,ANKRD27,FSD1,LGALS14,TLE2,CD300LB,XRCC1,BTBD2,AZU1,IFI30,ARMC7,NCAN,CERS4,ACVR2A,CD68,KCNJ3,SAT2,C2orf44,AOX1,CDK15,EIF2B4,BCS1L,SCARF1,GPR1,PPP1R7,NAGK,ITGB6,NMI,PTCD3,RAB6C,MRPS9,PROM2,NAT8,HOXD12,NOP58,TMEM100,ITGB1BP1,GRB14,PRPF6,TOX2,SPATA25,SULF2,SCO1,HAO1,ZNF133,BPIFB1,MAP1LC3A,TRPC4AP,ATP5J,CSTB,PTRH2,HIRA,ZNF280A,RHBDD3,SLC16A8,ADSL,DDX5,ZBED4,TMEM101,MUC13,ASB14,PCNP,HDAC11,CRELD1,CNTN6,UCN2,C3orf18,CLDND1,AP2M1,AMZ2,SPINK2,NEIL3,CXCL6,HMGB2,SULT1E1,ANKRD40,NCAPG,XYLT2,NUDT6,NAA11,MEPE,ZNF595,EGF,CENPK,GOLPH3,MRM1,HEXB,ZCCHC9,ZNF622,GZMK,GLRA1,SKP2,TGFBI,LINC00472,DDX43,TRAF4,CRIP3,ZNF184,PGBD1,PPP1R10,LTA,ABHD16A,PHF1,UQCC2,ANKS1A,TEKT1,HTR1B,ADTRP,ECI2,RGS17,ULBP1,TCF21,SOBP,GPR6,SLC52A1,MEST,HUS1,LOC728743,TMEM176B,ZNF786,CNPY4,PSMB6,AP4M1,EIF3B,ADCYAP1R1,SKAP2,SCIN,ZDHHC4,BZW2,TMEM184A,FKBP10,TMEM243,EPHA1,VWC2,KRT9,MRPS33,WDR60,ZNF394,AZIN1,UBXN8,PPP3CC,TRIM49,GCGR,MOS,NKX3-1,HHLA1,ADHFE1,CHRNA6,INTS10,FAM160B2,DEFB4A,PEBP4,PPAPDC3,KIAA2026,SPATA6L,HINT2,CTNNAL1,PTGR1,KRT25,REXO4,MAMDC2,IFNA16,LINGO2,INVS,KRTAP4-12,ZDHHC12,AQP7,C9orf16,USP26,DUX3,TMCO4,TOP3A,OR1D5,UGT1A8,FAM212A,ESRRA,LOC100131532,SCN10A,AGTRAP,NOC4L,GPS1,SLC16A3,ALPK2,UMOD,ARRB2,CBLN2,ZNF521,SCRIB,SLC16A5,GAST,ADAM15,PTPRM,SLC25A30,BFSP2,ANGPTL4,TOPBP1,SPRR1B,ELAC1,UXT,PHKA2,TBX22,FOXP3,GPR50,GABRE,C1GALT1C1,SLC7A3,MAGED4B,IKBKG,ARHGAP4,BEX1,MID2,KLHL13,TTTY11,GALE,TSPAN1,CDC42EP2,ZFP69B,ZNF256,MROH7,ACP6,ANGPTL3,PRG4,C1orf94,COL16A1,TRAPPC2P1,LEFTY1,KCTD3,PPP1R15B,SLC19A2,DCAF6,GLRX2,AUNIP,ECM1,ZMYND12,ZNF296,SH2D2A,GRIK5,CCT3,LRIF1,BATF3,AP4B1,GLMN,PAFAH1B3,NR0B2,C1orf159,FCER1G,SMPDL3B,ABCA4,EPS8L3,SNAPIN,CD2,OR7E24,MOV10,ZNF438,ASAH2,ZDHHC6,ANKRD1,CYP2A6,GBF1,PDCD11,OGDHL,PPA1,PTPLA,CYP2C8,PLXDC2,ANKRD22,GTF2F1,ADIRF,GDI2,OLAH,PALD1,TIAL1,UBTD1,TMEM134,ARFGAP2,RAB38,FKBP2,POLA2,PC,SYT13,PNPLA6,MMP3,ARHGAP42,CWF19L2,HSPB2,ALX4,MRVI1,PRKCG,MS4A3,SYT7,SCGB2A2,SLC22A10,CCDC106,MRGPRX4,HPX,CCKBR,ARNTL,MRPL48,NUMA1,FBXW9,TSKU,KCTD14,PIP4K2C,MANSC1,BEST2,MYO1A,DHH,WNT10B,HOXC5,CEP83,BIN2,ZNF20,PTPN6,KLK1,UTP20,MYL2,HSPB8,VDR,ACTR6,STAB2,MYBPC2,CRYL1,TSKS,DOCK9,ARGLU1,MRPS31,CPT1C,SERPINE3,SRP54,IPO4,DHRS4,RNASE3,PARP2,SLC35F4,NID2,PRPF39,C14orf169,ACYP1,VIPAS39,SDR39U1,LRFN5,BCL2L10,ATP8B4,STRC,PARP6,PARP16,RLBP1,MTHFS,CYP1A1,MAP1A,EHD4,BUB1B,BAIAP3,MRPS34,ZNF382,ECI1,WFIKKN1,RHBDF1,SYT17,FAM57B,OR2C1,MT1HL1,MMP2,RBM4B,ATXN1L,NLRP7,PEMT,SOX15,PSMC5,MMD,MFAP4,DNAH9,RCE1,C17orf64,LRP3,TOB1,DLX4,TBC1D3F,ATP5G1,UTP6,PPY2,PIPOX,CLDN7,ELP5,FAM215B,ZSWIM7,GID4,TBX2,ADNP2,DSG1,WDR7,CHAMP1,SIGLEC12,ZBTB45,APOE,ZNF225,ICAM3,MRPL4,FCER2,ZNF580,C19orf57,PNKP,LIN7B,LMTK3,SYNGR4,C5AR2,FKRP,CCDC8,NLRP4,DAPK3,LOC100129935,MPV17L2,LRRC25,ILVBL,HAMP,TMEM161A,RFXANK,LIN37,PRODH2,PRAM1,GDF15,ZNF208,DAZAP1,POLR2E,CRYGA,SF3B6,NRBP1,ATG9A,CRYBA2,TNP1,CDKL4,IWS1,DAPL1,TNFAIP6,CAPG,LYG1,MSTN,DDX49,PHOSPHO2,HOXD13,ODC1,EMILIN1,TAF1B,LINC00029,DSN1,ACTR5,SEMG1,ZSWIM3,NEURL2,PFDN4,SPO11,RBCK1,FLRT3,POLR3F,XRN2,PDRG1,AAR2,GABPA,RCAN1,FAM3B,OR7A5,UFD1L,TMEM191A,RASL10A,OSM,TBC1D10A,C22orf24,APOL5,LGALS1,PCSK4,ZNF555,RIBC2,BRD1,EFCC1,ITGB5,HTR1F,MFSD1,AMOTL2,SS18L2,TRMT10C,IL17RC,RTP4,PCBP4,TNNC1,TRMT1,LTF,DNAJB11,DNAJC13,SERPINI1,CPS1-IT1,GPR160,PTH1R,PDIA5,PPEF2,LINC01101,IDUA,VEGFC,SCRG1,IGJ,IL21,TMA16,C4orf17,CD38,GC,C4orf29,PITX2,ARAP3,PCDHB11,IL17B,CARTPT,KLHL30,GDF9,TMEM218,PRPF40A,SLC36A1,F12,MAPK9,TBCA,FBXL21,B3GAT2,FAM184A,RWDD1,KCNQ5,TMEM63B,GPR111,IL17F,DLL1,FRS3,PFN4,HIST1H2BG,DHX16,SKIV2L,IP6K3,LINC00574,TMEM45B,VOPP1,TXNDC5,TAAR9,IL22RA2,WASF1,TINAG,MAS1,FNDC4,CPA1,C7orf69,EPHB4,BAIAP2L1,HERPUD2,C7orf26,SLC29A4,TSPAN13,RBM28,CROT,ZPBP,NCAPG2,CCDC146,PLOD3,KLF10,PTK2B,FBXO16,ZNF16,RPS20,CA1,ZHX2,C8orf44,ADRB3,SH2D4A,NPM2,DEFB103B,CYP7B1,MMP1,CPSF1,RRAGA,NINJ1,ERMP1,IKBKAP,OR13C4,SLC2A6,TNFSF8,DMRT1,TRAF2,SH3GL2,STX17,RPP25L,UBE2R2,TRUB2,LCN2,FRMPD1,ORM1,AGFG1,HTR2B,GPR17,ANXA4,TRPC2,DGKI,PKP4,RILPL1,DNAI2,ZNF608,ADCY8,RIT2,OPLAH,TMEM57,RNPEPL1,PMCHL1,CST5,RNF208,TRAIP,NTAN1,IL36G,FUT7,SNAI3,LOC642533,SMYD2,KCNH8,CCL20,ASPHD1,PACRG,ZNF692,TSGA10,NSDHL,ELK1,ITM2A,EBP,USP27X,CCNB3,MORC4,EDA2R,ACRC,ABCB7,H2AFB2,MPP1,NXF3,MAL,WDR44,USP11,TMSB4Y,TTTY6,GPN1,TRIM43,KLHL41,CRIPT,C11orf52,IAH1,CASQ1,MRGBP,NKAIN4,UCKL1,MAFB,GDAP1L1,ZNF335,CSE1L,BCAS1,EDN3,PCED1A,NKX2-2,DEFB118,TIAM1,IFNAR1,KCNJ15,MX1,DNMT3L,SLC37A1,ZNF74,DPAGT1,DDT,SLC5A1,PVALB,TMEM184B,DNAL4,NFAM1,PNPLA3,FBXL2,CPA3,IMPG2,NLGN1,MRPS25,RPL32,ATP2B2,OR8B8,RAD54L2,ITIH1,PAX6,XCR1,DLEC1,UBA5,SLC41A3,PDCD10,B3GAT1,EPHA6,SLITRK3,CAMK2N2,TIMMDC1,CXCL9,PTPN13,MMRN1,PTTG2,PI4K2B,LAP3,OR5AK2,FAT4,TKTL2,GBA3,CLGN,ABCG2,TMPRSS11E,SLC25A31,PAPD7,MCCC2,OR2V2,RASA1,MIER3,BRD9,SNCAIP,ARSI,MS4A2,GABRB2,HNRNPAB,SNX24,GSPT2,ZP1,TTC1,C5orf46,REEP2,RPF2,SLC35B2,SDHAF2,EXO5,TBP,TREM1,CUL7,OR2J2,MDC1,STK19,DDAH2,HLA-DQB2,ITPR3,SRPK1,SF3B5,HIVEP1,BMP6,VIP,CTGF,SGK1,HEBP2,TAB2,GMNN,BMP5,KCNJ11,SLC13A4,INS,NPSR1,IGF2BP3,ANKMY2,FPGT,EPHB2,PITHD1,MKNK1,TXNDC12,MAGOH,HILPDA,YIPF1,NTPCR,AGL,GPR146,PEX1,TMEM63A,LBR,CNIH4,TRAPPC3,CELA3B,MUL1,FBXO44,GRM3,MARC2,PIK3C2B,FCGR3A,TGFBR3,NOTCH2,SRGAP2,CEP85,NID1,TAS2R4,GBA,THBS3,UBQLN4,GSTK1,CADM3,SLC26A9,UBE4B,DISP1,SDF4,SSX2IP,DDAH1,TAS2R3,IFI6,JUN,AMPD2,LAMC1,SMG7,S100A2,S100A6,GPR22,TRAF5,PPAP2B,CEP350,CDK18,PPM1J,LMOD1,ARPC1B,ZEB1,GUCY2GP,ITIH2,NFKB2,GSTO2,CALHM2,PRAP1,ADO,MAP2K1,ZNF503,NOC3L,RNLS,ABLIM1,PTPN20B,SHOC2,KIAA1598,MCMBP,TSSC4,GSTP1,SLC35C1,JRKL,PLEKHF2,TEX40,CTTN,CYP2R1,ACRV1,CASP1,CUL5,RDX,USP28,UBE4A,CA3,APOC3,APOA1,IMMP1L,FSHB,TMEM216,MTA2,TAF10,SMPD1,HBB,CREBZF,NEU3,LSM1,BAZ2A,NCOR2,SSPN,ITPR2,FZD10,GALNT6,KRT85,KLRD1,RHOBTB2,MGP,ALG10,ZNF384,NOP2,TIGD5,LPAR5,AACS,LZTS1,PRKAB1,NPBWR1,TXNRD1,VEZT,NANOG,CLEC12B,ASIC1,BRF2,SLC41A2,FGL1,LCP1,PCDH20,POU4F1,F10,MMP26,DHRS12,ATP7B,PPP1R13B,C14orf2,ASB2,SLC7A8,ABHD4,METTL17,RNASE4,TMEM260,KLHL28,EML1,FAM166B,PPIP5K1,BTBD1,APH1B,ITGA11,NIPSNAP3A,AEN,ANP32B,SNAP23,TELO2,HSDL1,CDH1,TMEM208,NOL3,FANCA,SURF1,C16orf13,CLEC18B,PHKB,APIP,CYB5B,CES1,HP,HSD3B7,PAM16,WDR59,ADAMTSL2,SEPT4,RAD51C,WDR45B,IFNA10,SHBG,FGF11,NLGN2,C8G,GH1,CD79B,ALDH3A1,TEKT3,MAP3K14,PPY,HIGD1B,NBR1,CCL8,CA10,ABCC3,CDK20,COL1A1,DUSP14,CCL4,CCL16,ACADVL,ARL17B,OR4C3,TNS4,KRTAP9-4,TRPV2,CTIF,PMAIP1,SEC11C,SYT4,FAM219A,METTL4,DDX58,FPR3,SIGLEC10,WDR34,ZNF137P,ASCL3,APOC2,SPTAN1,AXL,LONP1,LILRB2,AUH,LENG1,NDUFA3,SHANK1,EMC10,GYS1,PGLYRP1,PTPDC1,EPS8L1,ATP6V1G1,MAP2K2,SIRT6,RPS16,GMFG,SEMA6B,PALM,GDF1,CYP4F3,LAIR2,ZNF91,FSTL3,TMPRSS9,COLGALT1,CCNE1,CACNB4,PDHB,FZD7,PPM1G,NEUROD1,CYP1B1,PLEK,TRIM68,NMUR1,MYO7B,CYC1,GPC1,RETSAT,GNLY,SMC6,VSNL1,HOXD8,LIMS1,SLC17A9,MYL9,PI3,ADA,PCIF1,EPPIN-WFDC6,SEPT1,ZNF217,SNAP25,CSTL1,PCMTD2,MYT1,GINS1,LGI3,COX4I2,CALB2,GSS,EIF6,NRIP1,OLIG2,DSCAM,CECR2,DDIT3,RFPL1,SMTN,KDELR3,MCHR1,RBX1,PMM1,SCUBE1,TCTEX1D2,MLC1,UBP1,GTF2E1,ZNF35,UBA3,ABHD6,PLS1,WNT5A,BCHE,UBA7,NFKBIZ,DAZL,GALNT15,THUMPD3,CCR9,SACM1L,LARS2,NAT6,IFT122,SEC61A1,ACAD11,TRAT1,FSTL1,GRK4,TACC3,TMEM126B,GRSF1,HTN3,UGT2A1,UGT2B11,PSAPL1,OCIAD1,PALLD,ZGRF1,MTTP,PHOX2B,TWIST2,FBXL5,SMARCAD1,ARSJ,MKRN3,BASP1,F2R,RNF44,PPP2R2B,PPIP5K2,IL4,UQCRQ,CXCL14,PAIP2,LAMB2,SPINK7,ATP6V0E1,SPINK1,EGR1,COL10A1,MARCKS,ENPP5,GPR119,SPCS2,EXOC2,GLO1,PRPH2,TOMM6,HIST1H4C,ZKSCAN8,GPX5,MAS1L,AIF1,RPS18,CUTA,SIM1,HIVEP2,SNAP91,EDN1,PID1,JARID2,FCGBP,PERP,CITED2,PODXL,ZC3HC1,CPA5,ATP6V0A4,WDR91,SFRP4,BAZ1B,LIMK1,CLIP2,ARHGAP10,CCL24,RAPGEF5,PON3,AHR,FAM49A,POLR2J2,COA1,CTTNBP2,DUS4L,ZNF117,NCALD,CLU,LEPROTL1,CCNE2,CYP11B2,UNC5D,EGR3,CNGB3,EXOSC2,CHD3,UCK1,ASPN,RLN2,ZBTB5,GNE,RUSC2,FAM206A,SUSD1,FKTN,DNLZ,NR5A1,NEK6,MIR600HG,C9orf24,USP20,CTPS1,DPM2,SLC31A2,MAGEC1,TRO,VSIG4,KDM6A,FHL1,AK6,MAGEB1,ATG4A,USP9X,AFF2,CABP5,GDPD2,PCDH11X,MAGEA8,ACSL4,CAPN6,TAF7L,TSC22D3,ATP7A,SHROOM2,TSTD1,SPHAR,OR51Q1,PRG2,KLRC4,CYB5R2,SERPINA1,CAPN3,JMJD7,LCAT,ZSCAN32,NARF,CCL14,ITGAE,GPS2,SPAG7,SERTAD1,LHB,EMR3,GLB1L,EIF5B,TNFRSF6B,CPNE1,GNB1L,CPT1B,TREX1,FGF2,FAM198B,PCDHGC3,PCDHAC2,PDCD6,ABCC10,ZNF3,DMTN,CLTA,TREX2,SAGE1,CSPG4,SLC23A1,PLEC,BNC1,MYL6B,KLRC2,GRAMD3,TBC1D10B,CFP,XIAP,FATE1,MED21,FAM155B,VAMP7,ARMCX1,CTAG2,BEX2,PAGE5,NDUFB11,TSPY3,TAC3,SH3GLB1,TTC4,NRD1,BSND,GJA8,S100A9,RHEBL1,IFI44,PDC,ZSCAN20,DDN,HSPG2,PINK1,MAD2L2,TSPAN19,GADD45A,LINC00260,RXRG,PKP1,EXO1,CNKSR1,MLLT11,ELOVL1,PRCC,SEMA4A,HOXC6,CHIAP2,OR6N1,OR10T2,TATDN3,RPAP2,SLC39A1,CTNNBIP1,AMY1C,PLEKHN1,MCOLN2,USF1,WDR47,ITGB3BP,MYOC,ATP6V1G3,CELA1,DAB1,POLR3GL,GJB4,CAPN2,FAM188A,MAT1A,TLX1,C10orf54,PNLIPRP2,C10orf128,PLAU,DKK1,TACR2,SLC39A12,PYROXD2,CCNJ,RRP12,MMP21,OPN4,FAM208B,C10orf88,IDI2-AS1,SLC17A6,C3AR1,ALDH3B2,RPS6KB2,MUC15,SLC39A13,ANKRD49,EFEMP2,DHCR7,LRRC4C,TMEM5,CSRP3,NFRKB,MMP8,NXPE1,PHLDB1,ACCS,ELP4,THYN1,OR8U1,TMEM132A,TMEM138,COPS7A,STX5,ABCC8,TNNI2,FAM160A2,PTH,CD44,ST5,OR51D1,P2RY2,C1S,LIPT2,KCNE3,NARS2,TSPAN31,CDK4,HACE1,SELT,RNF123,CAND2,HSPBAP1,FAM20C,HGD,PRIM1,GCK,SGK223,HYAL4,ANKRD7,CD72,IFNA2,ABHD5,HSD17B6,CAMK4,HIST1H1B,LOC101928710,PLS3,PSMB8,GPX1,LOC100509445,TSGA13,MRPS35,PCAT4,WRN,FKBP6,BRPF1,SLC26A2,ISOC1,ANAPC10,HCG9,IL13,SYNDIG1,MAMLD1,PDHA1,SGCB,SNTG2,NELL1,FKBP11,GTF2H4,LINC00852,SNCG,SEC16A,HMCES,SCGN,CHRNA2,COLEC10,PCOLCE,HOXC9,GPR84,ABCF1,COMT,NXT1,WDR45,GPC2,PRSS57,TECRL,KRT81,DCTN4,SLC25A3,FILIP1L,PPARG,TMEM176A,TAS2R5,PTPRD,EAF2,MTRR,KLKB1,STATH,ARHGEF38,ID1,MIS18A,CLEC4D,RBBP8,COMMD10,TM4SF4,GALNT9,PECAM1,PDZD11,DERA,MRPS26,BAI3,LINC00588,FBXW4P1,UNC50,LACTB2,DSCC1,ZNF195,KEL,WBP1,SST,SCAP,CSN3,SIL1,MAGEA12,NCAPD2,ACE2,BOK,UGP2,ASCL1,ANAPC2,GPR171,PNOC,GLTP,SLC4A2,UNC13B,AUP1,GAP43,AADAT,GSTA3,KCNK16,CENPE,SMPX,PHF5A,DOPEY2,LRRC3,RRH,MTFR2,CAMP,HSF1,NPNT,CHRNA3,FAIM,LRRC17,NR1H4,TMEM70,HOXA4,ZFP37,TTF1,LIAS,KIF2A,LOC79015,RPA4,SGSH,NOXA1,SNX33,RFPL2,LOC155060,FAM186B,C6orf211,COL4A4,DNAJC2,GNRH1,SGCE,CLIC3,GCG,DEK,CENPU,SOD3,SOAT2,HCG4,BPIFB2,PLCG1,MAGEB2,HDHD1,OTOF,NIM1K,ZYX,FGF16,LGALS4,TRPC5,MGC15705,IL1RAPL2,SLC35A5,RWDD2A,GAB3,CSMD1,GTF3A,DCAF12,HHATL,PRDM8,MGARP,CCDC109B,OR2W1,SOX18,ARSA,DAPP1,CXorf51A,ALKBH4,ASMT,DUS1L,ZNF268,TNFRSF10A,GPR183,ABLIM2,SLC17A3,IFT74,NCK1,ZNF7,TMEM66,TPT1P8,SLC7A2,PLGRKT,LECT1,DNAI1,RPUSD3,TAAR5,LAS1L,EEF1A2,KBTBD7,DUSP21,ARSE,ADRA2C,NDUFAF3,VBP1,FBXO30,BORA,C6orf57,MST1R,ITGA1,RNF219,ADAMDEC1,RPA3,NPY,SEMA3C,AMBP,ZNF80,FAM162A,RHAG,PRDM13,DDX4,GALR3,APEX2,TNFRSF10C,CPQ,GABRR1,TSSC1,RDH11,XPO5,PTRH1,MSC,KIF20A,C8orf12,SLC10A1,RGS19,GEM,THEM6,PPP1R42,NUP214,NCBP1,PAEP,SLC4A9,SERPINA4,ETNPPL,GRK6,TENM1,TMEM117,SERPINA7,KHDRBS3,OTC,GFI1,CLHC1,ALG14,ARHGAP5-AS1,CYP21A2,C6orf99,HERC1,MICA,RBP1,BOC,DMGDH,CD180,ALB,USP16,TEX28,ILF2,DNASE1L3,CDKN2AIP,MYL5,RNF113A,AGPAT1,EDDM3A,MXRA5,AKR1B1,AIFM3,DDB1,SDCCAG3,SLC52A2,PXDNL,MRPS17,GLE1,SPSB4,PPM1M,WNT7A,TNIP2,ASIC5,ANKRD55,LMNB1,MC3R,PSMD10,HEATR2,MANBA,VARS,C2orf83,TMC3,MYOM2,ZNF623,DNAJB9,IARS,PKN3,SLC45A2,SNX14,AREG,ESRP1,DNAL1,NCOA6,TCEAL4,SSR4,THNSL2,CDKL2,EIF2B2,C1QTNF5,RPS4Y1,CECR6,SLC35E4,NPCDR1,SFMBT1,CPE,ADCK1,LSM6,CYSTM1,WDR41,OR12D3,TTK,AKAP7,NME8,TMEM120A,LPPR1,TRMT61B,ADAMTS19,SETD3,TKTL1,LGMN,COPS2,C15orf48,FRMD5,TMEM202,RFX7,C15orf61,PLIN1,CLEC4C,TMED3,DET1,ASL,CCNDBP1,NDUFAF1,TPSG1,ZNF319,CCL17,ACD,TPPP3,CLEC3A,CPNE7,DBNDD1,MLST8,RHBDL1,WDR24,GDPD3,AQP8,HCFC1R1,C16orf59,TMED6,RAP1B,PYCARD,NMRAL1,KIAA0430,TMEM186,TRIM47,MFSD11,COIL,KRT4,CD300C,NUP85,TP53,RPAP3,SOX9,MYH3,NDEL1,TUBD1,POLG2,CCDC103,NAGLU,GNGT2,DHRS11,HOXB9,LPAR6,GABARAP,TM4SF5,KLHL10,KRT15,ANAPC11,KRT26,KRTAP4-5,SCGB1C1,OR1D2,COLEC12,EMILIN2,SMAD4,TSHZ1,HAS1,ZNF841,ZNF418,GJB6,APOC4,ATP1A3,CNFN,CYP2A7,CALR3,EMR1,MCOLN1,TFPT,IL27RA,ASNA1,ZNF433,C19orf48,IRF3,ADM5,CGB2,SEPW1,NPAS1,FBXO46,ZNF444,LILRP2,GP6,SPINT2,ZNF607,GPATCH1,SUPT5H,PLIN4,OR10H1,PDCD2L,APLP1,TYROBP,ZNF558,OR7A17,ZNF737,THOP1,GTPBP3,GPX4,SIX2,SCTR,ARL6IP6,SRD5A2,PPIL3,SCN1A,KLHL1,PRKAG3,ACTR1B,LRP2,NDUFAF7,IL18RAP,VAMP8,DAW1,GCA,MFSD6,MRPS5,CCDC70,WDR12,ATRAID,CPSF3,HAAO,OGFR,ZNF512B,DBNDD2,MOCS3,PHACTR3,PTPRA,C20orf27,PCNA,PLCB4,SCP2D1,REM1,ADAM20P1,DNMT3B,SAMSN1,IFNGR2,CBR1,KCNJ6,TMPRSS2,SLC19A1,CCT8L2,DGCR5,GP1BB,VPREB1,RTDR1,GSTTP1,MTFP1,MBIP,FBXO7,TST,H1F0,NPTXR,SAMM50,SMC1B,MAPK12,ZNF502,TMEM40,MRPS36,RPL39L,IQCF5,GLYCTK,SPCS1,ZMYND10,AP1G2,CAMKV,VILL,CASR,OR4K1,BSN,BDH1,LAMP3,POLR2H,TMEM42,USO1,CEBPE,TLR3,TMEM128,IL15,SMR3B,OXA1L,VN1R10P,SMCR8,HEXDC,DMRTC2,NUBP1,SLC30A9,NEFH,SORBS3,NPB,ATP8A1,C6orf136,MIPOL1,UCP1,ADH4,FGFBP1,R3HCC1L,ENTHD2,ZNF572,RNASE6,C3orf33,HDGFL1,FAM184B,KLF3-AS1,ERBB2IP,MED27,COX1,C8orf48,PCDHB16,STON1,POU4F2,HMHB1,IFNE,SCGB3A1,SRD5A1,LINC00917,RASSF6,PPP1R3D,PLK2,RGS18,SLC30A3,LINC00518,IPO11,DDIT4L,PCYOX1L,FAM174A,CDO1,MED7,GRIA1,PCDHGC4,SPHK2,VN1R5,STX7,RPTN,CTU1,CCNH,PSD2,LDHAL6A,GPX2,C19orf18,SCN4B,TAS2R45,LCE1C,HOXA-AS2,CHRNE,PSMC2,ARSF,HIGD2A,GATA6,FAM19A5,DCLK2,LCE5A,WDR70,BDKRB2,HMGCR,HLCS,CRTAM,ANKRD23,KIAA0895,C3orf80,MIR143HG,LRRC9,LCP2,PRM3,TOP1,KCNIP1,LOC652276,CRHBP,ABHD3,PHF12,SLC9A3,WSCD2,DDO,GALNT1,ARX,DAOA-AS1,OTOP1,BACH2,RGAG1,FNDC9,SPACA1,C14orf105,NFKBIE,AMIGO3,TSGA10IP,POLI,PPTC7,RGL4,OR2H2,ACAN,SLC32A1,MEA1,C9orf53,ANKRD9,PTCRA,CABLES2,ABT1,SVOPL,CABP4,C6orf195,HIST1H4J,HIST1H4K,TRIM50,AMER1,MAP3K15,RRP36,SRC,C19orf26,DRC1,RHBDL3,TMEM132D,CLIC1,BHLHB9,TMEM59L,HENMT1,RP1L1,SLC26A8,UFL1,GABRD,GRM1,GJB7,RPUSD2,AGBL1,CYB5R4,DCTN5,PPP1R36,ATG14,MARCKSL1,BEND6,FAM179B,SHPK,IFNK,CHST12,CRYGN,C8orf58,C19orf52,LCE4A,MOXD1,MYB,CCDC28A,PCDHGB1,MITD1,LMNTD1,ZNF281,GINM1,CCDC138,SPTSSA,ACOT13,CLASP1,COL21A1,ZNF282,TPD52L1,ZNF428,KRTAP9-9,CPA2,JMJD6,NLRP6,CUL9,LYPD4,GHRH,EDN2,C7orf13,PILRA,TEX26,SCGB2A1,C5orf64,GAL3ST4,ARSK,ANKRD19P,C9orf142,KCNJ13,GLIS3-AS1,SPATS1,GPR112,KRTAP8-1,C4orf22,PEF1,LOC100509490,CBX3,C11orf84,CBLN4,ABRA,DCP1B,GRK1,SLC25A41,AKAP14,CENPV,NME6,SERPINB10,PON2,PAX2,RNF126,SUSD2,CHKB,UST,LEO1,FAM78A,CYP2W1,MAPKAPK3,ZNF280C,C11orf40,CABYR,STC1,ZDHHC19,DCST2,SLC10A4,URGCP,EMX1,CCBL1,NTSR2,R3HDM4,DCAF8L2,IL27,PIN4,RFTN1,KCND1,RFXAP,ST6GALNAC6,CBLN3,TCEB3C,UMODL1,OR10A5,BUD31,ZACN,SPG20OS,NXPH2,ODF1,ZBED6CL,GPR25,RPL8,C11orf44,ZNF441,GLIS1,C20orf166,UQCRB,AKR7A2P1,BNIP2,PEX2,ND6,AKAP10,E2F5,SPACA3,BLK,STMN4,C8orf76,CRH,ARL4C,PKIA,TRAPPC10,UIMC1,KCNK13,SP7,ACSM3,FAM217A,MOGAT3,ANAPC4,OOSP2,GLIPR1L1,NAT2,CEBPD,DEFA3,DLX5,PLEKHA8,CSNK1G2-AS1,ZNF683,ATP6V1B2,ATAD3C,LRTM2,MED30,APLNR,OR1F1,TMEM52B,LINC00311,FANCD2OS,HMP19,ZNF383,VPS28,ASS1,KIAA1045,CEP131,GOLGA5,KCNK5,IL33,CYSLTR2,FAM118B,PGBD3,NR1I3,RIMS3,C4BPB,CHST7,LBX2-AS1,ACTL9,UHRF1BP1L,ACTL7A,SETD1B,SLC46A2,TULP1,OR13D1,DEFT1P,NDUFA11,FANCC,NXPE4,EVC2,DMKN,SLC35D2,AKR7L,NMRK1,STRIP1,ZNF780A,PPFIA3,TTTY10,COG4,MEF2C,KCNV2,DEFB125,C9orf43,LCN12,ZNF594,DENND5A,PMCH,PMPCA,SAAL1,TMEM71,C1orf216,RNF19B,PEX11G,TRMT5,LHX2,KCNS1,HRG,DEF6,PLA2G2A,SFT2D1,FGD5,CLECL1,CRAT,EFNA4,TRHR,FER1L6-AS1,SMG5,TFAP2E,TOPORS,NOM1,KLF4,ZSCAN1,NFIL3,GPR55,LINC00277,BARX1,ATP4B,PCDHA9,ZNF767P,GLIS2,HOXD3,MDS2,ASPSCR1,PNLDC1,OSR1,ERCC6L2,PLEKHG2,HIST1H4H,FAM83D,PTER,HIST1H2BA,TPRN,ZSCAN12,ZFYVE27,ISG20,MST4,ALK,GPRC5B,DISP2,RPS4Y2,C2orf57,KIAA0355,IQCK,LCE3B,TG,EXOSC4,LOC100507387,CEMIP,SNORA70,ZNRF2,RNGTT,SNHG11,BCORP1,PCDHA8,MORC3,DUS3L,PP2D1,WDR5,C15orf43,ESX1,PDIA2,ZNF653,ANKRD35,CCDC60,DACH1,GAREML,CSMD3,DEFA4,GAL3ST2,ZC3H12A,CALM2,SGMS2,GPR61,C16orf45,LINC00602,NOP9,CCDC151,TTC18,FLJ40606,ZNF408,DMXL2,IGDCC3,RFX6,LHFPL1,STARD4,CPNE4,ZIC3,SLC5A10,C20orf96,SALL1,MAP3K14-AS1,DNMBP,FHDC1,SLC8B1,UBQLNL,ALS2CR11,SIX5,NEURL3,ZNF519,KCNJ2,ZNHIT2,IQGAP3,CNRIP1,COG7,POU6F1,MERTK,DPP7,VPS4A,CER1,TMEM136,HCAR2,HIPK4,SPATA3,SUN3,MNS1,MMD2,ACPT,TMC4,NDUFAF6,MCEMP1,LRRC39,MAF1,ZNF835,ST6GALNAC5,DPYSL4,PGK2,LRRIQ3,C9orf163,KRT78,C14orf39,ISLR,B4GALNT2,SPOCK3,C5orf38,LRRC37A3,UTF1,PPP1R18,SLC26A4,SLC18A1,ZNF687,TTYH3,TMEM181,ATP5B,GRM2,IRF8,ATOH1,PBOV1,ARHGEF19,MORN3,TTC9B,GP9,CHRNB4,IL17A,CIRBP-AS1,PXT1,ERICH5,LINC01312,DUX4L4,MARCH4,RANGAP1,HIST1H3H,GGN,ZNF547,ENPEP,RAD9B,IGSF10,MAD1L1,CDK17,TTLL11,PCDHA5,LY75,TLR10,TBC1D31,SENP8,SNTB2,GUSB,CRELD2,NRG4,PGBD2,UVRAG,FAM167A,SUDS3,PART1,C17orf78,HIBADH,ZCCHC24,DNAAF3,ANO7,POLG,LOC729164,KRT3,STK36,RPS6KA2,TAS1R2,HOXC12,OXER1,LINC00269,DCTPP1,TMEM229B,G3BP1,TAS2R9,GEMIN5,C15orf26,ELSPBP1,SLC7A13,GPHB5,CLDN18,DKFZP564C152,FURIN,LOC100506667,ZFAND2A,GMEB2,GLI4,NADK2,FARS2,CD163,APCDD1,NEK10,SLC25A6,DHRS3,ALPI,WT1-AS,TMEM180,NRL,IFNL1,CELF3,TAS2R41,MARCH10,IMP3,WDR87,FBXL19,BCDIN3D,NR2E1,WFDC9,C19orf40,NKIRAS1,SLC5A8,LPAR4,PTPN1,CYGB,ZNF573,SLC35F2,NKAIN3,ACSS3,NUP62CL,FRMD8P1,LIN52,HAT1,ZNF578,BRS3,TAS2R40,ZNF675,LCE1E,TPRG1L,ARRDC4,TMEM27,NPIPB9,LOC100130654,PPP1R2P9,PRSS16,ISCU,MFSD6L,LMX1A,XAGE2,C11orf31,ITPRIP,LCE3E,MST1L,IL9R,ONECUT1,CATSPERD,SKA3,FAM50A,IDH3G,BGN,RPL10L,WBP5,MAGEH1,MNT,DCST1,XKRY2,NOG,RBM11,LINC00896,TTTY5,OARD1,CCDC116,CCDC124,CYB561A3,LINC00612,RPP25,HCN2,FBXO15,LILRB1,ZNF554,LINC00337,GPRIN2,CCR7,VCAM1,HTR1D,PLCB3,SLC6A7,SOS1,CLCA3P,FCHSD1,SATB2-AS1,RSRP1,FAM83F,NCSTN,CHFR,ISM2,CCDC184,KCNQ4,ZIK1,ZCCHC11,ASB17,C16orf3,NEDD9,FAM154A,TMEM174,RPE65,CARNS1,TMEM39B,TUBGCP4,PIM1,CCDC63,BOD1L2,RPAP1,EPHX1,PLEKHG4,OPRL1,PSMA2,ZNF71,ADPRHL2,IL17D,HOXD4,GNL2,CDA,ZBTB7C,MTOR,GTF2B,GPR173,FLJ30679,MCU,ZNF532,ERICH6,KRTAP4-3,CD247,AVPR2,RBPJL,CACNA2D2,SPATA17,PIK3CB,TAS2R50,SGPP1,MOB1B,LOC100288893,MTUS1,LOC646903,FH,ZNF593,COA7,PATE1,GRIN3A,GPATCH2,HAVCR1,MTSS1,SYCP2L,IL36A,MKL1,SLAIN1,NUAK1,LETM2,HCN3,SAC3D1,CACNA1H,PCGF2,CTRC,PRICKLE3,ALPK3,NR2F1,RBM15,IL3,CHIA,LINC01126,CTAGE7P,FAM27E3,MYSM1,SAMD15,CDAN1,BCAS2,ALS2CR12,ZAR1,CHP2,MRPL9,CCDC85A,FBXO41,HAUS5,JTB,TMEM130,TRIML2,PFN1P2,RCHY1,SYNE4,TRIM56,RNF169,ZC3H18,B3GALT6,UBE2NL,PRDM1,NPHS2,C12orf57,BEND2,SNX7,ZDHHC23,ANKFN1,PRSS30P,OR7E14P,PRO2852,IL19,MRTO4,KPNA1,PLEKHO1,DNAJB7,SF3B4,PRR30,PLEKHM2,C16orf80,TAF13,DBIL5P,ALG6,NPHP4,PLCD3,SNX32,CD1B,NLRP8,SPATA32,C8B,POLR3C,POLR2C,TMEM31,BRINP2,NPW,GJB5,SORCS1,PNMA5,LINC00314,CACNA2D4,IGFBP7,SSPO,SWSAP1,FSIP1,LITAF,IVL,DLX6,CBX2,MIR7-3HG,LENEP,RMI2,AMBRA1,KRT19P2,KCTD11,LYST,IFIT3,PPP1R3C,TMEM129,WDR81,TMEM151A,FAM71A,FLJ31713,CD160,INA,COQ10A,ZNF550,CCDC78,ZNF567,FMO2,PTCH2,NEUROG3,SLC12A5,LOC149373,HIST1H2AA,SYNPO2L,SEC31B,LINC00266-1,MGRN1,EXOSC1,P2RX6,KCNIP3,FANCB,PLCE1,SPINK5,BAG2,RRP8,HLF,ABTB2,CCDC83,PDE10A,DEFB123,ZDHHC8P1,CEBPG,ANXA6,ANO3,SLC17A4,UPP2,STAG1,PTH2,GFOD2,TCL1A,FDX1,RPS6KA4,PPP2R5B,STOML3,RGPD6,ZBTB8OS,SLC22A12,GOLGA6L4,GAL3ST3,PLA2G15,PRIMPOL,PLA2G4D,KIFC2,POU5F2,POPDC3,E2F8,FOXRED1,CYP3A7,MMP27,AKAP2,HSF4,ANKK1,NBPF14,HIST1H4F,PCDHGB4,BROX,SLC37A4,EPC2,TAS2R38,BEND3,ALKBH3,KDM7A,NEURL4,VSIG2,NUDT7,MYEOV,NUDCD2,LINC00889,GUCY2F,FUT3,FAM81B,EGLN3,OR8K3,PLD6,SSRP1,NTF3,CPNE5,LRWD1,CLDN17,DYDC1,CNTF,TSHZ3,SNHG5,C3orf20,B3GAT3,HYAL3,METTL6,POLR2G,CAGE1,CES4A,PIK3C2A,LOC101930026,ATXN3L,ATG2A,GTF2H1,SYT8,OR52B2,TEX30,DNER,C1orf213,PDHX,FDCSP,RSPH10B,PRDM5,SLC30A8,C3orf49,CSTF1,ABHD15,ATG16L2,HIST1H2AL,INPPL1,CCDC68,PDCL2,SLC16A11,HOXB5,GUCA1C,RXFP3,ANGEL1,FAM26D,STARD10,THY1,DDX26B,KRT86,RFTN2,LRRC75A-AS1,HSPA4L,C1RL,CYP27B1,VPS33A,DNASE1L2,ABCA13,OR2AP1,PCDHGA9,FAM175B,DDX51,C12orf60,NLGN4X,CCDC13,HOGA1,DCAF4L2,LRRC19,ASUN,SLX4IP,RDH16,RNF40,MDN1,FOXL1,HBZ,PRKAG1,CAMTA2,OTOP3,FAM161B,TSPAN8,ZNF783,JUND,ITGA5,METTL16,MRGPRX1,ARC,CACNA1D,GRHL1,EID2,ABHD12B,NUP210L,APAF1,EME2,GYS2,HIST1H2BH,LATS1,TAS2R7,SLC10A3,SCRN1,AICDA,KHDRBS2,MGST1,TPGS1,SLC25A35,LRRC23,KRT6C,TRHDE,TAPBPL,TAS2R60,CDC14C,UBE2DNL,FBXL14,PCBD1,ADAM21,SESTD1,SYT1,PSMA8,GORAB,PODN,EME1,EID2B,LRRC75A,GIMAP2,LILRA6,TFEB,ZNF560,ZNF114,TCERG1L,HHLA2,NTS,WFDC10A,LCE1B,LINC00615,PCED1B,FAM227B,CHSY3,LINC00346,LRRC56,CPB2,PKI55,MLNR,CLCN5,ADIPOQ,C10orf35,KLK8,CCDC185,SYS1,LCE3A,ZIC2,RANBP10,RIPK1,MAGEB18,XRRA1,C1QBP,PCDHGB7,ANKAR,KIR3DL3,HOXB8,GLYATL1,BATF2,TIGD4,OR2L13,RDH12,MCM4,ZNF227,NSG1,SLX4,TRIM60,ICOS,TAS2R43,DNM3,LCE2D,CHCHD1,GJA5,SPATC1L,KIAA0247,TUFT1,GATA5,CNBD1,CDYL2,ALKBH8,PSMB5,LOC100294362,OR11G2,CCDC12,C15orf32,SNAPC1,AHSA2,SERPINA9,LOC100505502,FAM219B,P2RX1,S100A13,CIPC,TM4SF19,A2ML1,PRR22,H1FOO,CCL3,PATL1,MGC24103,PCNX,HMGB3P1,ABCD4,SNW1,HAND2,DSPP,SGCZ,CIDEB,IFNL3,KRT18P55,TRIML1,CWC22,CMTR1,WFDC11,TAC4,KCTD20,PWWP2B,HEXA-AS1,ZNRF4,GJD2,TEK,VWA9,UBE2D4,CHSY1,GAL,CES1P1,CLDND2,LRRC71,CDCA8,DYX1C1,C15orf39,TEX19,TTC16,AAGAB,LCE1D,FUNDC1,PEX11A,MAPK4,COL19A1,EXD1,LIME1,TAS2R46,RNASE8,FAM96A,NIT1,BTNL2,CIDEA,ACMSD,ZNF524,DUSP11,GPR176,TMEM204,LINC00338,TPSAB1,MCC,HEXIM2,TGFA,PNPLA5,CILP2,C4orf36,TNFRSF17,OGFOD1,SPATA31C2,NOVA2,FGF10,FHOD1,SRSF5,LINC00161,KCTD19,FAN1,KCTD12,LINC00526,RNF180,SPIRE2,WNT9A,RSPRY1,GPM6B,MBD3L2,RTEL1,PARP15,HBA1,MAGEB6,STUB1,NARFL,ADRA2B,C16orf62,GNRHR2,CLDN19,FBXL13,MAPK3,SLC5A11,KRT74,CLDN6,THOC6,YARS,OIP5,BMF,UBE2U,C14orf178,MT1B,CPNE2,DHX38,LMO4,VEPH1,CEACAM8,LZTS3,DYNAP,EGR4,SLC39A9,IPMK,CORO7,DPPA4,FASTKD5,PRSS1,CDC42BPB,KIAA1279,TXNDC17,CARHSP1,DEFB105B,ANKRD13B,ZNF420,CLEC4F,R3HDM1,WBSCR27,SPHK1,ADCY4,ZNF480,HOXD10,CAPN7,NPL,LRRC45,CCDC27,LINC00313,FDXR,GGA3,ZNF747,KRT7,TULP4,C8orf31,STAP2,APOH,LRRC16B,BCL9,NOXRED1,FAM122B,TMTC2,MYH2,TAS2R20,P2RY1,PNMAL2,ZSWIM5,S100A1,CCDC110,KLF1,NFKBID,ZNHIT3,DHX58,AARS2,OR52K3P,BTBD16,CHST15,CNIH3,CCDC14,EPN1,GAGE3,TNFAIP1,RPTOR,CCDC11,NXNL1,TAX1BP3,EMC3-AS1,SLC45A4,TRAP1,SLC25A11,E2F3,CXCL16,CLIC6,SCAMP2,PLCD4,DEPDC7,NPSA,STX12,KCTD6,CHD5,INO80E,STAMBPL1,RASA3,WNT3A,ANKS4B,PAOX,KRT27,DEFB127,PAN3,KRTAP4-4,FAM110A,NKX3-2,C4orf26,HRH4,OR1G1,KIF12,HDX,C1orf87,GTF2H3,KIAA0087,TNIP3,MC2R,GATAD2B,SLMO1,DIRAS1,DSC1,C4orf45,TFAP2D,CCDC107,ZNF830,CDH2,PRRG3,FAM226A,PROX2,STARD8,FPR1,DRD1,ABCD2,PLA2G12B,KDELC2,RALYL,RABAC1,LTA4H,LIPE,SMCR5,CKAP2L,EIF3G,HIST4H4,SLC22A15,CCDC101,CCER1,ZC3H12C,SMCO2,MRGPRX3,SLC12A4,EPS15L1,PIP5K1P1,REG1B,ACER1,SLC35G3,VAV1,CNOT3,NGFR,MISP,RLN3,TTC39B,RNASEL,GADD45GIP1,WDR83,DHX40,ZNF823,KLK7,PSKH1,VWA3A,MCMDC2,MBLAC2,PRMT1,CGB1,PCDHB18,RUVBL2,LIG1,ZNF512,MANEAL,FAM9A,SRRM4,ZNF345,PET100,GALP,FABP2,CXorf22,RDH13,C18orf15,SWI5,DLGAP2,ZFP36,GLP1R,KBTBD6,NR3C2,PKHD1L1,CTAGE3P,KCNE4,ZNF57,MYL10,SPATA4,KDF1,CALML3,ENAM,FKBP8,RNF43,INPP4A,FFAR1,SNAP47,KLF14,HOMER3,SALL3,TDRP,IGHMBP2,CATSPER3,KLHL26,MVB12A,PTGDR,HCST,NUTM1,ALKBH6,CAMSAP3,OR10H3,PDE8A,HCAR1,MPP2,FAM98B,KCNRG,ZNF556,KIAA1467,NT5M,BST2,ABCA7,DSCR10,SRCAP,CLDN2,CREG2,SLC2A12,DTX2,SRBD1,FAM124B,ENTPD2,HIST1H4D,FGF20,PCDHGB3,C2orf76,ZNF582,TMEM163,RSC1A1,ZFP42,C3orf22,FNBP4,FAM110B,R3HDML,XDH,NCOA1,SULT1C4,RAB40C,NKX2-5,ORC2,MRVI1-AS1,CDR2L,RNF25,LRRC43,NEGR1,FZD8,NWD2,DNAJC25,ABCB11,SMIM24,GSTM2,CLCA2,JSRP1,FFAR2,OR10J1,SNRNP27,MRPS7,CD207,CBLC,YTHDF3,CCDC97,TTC31,CIR1,CYLC1,MIEN1,C9orf69,VAMP5,TRMT10A,CYP4F30P,TXNDC16,DOK7,KIR3DX1,CALCRL,TIMP3,COA5,WDR64,ZNF549,OR5P3,NBPF22P,RNF182,TMEM256,TSSK3,ERLEC1,C22orf29,SMAD5-AS1,NLRP13,RBMXL3,KY,RALGAPB,CCDC61,DAZAP2,PRSS22,GPBAR1,CRLS1,VAT1L,TRMT10B,GTF3C6,CAD,C1QTNF9,KIF17,FXR2,MTIF2,XPO1,FBXO45,PROC,SUSD3,COL9A3,EDIL3,C20orf196,ELMOD1,DDX27,ZNF527,TAS2R1,ZNF280B,LOC142937,DOK5,CCDC42,VN1R2,LINC00955,CTSZ,COX2,UBALD1,CSN1S2AP,FAM46D,C17orf50,PPFIA2,LAMP5,C5orf34,NPBWR2,DKFZP586I1420,JMJD7-PLA2G4B,CGREF1,NLRP10,TEX2,DDRGK1,TRPM8,VN1R3,PASD1,PCTP,CCSER2,METTL20,SPATA5,TOX4,ADAMTS5,S1PR1,ENPP3,SLC2A11,RBM46,ZNF417,CREBRF,BIK,COL6A5,KIAA1147,TSSK2,C7orf33,ZNF619,MGC45922,LCE3C,WIZ,RRAS2,C12orf54,HSCB,DPPA2,LARP4B,GCN1L1,TCN2,C20orf194,IFT172,SNAI3-AS1,MFSD3,FBXL16,MRGPRG-AS1,VWA5B1,GCAT,GUSBP5,CAMSAP2,C9orf50,ND5,DNM2,MROH2B,NFXL1,ZNF366,PARVB,WDR16,CX3CR1,PEG3,PYDC1,NYAP1,KLRAP1,FAM151A,COMMD2,FNDC1,ADPRH,DSTN,GPRASP2,LINC00477,CCT6B,TBC1D21,LINC00638,CCDC79,PRICKLE1,CHST2,LRTM1,BTAF1,GCSAML,CMTM8,TTC30B,OR7E5P,MBOAT1,GPR128,DGKG,NR2C2,SLC25A22,VPS37D,IFNL2,TAL2,DNTT,NLRP9,FAM122A,GHRL,CA4,LOC254896,FAM83C,USP13,TBCEL,TEX264,C10orf25,ENTHD1,WBP2NL,C12orf76,OR7D2,MGC15885,PSPN,IDI2,TMEM263,C16orf46,CIART,ZNF491,MON1A,ZSWIM6,KIAA1522,WNT1,CHRNA10,PYY,C17orf77,SLC5A2,LCE1F,SGOL2,ZCCHC5,FAM3D,SHISA6,SPRYD4,PLAG1,CABP1,PCDHGB2,OSTC,CCDC148,SYNE3,PIBF1,GLRA2,PRPF40B,LRRC34,PYGO2,CCR5,SEC22B,NS3BP,MFSD10,NHLH2,PDZD9,BCAP29,ANKRD29,PROKR2,LOC401127,SPP2,GYPE,NOXO1,F11,CXorf58,SFR1,NCR2,AOC2,DKFZP434I0714,ZNF330,ZNF329,PREX1,SMR3A,LINC00479,SRSF3,FUT11,HAUS1,POC5,VKORC1L1,DCDC5,SLC35F1,SH3TC1,DMRTA1,CCKAR,LOC100509780,SLC39A8,TSR2,SMIM3,C16orf71,MT1H,C1orf180,UFSP2,COASY,TRPC3,RAB37,ZNF528,SHISA3,CRYGB,GLIPR2,ZNF584,RAB11FIP5,ADAD1,MBD3L1,KLF9,PRMT9,HIST1H4E,NCAPH,PCDHGB6,LAD1,C2orf15,ZNF212,SGK494,GALNT12,TIGD3,GPR133,KIAA1210,HARS2,TIMM50,PCDHB8,PROKR1,CCDC136,TAS2R31,MS4A6E,DIXDC1,LRRC70,GJA10,GPR137,ST6GALNAC3,ZNF610,TMEM196,GSAP,KRTAP4-6,GNB2L1,KCNA5,TERF2,RNF130,ASPRV1,SPZ1,ECRP,SV2C,IRF1,TXNDC15,SLC27A6,DNAJC5G,CCDC9,AQP11,LCE2A,IFFO2,LCA5,PHLPP2,WBSCR28,BCL2L2,PIH1D2,GABRA6,C11orf65,ATPAF2,CARD6,ELOVL2,SLC6A11,TNKS1BP1,B4GALT7,CRX,ACSF2,FAM114A2,TCP11L2,VENTX,OPN1SW,HOMER1,POLR3G,SPDL1,LRRC4B,SSTR4,BLCAP,DLL4,BTBD11,CRISP3,TAF1L,BRD7P3,C2orf43,INTS2,C11orf45,IMPG1,FNDC5,TLCD1,XKR3,ORC3,CIT,PPFIA4,TMEM14A,NOD2,BPHL,MAP3K4,SEC14L4,GPR31,PPT2,R3HCC1,PEX6,HPR,USP32P2,ODF4,GDAP1,CAP2,MDFI,HIST1H2BF,SLC17A1,ATXN7L3,SPRR4,PCDHGA2,TMEM55A,KLHDC7A,FAM43A,SUV39H1,SLC35F3,OR5V1,IER3,TRIM17,WDR63,NSMCE2,C4B,FERD3L,CABLES1,VWA7,DUSP27,COL11A2,SGCG,PCDH12,NTNG2,FANCE,CREB3,HMGN2P46,LINC00305,TYSND1,ETV7,SLC25A16,PRSS35,SLC25A48,ZNF354C,TCF20,RBMY2FP,CCDC142,EXOC3L1,ARHGAP39,PPIL4,RBMS2,GRK7,IL23R,GMCL1P1,CRYBA1,TSPAN17,MED11,TNPO3,CCK,ARMC6,KLHL32,GIMAP5,KRT222,CCDC37,MAST3,AOC3,C4orf21,LOC158435,SHFM1,GGCT,SH3BP5L,CLDN8,HOXA11,GORASP1,ART5,TSSK1B,PROCA1,FAM220A,IL22,SAMD10,ASB10,CCDC141,MT1L,M1AP,GJD3,PIWIL4,STK31,MGC27382,AGR3,HIST1H2AD,EZH1,TTC21A,STEAP2,GJC1,SND1,UNC5CL,HORMAD2,REXO1L1P,C7orf62,PPP1R3E,IGFBP1,ANG,CAMK2B,MRPS24,CHCHD4,KLHL34,MGAM,HKR1,TMEM139,CLEC2L,FGF17,HOXD9,ZNF232,FUK,CCDC140,DDIAS,TMEM67,GALNTL5,TMEM52,RNF133,FGL2,PRKAR2B,KAL1,CPSF4,KCNQ1,FOSB,SUV420H2,PRO2964,ZBTB3,LYSMD1,CHRND,HEYL,CHST5,DSCR9,SPATA19,ATP4A,TMEM257,FRS2,INTS8,HEATR9,PLD2,CCDC17,ZFHX4,DCSTAMP,CTRB1,HIST1H4A,PSKH2,KBTBD8,CCDC155,FAM69B,CRIPAK,C14orf80,U2AF2,ZHX1,LOC100049716,ANXA2R,SULF1,ARF4,CD7,ND2,SSX8,CALB1,CRTAC1,HMGXB4,TEX37,ZPLD1,CT83,PMM2,ZNF205-AS1,C20orf166-AS1,EFCAB4A,CCDC125,CHMP4C,GREM1,FBXL6,SETD9,C4orf33,PRDM12,PHYHIP,HEATR5A,FREM1,MLANA,HTR2C,ZNF529,SIT1,LOC554206,HEMGN,HSD17B3,SULT1A1,JPH1,GPR62,TXLNB,ZNF439,TCEAL3,VLDLR,RND2,CARD10,HN1L,RAB42,LIMD1,KLF17,SRFBP1,ABCA2,WSB1,GPC4,DAND5,ALMS1P,NDUFA8,EDRF1,SPATA31A3,KIF24,HMG20A,NDUFB6,HIST2H4B,SLC51B,GABRA5,KCNK2,PLLP,BOP1,LTBP1,FABP6,KRT24,EPHX4,KRTAP4-11,FASN,ZNF287,DCXR,ACOT12,SMARCA1,FLII,COMMD8,EMX2,ENTPD8,HTRA4,TBX4,GKN1,PLCXD2,ERVH-6,NOMO1,COPG1,SERPINA2,ADAM32,CRIP1,CSRP2,USP38,TBK1,NT5DC2,KCTD13,AMBN,DSC2,RPL35A,FAM171A1,S100G,PPP1R14C,DOCK1,FIGF,ZNF41,XK,HTATSF1,EPB41L3,GLUD2,RAB9A,HSD17B10,ITGB1BP2,GLA,GDI1,PPP2R3B,NGFRAP1,MCF2,GPR143,TTTY8,BPY2B,MYL12A,HNRNPR,CLCA4,COL9A2,ORC1,DIO1,CHD1L,TNR,IFI44L,TFB2M,TEKT2,C1orf109,FBXO2,CCBL2,NME7,HAO2,SLC27A5,GPR137B,RPS8,CELA2A,ZNF606,TNFAIP8L2,RAB13,PIGV,PTBP2,SCNN1D,PVRL4,IL20,BOLA1,PSRC1,F13B,FOXD3,C1orf105,BCL3,C8A,TMEM81,LYZL1,CHUK,GDF2,ITGA8,ERF,FGF8,TRIM8,PNLIP,MICU1,EGR2,CNNM1,PPAN-P2RY11,HIF1AN,DHX32,LIPF,HHEX,CUZD1,WDR37,KRTAP5-8,ACY3,OR5P2,NR1H3,MIA,FLRT1,GPHA2,BANF1,YIF1A,TCP11L1,MRGPRX2,ST14,MMP20,CASP5,BTG4,DSCAML1,OR5AP2,PRG3,GLYATL2,MRPL16,TMEM258,CLPP,TAF6L,NLRP14,PHLDA2,INSR,TRIM21,UCP2,MAP6,MARCH9,DIABLO,MIP,CS,DDX55,STAT6,LRIG3,CCDC65,PTPRR,HOXC11,GTSF1,LHX5,ZNF581,TAS2R8,CLEC4A,CKAP4,ING4,PTGER1,RPL13P5,CD27,NUP37,NINJ2,TMEM106C,GLT8D2,CLEC1B,APOLD1,MCRS1,PABPC3,GPR12,IFT88,CLDN10,PCCA,VPS36,CCNA1,TCL1B,INSM2,ARHGAP5,CEP170B,EFS,C14orf93,SALL2,TMEM55B,OTX2,CDKN3,PYGL,ADAM20,UCK2,NPC2,CYP46A1,TMOD2,GALK2,SLC28A2,AP2A1,ADAM10,VPS33B,SH3GL3,NTF4,PSTPIP1,LPCAT4,WDR61,SNX1,TMEM62,SPINT1,NUBP2,IL17C,ADAD2,ZG16,CDH3,LRRC29,C19orf68,PRDM7,HBQ1,RPUSD1,C16orf87,ERN2,AMDHD2,CETP,PRR14,FA2H,LOC81691,BAHCC1,GPR142,PLSCR3,NLRP5,MRC2,PRPSAP2,MYH1,GRN,CCL1,MRPL27,PHOSPHO1,YBX2,PELP1,NT5C3B,KRT10,KRTAP4-2,FAM57A,SCEL,KLK12,RGS13,MAP4K1,COG1,IL17RE,OR3A1,DCX,KCNN2,HTR7,MC5R,ATP6V1G2,COL2A1,DMBX1,TNFRSF8,CBFA2T3,MAP3K7,CASP6,CLDN15,ZNF19,B3GNT2,TYMS,HOXA9,EFEMP1,NSUN5P1,KCNJ16,MC4R,CDIPT,MIEF2,CSRP2BP,SLX1A,SIGLEC15,ADCY6,IL1F10,CSF3,CEBPA-AS1,LIPT1,JUP,FAXDC2,DHPS,CACNG6,AQP6,MAPK8IP2,MAGEC3,FYN,ZNF671,POLDIP3,MAPK11,AURKC,AGRP,EMR2,EYA1,CLPTM1,SERPINB4,MRPL47,NOS2,CKM,IL4I1,ZNF526,CXCL17,PRRX1,ANGPTL6,WDFY1,RBM12,LPAR1,RDH8,SLC24A4,KL,CCL28,LGALS13,ABR,EDARADD,FAM32A,TRIP10,ARHGEF18,NAT14,DCAF15,BCL2L12,ZNF541,DMPK,KIR2DL2,PPP1R12C,LRG1,CADM4,PINLYP,MATK,PSG1,OR10H2,ABHD8,NIFK,SERPINE2,C1QL2,RAMP1,NCK2,PLD5,SULT1C2,NDUFB3,SCN2A,PSG4,INHA,ZNF142,COX5B,SPC25,ETAA1,IL1RL1,RHOB,WDR18,ZNF436,CLCA1,RUNX3,ISYNA1,LELP1,NKAIN1,INSL5,PRELP,DUSP12,XCL2,MGST3,TNNI1,HSD3B2,RGS7,ATP13A1,PLK3,RHBG,ARHGEF2,CELA2B,PABPC4,GJC2,PROK1,RAP1A,OR6K2,CD1C,AMPD1,CCDC18,VTCN1,ZDHHC18,PUSL1,TNFRSF9,PGM1,TARBP1,GRHL3,CYB5R1,MUC16,PDZK1,ACBD6,TBCE,NUAK2,GGPS1,BAMBI,ADRB1,IFIT1,DPCD,NPM3,TAF5,UNC5B,ZNF43,SLC18A3,WNT8B,CYP2C18,SLC18A2,FAM24B,CTSD,NUDT8,OR10H4,C1QTNF4,DDB2,COX8A,NAALADL1,CATSPER1,CD248,SBNO2,DCPS,ADAMTS15,MMP7,TMPRSS5,BACE1,LYL1,BUD13,OR8G2,MSANTD2,OR4C15,SLC43A1,GIF,PRPF19,VWCE,CPS1,TFCP2L1,TUT1,LDHC,OSBPL5,LMO2,STIM1,EED,ERCC3,BLOC1S1,OGFOD2,FLJ13224,RND1,TMEM177,LRP1B,KRT82,LDHB,MTERFD3,CHD4,LTBR,CCDC53,WNT5B,BRAP,P2RX4,PAWR,RPRM,CLSTN3,FBXO21,MTIF3,MAB21L1,DPY30,TP53I3,COX16,SNX6,THTPA,AJUBA,OSGEP,OR4K17,BMP4,NIF3L1,RABGGTA,EIF3J,MEGF11,LDHAL6B,LINC00597,ISL2,NOP10,TYRO3,EIF2AK4,ZFPM1,KIFC3,FEV,DNAAF1,KIF22,ATP6V0D1,TRADD,LOC101927910,RAB26,C4orf46,FAM173A,GNG13,GDE1,APOBR,DCAF17,NIP7,MT1A,HERPUD1,UBN1,LDHD,LYRM1,ST6GALNAC1,SLC25A19,WRAP53,NOL11,FTSJ3,COX10,G6PC3,EFTUD2,CNTD1,ITGA3,ZNF652,CCL18,OMG,TARS2,DVL2,VMO1,KANSL1,KLHL11,KRT36,CBX8,KRT12,TIMM22,ADORA2B,OR3A2,SMAD7,CHMP1B,CLUL1,CDH20,SERPINB3,FPR2,ZNF416,RELB,CIC,COL5A3,CYP2A13,AP1M1,CCL25,TPM3P9,MPHOSPH10,SYT3,PRR12,TULP2,NAPA,SLC1A5,DMWD,TNNT1,TMIGD2,SMG9,MED16,CRLF1,GRAMD1A,GMIP,FFAR3,TBCB,POLR2I,TIMM13,TECR,PSG3,ABCA12,ZC3H15,EN1,C2orf40,SLC38A11,ITGA4,AAMP,IL37,METTL8,DHRS9,GEMIN6,VIT,FOXJ3,IL1RL2,MCEE,INO80B,RNF103,FAP,KRCC1,CFC1,SLC4A1AP,ASB3,TBR1,CIB4,HSPE1,RTN4,REL,PTK6,GTSF1L,LYG2,CD40,STAU1,SLC52A3,TGM3,AP5S1,CHRNG,GGTLC1,BPIFB3,C20orf173,MAP3K7CL,CHAF1B,TFF2,CECR5,CDC45,LZTR1,MMP11,SLC5A4,SLC25A17,A4GALT,GTSE1,NFE2L2,TPRA1,DHX36,PCOLCE2,DRD3,PXYLP1,RAB17,MKRN2,TATDN2,CPNE9,ACY1,RTP3,HYAL2,RBM6,A4GNT,HGFAC,SHROOM3,RHOH,TMEM175,NPY2R,AFP,ODAM,CPZ,S100P,GAR1,HPCAL1,CCNA2,ANXA10,LIN54,UGT2B15,ANKHD1-EIF4EBP3,KHK,PCDHB6,SMN1,MGAT1,FASTKD3,SAG,AQPEP,CCNG1,PITX1,TPPP,SPINK13,SLC34A1,POMC,HAND1,CDX1,RANBP17,F2RL1,WNT8A,GSTM2P1,CASP8AP2,OPN5,NQO2,TBC1D22B,TAP1,SLCO4A1,HIST1H2AE,SLC17A2,HIST1H2BO,OR11A1,MRPS18B,LY6G5B,LSM2,RXRB,TAF11,GCM2,PDE7B,ID4,KIF25,NRF1,PAXIP1,DHX35,AOC1,SH2B2,ACN9,TARP,NT5C3A,FZD9,PMS2P3,NPVF,RINT1,SEMG2,MYL7,CLCN1,OR2A14,WNT2,TAS2R16,PLTP,NACAP1,ARFGEF2,CRISPLD1,GML,SLC35G5,EMC2,PTTG3P,ZNF696,GSDMC,MAL2,PDGFRL,DEPTOR,RLN1,CCIN,PIGO,XPA,OSTF1,UBAC1,C9orf64,IFNW1,EDF1,NOTCH1,PPP2R4,UBAP2,FXN,PRPF4,ZNF354A,MPI,DNAJC7,ALOX15B,RPRD2,CPXM1,ALG12,MYLPF,CELF5,ASMTL-AS1,TGS1,C2orf54,ZBBX,RABEP2,APOO,INPP5D,KCNG2,FAM203A,COPG2,PAX1,GKN2,TMEM173,PIM3,KRT76,INSRR,LOC101926935,CHRNA9,PLAGL2,NSUN6,HAL,NRG3,NXN,ATP6V0E2,RBMXL2,TMEM121,LIPI,SLC6A19,SCG5,MAGEC2,TIMP1,PQBP1,TEX13A,ZC4H2,DRP2,CD40LG,CXorf21,SCAF4,KDM5C,NKAP,NLGN3,AGTR2,CPXCR1,TAZ,PNCK,F9,DSCR8,CALML6,RPL11,RHCE,CCDC19,SPRR3,MRPS14,ELTD1,NPPB,CCDC28B,TMEM54,SCCPDH,EVA1B,YRDC,EXOSC10,KIFAP3,UBASH3A,PHLDA3,EXTL1,MSTO1,CERS2,GUCA2B,LEPRE1,UROD,DAP3,VHLL,DDX20,SPTA1,TAF12,NRAS,HSD11B1,CREB3L4,SFN,CA14,FCGR1B,SDF2L1,COA6,PMF1,CR1L,ATP5C1,FAM213A,PRDX3,OIT3,ZWINT,MN1,NRBF2,SUPV3L1,FAS,TRUB1,WDR11,AP1B1,LRFN4,FERMT3,RASGRP2,SF3B2,RIN1,SELM,ANGPTL5,ZW10,RFPL3,ZPR1,TRIM48,OR4C1P,TIMM10,TCN1,FADS3,OR6A2,IFT27,MOB2,RAG2,NOL12,PGAP2,P2RY6,RNF26,PLA2G6,TSFM,ARHGAP9,ZCCHC8,PAN2,TCTN2,HCAR3,GPR182,DDX23,AAAS,HOXC13,LACRT,OAS1,KRT75,SELPLG,DCN,KCNJ8,TAS2R10,PDE6H,RERGL,LPCAT3,USP5,RAD52,FAM216A,RACGAP1P,EID3,DDX47,GALNT8,SPRYD3,PHF11,TGDS,POMP,NBEA,SPACA7,SLITRK6,GLRX5,PSME2,HAUS4,TUBGCP6,RAB2B,RNASE11,PELI2,MGAT2,COQ6,EBLN2,TGM1,WARS,FBN1,DUOXA2,DIS3L,STRA6,KLHL25,SMAD6,GABARAPL3,HDDC3,TMCO5A,SLC12A6,PMS2CL,CIB2,FSD2,ITPKA,ZFYVE19,CCDC102A,NECAB2,PRRT2,ZDHHC1,TSC2,ITFG3,CPB1,KNOP1,SBK1,CACNG3,MT1M,ZNF267,ZNF668,DNASE1,ACSM2B,ITGB4,NAT9,NT5C,GSDMB,SMARCD2,HS3ST3A1,MYH4,FNDC8,VPS25,KAT2A,CCL11,SGCA,EVI2B,PIGS,SLC13A5,LXN,PITPNM3,CDC27,ACLY,KRT19,SIRT7,FAM106A,KRTAP4-7,KRT20,KRTAP17-1,ANO10,RGS9,CETN1,ZNF772,TMEM145,OLFM2,PIN1,IL11,BCKDHA,CPAMD8,SPATA16,SNAPC2,PKN1,ZNF443,CALR,DOCK6,JOSD2,RCN3,PRRG2,DHDH,KPTN,STRN4,ZNF461,ZNF583,TNNI3,IRGC,APBA3,LPPR3,MAP1S,C19orf60,ZNF792,GAPDHS,CAPNS1,COX7A1,PGLYRP2,ZNF85,LMCD1,LMNB2,RAB11B,BARD1,TMEM37,UXS1,GALNT14,CXCR1,G6PC2,KLF7,ATP1B3,RRP9,PCGF1,WDR54,ATIC,TMSB10,PSD4,IFIH1,CNGA3,SEMA3G,SPR,ITIH3,GPR75,CCDC104,SRMS,CTNNBL1,WFDC12,DPM1,ANGPT4,ITPA,LINC00652,CST7,TPX2,NECAB3,CHODL,TMEM115,DNAJC28,PSMG1,PRODH,SMARCB1,MYO18B,DRG1,TXN2,EIF1B,SSTR3,MICALL1,ARFGAP3,MIOX,CCR8,GABRR3,MLH1,ACKR4,PLSCR1,SIAH2,FAM198A,LEPREL1,SUMF1,ABHD14A,CCDC51,PARP9,GPR15,RPL4,DBR1,NDUFB4,CLEC3B,CCNI,FAT1,AFM,UBE2E1,GPR78,PRKG2,BLOC1S4,SEC24B,NPY1R,ANXA5,CLDN22,THAP9,ZNF717,AGPAT9,DHX15,SLC35A4,PCDHB5,ZFP62,GLRX,AP3S1,SOX30,RARS,HMMR,H2AFY,MATR3,PPAP2A,CD74,SLC36A2,TMED9,TARS,CHD1,TLX3,CDC25C,ROS1,SMOC2,ENPP4,CENPQ,MAGEF1,AGPAT4-IT1,PHF3,APOBEC2,POLR1C,HIST1H3E,OR2B6,C4orf6,HIST1H4L,OR10R2,LY6G6F,HSPA1L,FKBPL,SLC39A7,VPS52,GRM4,TCP11,NMBR,ADGB,FAM46A,CD83,LY86,LAMA2,TAAR2,NOA1,REPS1,AIM1,SMO,BPGM,NOS3,FBXO24,ZCWPW1,STARD3NL,INMT,HOXA7,AGA,AIMP2,SLBP,IL6,SP4,RBM48,POLD2,BLVRA,TRPV6,ASZ1,SEC61G,FDFT1,PI15,WDYHV1,COPS5,CXCL1,DEFB1,RHPN1-AS1,EFR3A,RECQL4,FANCG,TMEM206,IFNA6,IFNB1,LCN15,MAMDC4,BAAT,PBX3,STAP1,C5,SPINK4,NTMT1,SNAPC3,PRKACG,SH2D3C,LGI2,ERAL1,SLC25A20,GMDS,IL12RB2,IL1A,BEGAIN,MRPS22,MFSD7,AVPR1B,AFAP1,ATP2A1,ADAM18,AIFM1,SNX4,ACBD7,ECSCR,SDPR,GPIHBP1,IFITM1,USP44,GDF3,ARHGAP36,CCR4,RGS20,SPP1,TACO1,TTC25,NDST3,NCKAP1,BST1,TRAPPC9,HCLS1,RUFY1,CETN2,SPANXD,ARAF,CITED1,MUM1L1,TRMT2B,NDP,NR0B1,TEX13B,TRAPPC2,RHOXF2B,MED12,RRAGB,ARMCX2,LAGE3,IRAK1,TCEAL1,LRCH2,MOSPD1,TLR8,TGIF2LY,CSPG4P1Y,HDAC3,PCDHB10,S100A12,PDZD2,LPHN2,NPPA,MSH4,MMP23B,ZNF713,RAD54L,BTNL8,IQCC,HCRTR1,STK40,NSUN2,LINC00339,GBP5,ADORA1,NOS1AP,LINC00626,TADA1,NUF2,WARS2,OPN3,C1orf50,KDM4A,HPDL,CD53,SNHG12,G0S2,NUDC,TAF1A,C1orf158,COL24A1,DEDD,PARK7,HTR6,C1orf54,SLC25A24,IRF6,GJA9,IARS2,MROH9,SDC3,LIN28A,URB2,KCNH1,ZNF670,GAD2,TIMD4,DCLRE1A,GATA3,DYDC2,KIF20B,VPS26A,RBP4,ARHGAP22,HNRNPF,HRH2,IFITM10,TCIRG1,NDUFS3,SMCO4,NUDT22,BRMS1,PKNOX2,IL12B,APOA5,HYOU1,OR4D5,OR8H1,UBE2L6,OR5A1,MS4A4A,ZCCHC10,SLC15A3,MYRF,RAB3IL1,TCF7,TSG101,OR10A4,PSMD13,CLPB,PAK1,SERPINH1,IL23A,STAT2,PSMB4,GDF11,RILPL2,TSPAN11,DCD,RPH3A,KRT6B,TMEM119,PRR4,GUCY2C,PIK3C2G,GNB3,CD9,SYCP3,SLC6A12,SPARC,MYF6,CERS5,ITGB7,TESC,BNIP1,NDUFA12,MICU2,NALCN,CDX2,N4BP2L1,UCHL3,MOK,ASPG,GALNT16,VRK1,NUP155,BAZ1A,ADSSL1,NGDN,CCNB1IP1,SIX1,TIMM9,TMX1,CCDC176,PGF,TINF2,CATSPERB,SNRPN,SPPL2A,MYEF2,TM6SF1,RNF111,PIGB,C15orf41,HAPLN1,AP3B2,ZNF106,CETN3,GCHFR,DENND4B,OSGIN1,FAM96B,NAE1,MSLN,SSTR5,TMEM219,C5orf22,KREMEN2,ZNF821,PRSS53,CLUAP1,CRYM,GALR2,SRSF2,RPL19,OR4D2,FN3KRP,KDM3B,ZPBP2,TMEM88,SLC47A2,OGFRL1,MYH8,HEATR6,C1QL1,TUBG2,CCL7,FAM117A,LHX1,EVI2A,VTN,ALDOC,MYO18A,EMC6,MIS12,MYBBP1A,CTC1,KRT35,KRT23,KRT33A,GLOD4,FAM26F,CD226,MEP1B,THOC1,C18orf8,ZSCAN30,ZNF350,ZIM2,VN1R1,CAPN11,AP1M2,UBL5,CEACAM21,DENND1C,DDX39A,C19orf53,FARSA,KLK14,FLT3LG,SLC17A7,HSD17B14,NUCB1,CA11,PRKD2,SYMPK,ZNF787,CNTD2,AMH,B3GNT3,TTLL2,SCN1B,TMEM147,RASAL3,LILRA3,ZNF570,DBI,LCT,ACVR1,EHD3,LYPD6B,NOSTRIN,CAB39,C2orf42,LBX2,CHN1,IL1B,SUCLG1,FABP1,GNMT,MGC16025,ALPP,APOB,FKBP7,PSME4,HADHB,COPS7B,HIST1H1E,BIRC7,TGIF2,VSTM2L,EMILIN3,OSER1,BTN1A1,PCSK2,CST8,MYLK2,BPIFB4,E2F1,PROCR,FER1L4,TAF4,N6AMT1,WRB,HIST1H2BL,LOC400891,TOP3B,SYN3,TOMM22,TAB1,WDR48,THRB,DCLK3,CHST13,RBP2,PLSCR2,TIGIT,NRM,KRBOX1,AADAC,PRRT3,IRAK2,PHF7,SYNPR,PLCD1,SRPRB,DIRC2,TAGLN3,FYTTD1,LY6G6C,TMEM41A,BTLA,KIF15,TDO2,PDHA2,BMP3,EXOSC9,CORIN,ADH1C,ZBTB9,TMPRSS11B,MRPS18C,RGS7BP,TAF7,PCDHB4,LOC57399,ZNF76,SQSTM1,CLPS,DHX29,FAT2,ISL1,PDE6A,C5orf15,LMBRD1,WISP3,GPRC6A,COX7A2,FRMD1,TJAP1,HIST1H2AH,UBD,ISG15,HSD17B8,POU3F2,ELOVL4,NOX3,RPS12,SMPD2,ABCB8,ZAN,GNB2,PPP1R35,HOXA6,CACNA2D1,FAM50B,DFNA5,PEG10,ABCB1,RAET1E,PRSS58,C7orf55,NPTX2,GBAS,TAAR8,LINC00208,IFNGR1,PLAT,TRMT12,ARFGEF1,FOXH1,LAMC3,OGN,LURAP1L,INSL6,ALDH1A1,TDP2,CDK5RAP2,GAS1,ABHD17B,LCN6,ZBTB6,OR1L4,ENDOG,HCRTR2,CERCAM,ENG,MRPL18,PEPD,SEP15,ARNT2,ALOX12B,MORC1,ING2,CYTH1,ALX1,C7orf49,POMK,MAOA,KDM2A,ZNF672,NET1,SYAP1,CDK5,PABPC5,NTM,IL1RAPL1,CDH18,IQCB1,OTP,PVRIG,HMX1,SIGIRR,SSX5,XLOC_006349,FSCN2,TOMM40L,KCTD21,MZB1,TNFRSF13B,THAP4,MRPL1,ZNF157,SLC38A5,TFE3,MTMR8,IRS4,ZRSR2,RHOXF1,TCEAL2,DNASE1L1,EMD,TMEM187,ARMCX5,PLP1,IL13RA2,CD24,SRY,DAGLB,IGSF9,CDKN2C,GPR52,EIF3I,ADCK3,RHBDD2,SOX13,SRCRB4D,FCGR2A,METTL18,CREG1,CACNA1S,GNPAT,CD52,TMEM53,C1orf85,TLR5,BMP8A,ALX3,OR6Y1,LAMB3,KLHDC9,RPA2,MRPS21,SLC44A3,PSMA5,LYPLAL1,SLC30A10,LRRC4,PIGC,HFE2,ZNF669,GPER1,KIF5B,MYO3A,PLAC9,CH25H,FRRS1,C7orf63,ARMC3,EIF3A,CALY,ANXA7,NKX6-2,DMBT1,DMTF1,FRMPD2,ZNF239,NDUFS8,RAPSN,PEX16,MACROD1,KCNK7,SART1,B3GNT1,SLC37A2,ADAMTS8,CARD18,HTR3B,PIP,SORL1,PANX3,OR5T2,LPXN,OR2F1,SAA4,MRPL17,TRPM5,LMO1,COMMD9,NAT10,RRM1,ART1,ATP6V0A2,AASS,IFITM3,BTG1,ANP32D,YEATS4,TARBP2,PTPN12,RITA1,KRT6A,EPYC,MFAP5,PLBD1,CAPZA3,IFFO1,LEPREL2,ACACB,UNC119B,MYF5,CD69,DYRK4,KCNH3,PMS2L2,ATP12A,FGF14,LHFP,CDC16,TBC1D4,CINP,GPHN,SERPINA12,GEMIN2,FABP4,PPP2R3C,EMC9,RPGRIP1,HSPA2,SLC38A6,DLGAP5,EPHX2,FERMT2,ATL1,NUMB,TC2N,NPAP1,INTS9,MESDC2,LIPC,UNC13C,ARID3B,ANPEP,C15orf27,EMC7,CHRNA5,IKBKE,RAD51,TSR3,PLA2G10,PRSS54,MVP,DUS2,GAN,ZNF423,NTHL1,SYNGR3,COX6C,CLUHP3,SEPT12,NAA60,CFDP1,ZP2,CDK3,LASP1,EPX,COPS3,FN3K,CYB5D1,SERPINF2,CACNG1,EPN2,MYH13,SNX11,ADRA1A,ABCA10,SLC35B1,SPAG5,KIAA0753,ZMYND15,WNT9B,KRT32,IL7,CBX4,KRTAP9-2,KRTAP3-3,KRT33B,RAX,ACAA2,STAR,TMEM241,ZNF415,TRIM28,RTN2,GEMIN7,ZNF180,ZNF574,CDKN2D,BRSK1,GPR108,BIRC8,DNAJB1,ZNF799,GCDH,TMEM205,NAPSB,PIH1D1,PPP1R15A,DEFB104B,IRF2BP1,ZSCAN5A,DYRK1B,ZNF221,ZNF404,SF3A2,NRTN,ZC3H3,BEND5,CASP14,PBX4,RBM42,KRTDAP,LSM7,SARS2,LILRA4,REEP6,OCEL1,POP4,ZNF540,RB1CC1,WDPCP,ABCG8,MRPL44,CYTIP,LAPTM4A,DES,PTPRN,REG1A,METAP1D,RDH14,IL36B,NEU2,OTOS,ASNSD1,SMYD5,PRKRA,EPCAM,CD28,PREB,PECR,ZNF334,CASS4,VAPB,RAD21L1,HSPA12B,THBD,CCM2L,PXMP4,MMP24,RWDD2B,C21orf59,CLDN14,RCL1,SH3BGR,FTCD,RANBP1,MIF,POM121L9P,DEPDC5,LARGE,PICK1,TNFRSF13C,PRR5-ARHGAP8,SLC25A38,IL20RB,ACTL7B,CHCHD6,COPB2,PLSCR4,QTRTD1,IL12A,ACKR2,AADACL2,CIDEC,ITPR1,TKT,CELSR3,SLC15A2,SNTN,NANS,MBD4,ARL14,C3orf36,WDR5B,RETNLB,GMPPB,GPR156,GTPBP8,GCNT1,NUP54,TMEM156,NDUFC1,CASP3,UTP3,GSX2,QRFPR,TLR2,TTC29,ANP32C,SCFD2,SYK,PET112,ADH7,ERVMER34-1,ABCA11P,CWC27,SLC25A2,RHOBTB3,RAI14,HSPB3,FGFR4,LOC389765,SLCO6A1,SPINK6,C6,HSD17B4,MOCS2,TRPC7,CDH9,ZBED3,GABRR2,KIF25-AS1,GSTA5,LGSN,HIST1H2BC,ZNF165,HIST1H3J,OR12D2,RWDD3,LTB,AGER,RGL2,AIG1,TFB1M,CCDC170,TAAR1,PEX7,PSMB7,ATP6V1F,TRIM24,ASIC3,C7orf61,LSM5,HOXA5,RFC2,FSCN3,C9orf114,NACAD,PGAM2,PRSS37,UBN2,LSM8,CNTFR,LAMB1,TRRAP,GTF2E2,NEIL2,MRPL15,LYPD2,LY96,DKK4,ADAM7,TSTA3,KBTBD11,ENPP2,ADCK5,OMD,TYRP1,PDCD1LG2,HRCT1,FSD1L,FBP2,ANXA1,CTSL,GKAP1,IFNA5,TMEM141,OR1L3,TOR1B,ST6GALNAC4,OBP2B,ZNF354B,TEAD4,S100A4,RPH3AL,RYR3,DYNLRB2,ORM2,NUDT9,KCTD8,SLC20A2,MMADHC,LHX3,LETM1,ANKRD39,EPHB3,CFHR2,SEMA4B,RBKS,CASC1,RFC5,TNFRSF10D,CD151,ADAM29,WDR6,GLOD5,TAF4B,PDE6G,ITLN1,PKP3,TUFM,NSMCE1,TUBAL3,RPL38,H1FX,C11orf80,REEP4,REEP1,MAGEA1,ERCC6L,WAS,PRAF2,SRPX,ASB12,MAGEB3,AMELX,HSFX1,TEX11,FLNA,GPRASP1,TMSB15B,LUZP4,OPN1MW,CT55,ACADM,POMGNT1,APCS,SLAMF9,FAF1,HSPB11,PGLYRP3,SWT1,FAM167B,SYNC,NVL,FBXO6,OPTC,SELE,ANKRD36BP1,RGS1,MTFR1L,ZNF691,BEST4,GPATCH4,SCAMP3,PAQR6,C1orf35,SLC16A4,LRRC8D,BCAR3,TMEM222,PRAMEF2,C4BPA,PRPF3,EPRS,GPR153,TXNIP,NCDN,LOC338620,PARG,TECTB,TDRD1,TMEM254,LIPA,POLL,NT5C2,MSRB2,PRLHR,HTRA1,CUTC,SIRT1,ZNF32,PDE6C,OAT,FXYD4,CPN1,TPCN2,UNC93B1,PTPRCAP,HRAS,CHST1,CWC15,ZFPL1,TRPT1,ARL2,SSSCA1,MAP3K11,SPTBN2,PRDX6,BIRC3,GRIA4,TIMM8B,SIDT2,CD3G,HMBS,ZDHHC5,MS4A14,PPP1R32,SLC22A6,HPS5,DCHS1,ATHL1,CNDP1,OR52K2,TESK2,NLRP3,UBQLN3,SLC39A5,CCDC92,LRMP,IPO8,PRMT3,LGR5,KRT71,PRH2,TAS2R13,MRPL51,CCDC77,UBE3B,POP5,SIRT4,SUCLG2,KLRB1,GPR19,RAD51AP1,SPATS2,TNFSF11,TPP2,FLT3,C14orf142,BTBD6,FITM1,RNF31,SLC7A7,ARHGEF40,PNMA1,MDP1,MESDC1,HOMER2,LRRK1,MAGEL2,ZNF486,SAPCD2,EQTN,LPIN3,AMN1,ANO5,SLITRK5,DAPK2,ALG11,SYNM,EVPL,C20orf144,SFPQ,VIPR1,AMACR,PRICKLE4,MEOX2,PTGES2,GPI,CRB3,TMPRSS11A,GPX6,TRIM74,DRAXIN,HLA-L,FLJ25758,MYADML2,C5orf50,DBX2,IGIP,CSAG1,ZNF844,NEXN-AS1,POMT2,SVIP,TTC21B,UPK3B,FBXO27,AP2S1,PHF21B,ZNHIT6,NT5C1A,EFNA3,GALNT3,CLDN4,LOC51145,BIRC2,PTGDR2,DAGLA,AMHR2,SIVA1,RAMP2,KIR3DL1,LINC01123,DCDC1,SCRT2,TOMM20L,INO80C,PRORSD1P,TPTE2,CTU2,CEACAM20,NOL4L,MYH15,TMEM120B,FKSG29,SH2D6,TM4SF18,SH3RF2,GADD45G,S100Z,LOC100134368,ZNF132,SYTL4,EHHADH,ZNF639,PDGFD,OLR1,MAPKAPK5,PSMA4,C7orf31,TXNDC2,SIGLEC9,DGCR2,BAGE4,SMN2,IDO2,MAFA,TBX15,KPNA6,CNPPD1,FOXI1,SERINC1,NOD1,VGF,PIP5KL1,SORCS3,CACNA1A,TSPAN18,CD101,HMGN3,TMEM252,NAP1L4,STPG1,TRPV4,EPPIN,TSPO,KRTAP10-10,BCL9L,PLEKHH1,ITIH6,ANXA8,GRTP1,RAET1E-AS1,MAFG-AS1,TOPORS-AS1,CA5BP1,ZNF34,HPCAL4,GYPC,LRRTM2,LMX1B,INHBE,HIRIP3,RBFOX3,POLDIP2,CTDNEP1,PEX26,FAM109A,TMEM47,KAAG1,SYT16,LOC100287852,PTBP1,LINC00905,PPIAL4G,HILS1,LOC646471,ZNRF2P1,TPTE2P2,CYP4Z2P,GPR37L1,PCDHA1,PLA2G4F,STRADA,FLJ22184,TACR1,KLHL40,MST1,MAB21L2,TAS2R42,PKD1L3,HTR3D,KCNA4,PRSS8,LOC101060458,PRICKLE2,LOC100128364,PRO2949,KIR2DS1,PDCD4-AS1,FOXI3,RXFP4,ZBTB49,GARS,KCNT1,SLC6A10P,GEMIN8,DDX59,LOC643659,IL17RB,CYLC2,ZMYND19,C10orf91,RHOBTB1,DTX4,RPL36AL,PAK6,ARFRP1,TUBA8,PTRHD1,GPRIN1,FAM159A,ACOT1,ZNF843,RPL13AP17,IFITM4P,CDHR4,HSP90AB3P,A3GALT2,TMEM179B,ASAP1-IT2,PABPC1L2B,ZNF479,DKFZp547J222,LINC01106,FAM106CP,LGALS16,TMED1,LYPD8,MORN1,NBPF9,RBP7,TTLL10,P2RY14,IMPDH2,HIST1H4B,TMEM60,OR10P1,ARPC3,TBX6,TBC1D26,HLA-DRB6,RFPL3S,FAM131C,OVOL3,AAED1,GOSR1,YWHAEP1,MBL1P,CTAGE4,FLJ40453,FLJ38668,LOC100506699,RNF148,C2orf78,TREML3P,CBWD6,SSC5D,LOC645427,EP400NL,MGC39545,ESPNL,DKFZP547L112,ANKRD52,AARS,SLC22A5,SFXN2,WASF3,HAGH,ZNF264,CABP7,PCDHGB8P,C10orf53,NCKAP5L,PRR21,SLC1A6,TDGF1P3,SLC27A3,UGT2B28,CREB3L2,C14orf37,OSBPL7,LRRC59,B3GNTL1,AMELY,UCMA,SH2B1,GSK3A,NDRG3,MAGEA4,TTTY21,FLJ25715,ZFP14,GTF2IRD2B,HGC6.3,MINOS1,LOC100131860,FLJ40712,VPS18,FAM168A,GP2,FAM163A,CLSTN1,MYL1,GOLIM4,ZNF358,PCDHAC1,CARD17,UBASH3B,CCDC89,KLRK1,RAB15,PIGN,UPF1,BPIFA4P,FLJ38379,CST13P,MYLK3,UBALD2,ZSCAN22,SHANK3,C1orf52,LOC100287728,RTP5,PDE8B,ZNF483,RASSF9,UPK1B,RFX5,RING1,HOXA2,FLJ32955,ACSL5,CLEC2B,UTP14C,SIRPB2,DGCR6,MTMR3,IL2RB,PFKFB1,PPIAL4B,KRTAP12-2,STRA8,CNIH2,TPRXL,SP3P,KIF7,CYP2A7P1,LOC439951,FOXR1,ANXA2P1,GOLGA8K,ZNF716,PRAMEF3,ZNF250,ZNF676,LINC00907,ARSB,RNASEK,SYT14L,DNAJC5,ACOT7,EPGN,SLC25A4,ZNF746,FOLR4,DEDD2,MED15,EDEM3,SLC45A3,CYP8B1,HIST1H4I,GHRLOS,IL5,TRGV7,GIMAP4,TFAP2B,PSMG3,NME4,EXOSC5,C1QTNF6,FADS6,TBX20,ANKRD18DP,SLC6A18,LINC00307,BAIAP2-AS1,ANKRD34A,NLRP2,LOC440354,LOC90834,LEF1-AS1,LINC00328,STIL,PHOX2A,ARHGDIG,SCAMPER,MAP1LC3C,LSM10,SLC3A1,GLRB,SLC22A24,ALDH3B1,RDH5,FEM1A,SPATA12,GOLGA6L2,RAB20,ZC3H4,STPG2,ANKRD30B,MBLAC1,KANSL1-AS1,ZNF784,CT47B1,PIWIL3,TSPY4,PARL,LOC643802,LOC283701,FNIP1,C1QA,C2orf16,HIST1H2AB,PLA2G1B,AXIN1,FAM215A,MGLL,PITX3,KLC2,ABCC1,IL21R,KRT13,MRPL40,GAGE7,RAD23A,CATSPERG,RYK,LINC01011,C9orf117,GOLGA8I,TDRD6,LINC00469,SMIM22,ADAM5,CCDC137,RNF212,FOXS1,LOC643648,PYY2,CDK16,SDHC,CEPT1,MARC1,ACADL,RNU12,TMIE,RAB7A,CCR6,SP8,ENO2,CLCNKA,DLK1,RBMY1E,DOC2B,KLK6,TNFSF14,CST2,ANKRD37,BRICD5,FAM195B,TCF23,PP12613,SUSD5,LGALS7,TYMSOS,POTEM,UBE2MP1,C17orf98,VCX3A,RNF187,LRRN1,CABP2,ABCA9,LINC00957,TMEM255B,SLC5A9,PCDHB7,NLRX1,ANAPC15,BSCL2,SHANK2-AS3,AGAP2,TNFSF12,ATP5A1,VCX,FLJ37201,KRTAP13-4,LOC101929155,KCP,FAM71E1,IQGAP2,FAM69A,CADPS2,FAM154B,AK3,C8orf66,C19orf71,C5orf55,LOC399851,LINGO4,SLC9C1,KIAA1652,TOP1MT,LOC100128176,LOC440461,GCRG224,LMOD2,WFDC13,ARTN,NHEJ1,KCNMB3,ABCF3,FSTL5,UGT3A2,SERAC1,NRCAM,TTPA,CUL2,C11orf74,FOLR3,NKX2-8,ZNF69,PAGE4,VENTXP1,SEC14L5,TMEM110,RPL23AP82,SEC24C,SPDYE4,NKX1-2,WLS,STH,TANGO6,TMEM65,LOC255177,TPO,SLC27A4,OR5L2,ZNF317,TUBA3FP,MIB2,NMNAT3,HIST1H1D,SMIM19,TAF1D,NRXN2,KERA,SULT1A4,SH2D3A,CALHM3,FAM169B,SNX29P2,C14orf182,CCDC23,ATXN7L3B,LINC00893,PP14571,GOLGA8M,MUC22,NEFM,SHROOM4,PDZD4,MTNR1A,FSTL4,SARM1,SAMHD1,FNDC7,BHLHE40,LEAP2,SPRY4,NEUROG1,SLURP1,TOR1A,CHST3,MPZL3,GTF2A2,SCN4A,C18orf32,IGLON5,OTOR,XAGE1B,FLJ38773,PCDHB17,LINC00670,ASH1L-AS1,CSAD,PXDC1,MUSTN1,KIAA1211L,MTHFD2P1,ZNF808,RPL13AP3,USP17L25,LINC00152,LOC100287195,CCDC64B,MED20,LOC729603,GTF2H2C_2,CDCA7L,GIMAP7,ZNF703,FAM223B,LYPLA2,GMPR,HIST1H4G,CHN2,HCN4,MAG,MRI1,PDXP,GPR82,S100A7A,TTTY3,KRT40,GBP7,GOLT1A,FAM86B2,HOXA11-AS,AQP7P1,OR4C46,OR2T5,ANKRD30BL,ZNF732,HYPM,ZNF28,CDKL5,LOC202025,MYH7,CFHR4,CD14,MICAL1,OR1Q1,DRD2,TMEM104,MAP3K10,ZNF559,INPP5J,PCDH18,DGUOK,NDUFB5,IFT22,IFITM2,MAP4K2,ABCC12,RFWD3,PSMC3IP,CUEDC1,CYP4F62P,XAGE5,C16orf74,DACT2,LOC389332,RGAG4,LOC100128775,MGAT4B,SLC22A31,ZNF579,ZNF576,ERVV-1,FXYD3,TMEM14B,RUSC1,ATXN1,PPP2R5D,CD4,NSUN5P2,PPP1R14A,RNF113B,C2orf50,MAMSTR,TMEM249,FAM197Y2,TTTY20,OR2T8,C6orf120,C1orf174,GRAPL,TENM2,ARPC5L,OR1C1,ZNF300P1,PI16,C7orf25,ADAM8,PLEKHG6,CCL15,ZNF155,APOA2,MYOD1,CXCL10,ARL15,HIST1H2AG,ADCY10P1,TIAM2,C7orf43,C9orf62,MS4A15,CDC123,SLC22A8,PPIB,CRHR1-IT1,FAM209B,SPANXB2,RAB9BP1,LEMD2,FER1L6-AS2,LINC00693,PRAMEF16,C1orf167,FOXN3-AS1,MBOAT4,TMEM95,ANKRD45,FLJ33360,KIAA1661,HSPB6,NAT8B,GBX1,RELN,USP43,LGI4,COL9A1,BTN3A3,ATP1B2,CCL22,CBLN1,CTF1,MED31,PAK4,PAGE1,TUBB2B,HNF1A-AS1,KRTAP13-2,GOLGA2P2Y,SPC24,LINC00303,ERAS,RNF39,FLJ44715,XAGE-4,TEX36,RFPL4B,MRGPRE,PPIEL,KRTAP4-9,NHLRC4,LOC100131756,LOC440792,LOC100289058,CATR1,LY6E,SUMO1,MEIS1,SMYD1,PPBPP2,IL9,PTK7,FKBP9L,HTR3E,TTLL5,IQGAP1,RASL10B,EGLN2,NUP62,IL10RB,ANXA2P3,TTTY1,LYPD5,ESCO2,RPL23AP53,LOC440337,FAM209A,TPRX1,LINC00527,MTCP1,LY9,IGHD,KRTAP4-8,RNF214,ENHO,CRB2,ADRBK1,MRPL11,GLS2,TSC1,ARID4A,C14orf28,GNA15,CYP4F22,MAGEA5,STS,TTTY22,THEM5,TMED7,PSG7,GPR149,FAM111B,POLR2J4,CTAGE11P,LOC650157,LOC100287320,RNF24,FBXO42,LINC00589,MAN1B1-AS1,C10orf62,OR2W3,UGT2A3,KRTAP5-AS1,PCDHGA3,GPR141,MARCH11,SAA1,LOC728093,NHLH1,CFHR1,FAM212B,SMCP,PNO1,HTRA2,STOML2,CSNK1A1L,NIPA2,METRN,C17orf76-AS1,PDCD5,MILR1,C21orf90,PDGFB,P2RY8,TTTY23,IZUMO1,CHADL,RPL36AP40,ZNF621,ANKUB1,SERPINA13P,SMIM20,TMEM75,USP51,FAM27C,GABPB1-AS1,PCDHGA5,TENM4,ZNF710,CRP,CSPG5,HLA-DRB1,REC8,PAK7,ARR3,XRCC5,POU3F3,MORF4,SIX3,SERF1A,LRGUK,MKI67,NDUFB8,POSTN,SNURF,ALOXE3,UPK3A,KRTAP15-1,TTTY15,CYB561D1,GPR158,CCDC173,SASS6,OR4X2,PCDHGA12,LOC375196,C17orf96,TMEM210,C6orf201,RNF150,NFASC,STEAP4,GRHL2,TSSK4,ZNF599,SLAMF7,GALNT2,GNAI3,ARL6,HTN1,WWC2-AS2,SPOCK1,DNAJC5B,ABCG4,FLI1,FGF4,HTR2A,HAGHL,SLC13A3,KRTAP13-3,TP53INP2,OR7A10,ANKRD31,SRGAP2C,CDCP2,ATP8B5P,TPI1P2,GPATCH8,LINC00619,C21orf49,LRBA,PCDHA11,DIP2C,CLEC1A,TBC1D29,ENDOV,PFKFB4,HSD17B13,FTSJ2,NPY4R,C11orf70,CD5,STX2,SLC9A3R2,ZNF213,GFRA4,HCK,EFNB1,LCN8,THAP11,LINC00656,LOC286359,COL8A2,DNA2,PIK3R6,OR5H1,SERTM1,LOC440292,C15orf38-AP3S2,EVX1,CCDC3,ZNF230,HLA-DRB4,NSL1,LOC100506548,MRPL36,SLC22A18AS,GATA1,TOP1P2,EFCAB13,XLOC_001987,LINC00663,GGT8P,SNX22,STGC3,SPANXA2-OT1,NAG18,KLK4,TNAP,UBA2,LOC647323,LOC102724229,HDGF,ZNF496,CCZ1,HIST1H2BM,DHRSX,IL6R,CAMK2A,SAPCD1,LSMEM1,SDC2,GLRX3,LMO3,ITM2B,MIF4GD,IGFBP4,NNAT,OXT,KRTAP13-1,KNCN,MTMR7,IER5L,C19orf70,NANOS1,POU5F1P3,AMZ1,RASGEF1C,SPATA31B1,CT64,GLYCAM1,ALDH9A1,RABEPK,IFNA21,RBP5,ZNF44,CTCFL,LRP5L,TPP1,CABS1,MGC42157,H2AFX,WDR46,CYP3A4,COQ4,LRRC32,IQCD,SRSF9,FMNL1,TRAPPC6A,ATXN10,LDLRAD3,KRTAP6-3,KRT79,LOC93463,FAM183B,FAM86A,LOC645752,TBC1D10C,LOC100133920,GLTPD2,SLC35D3,MEF2B,NEU1,CGB,IP6K1,PRKCSH,RPS6KA1,LTC4S,HNRNPA2B1,SLC6A3,GCNT2,LEP,UNG,EDC4,SYCN,PCP2,NOTCH3,SIGLEC8,KRTAP7-1,MACROD2-IT1,CYB5RL,SLC25A44,EOGT,LOC643454,LOC649294,MORN5,PRAMEF10,C9orf139,LOC100288069,SYT14,OLFM3,SAMD11,PROL1,FLJ34503,PTGES,IFNA4,CECR7,LRP4,ZNF385A,NMRK2,GLRA4,PDIK1L,ASIC4,BEX4,FEZF2,RNF144B,NDUFB2,UBE2V2,P4HA1,LEPREL4,DNMT1,NAGA,CMC1,PRSS42,ZNF587B,PPAPDC2,OR10A2,MIR3654,LOC101928049,DPY19L2P4,PTPN5,LRRIQ1,KRT83,C12orf52,SLC22A25,TNFRSF18,TMPRSS11F,NPY6R,LOC101060322,SPAG8,PRSS36,TMEM143,BRPF3,DNPH1,TMEM168,CHRM1,KIAA0195,TBL1X,DUSP9,LINC00528,ROPN1B,LINC00309,FRG1B,LOC101927648,AGAP2-AS1,HLA-J,LOC729444,LINC00086,FAM89A,MOP-1,PCDH19,GGT3P,LYZ,OTUD6A,NOP14-AS1,LOC101930282,MAD2L1BP,EBF2,DUOXA1,CDC42EP5,LOC254057,CCDC153,OXLD1,RBM20,SLAMF6,XCL1,LINC-PINT,C1orf204,HIST2H3A,POM121L10P,LRRC10B,LINC00114,LINC00202-1,SMLR1,STK10,ZNRD1,RPSAP52,EI24,SMIM6,KCNS2,SGK3,LOC151174,ODF3,RRN3P2,LRIT2,BOLA3-AS1,CDPF1,SETD5-AS1,LOC284600,LINC00578,WDR11-AS1,CIDECP,TEX41,PSENEN,ZCRB1,LDLRAD1,C17orf58,RPL34-AS1,AAMDC,GRXCR1,SOX9-AS1,LINC01114,GDPD4,PFN3,RAB39A,LOC730101,XIST,MINOS1P1,BLID,TLCD2,MIR1245A,C7orf73,OR2A20P,SNHG15,LOC158402,FLJ12825,PRCD,RGPD4-AS1,MGC2889,ADD3-AS1,TMEM201,LOC441178,MGC12916,OR2A25,ERICH3,CYP17A1,H19,LIMS3-LOC440895,LACTB,HSP90AB6P,LOC90246,MYOCD,PAPL,CHAF1A,LINC00176,ITLN2,GLUL,LOC100996433,TNFRSF1B,LINC00264,RASGRP3,BTBD19,POM121L4P,SMTNL2,UBE2Q2L,SAA3P,FABP12,SMIM9,FAM150B,TEX29,BTBD8,SNORD22,ZNF205,CSAG3,ZNF542,NUTM2A-AS1,GPC3,ZHX3,CPLX4,GFRAL,BHLHE23,MAP1LC3BP1,LOC389895,OR51B5,ZNF814,C2orf73,OR4F4,HR44,LOC100287387,TPRG1,KIR2DL5A,ZNF503-AS1,SH3RF3,POTEF,RESP18,LOC100422737,LOC284072,C8orf60,NXPE2,FLJ36840,SYNDIG1L,LOC440895,LOC400684,LOC728613,HCP5B,CTD-2151A2.1,SIAH3,LOC100130370,KIAA1024L,TLR8-AS1,LINC00326,HYKK,SAMD5,FAM74A3,GGNBP1,OR10C1,IPW,CHCHD10,ACHE,LOC145694,LOC100507458,LOC153811,FAM13A-AS1,MLH3,RASA4CP,DLGAP1,FRG2,C17orf97,COLGALT2,CAP1,KLHDC8A,UCN,DFNB59,MAP3K19,PF4V1,FLJ22763,NHP2,FAM168B,T,C1orf110,STK32C,BLNK,HMX2,SAMD7,METTL7B,LYRM5,MEIS3P1,LUZP2,HERC2P7,TMEM225,PLEKHG1,CNTNAP3B,C17orf89,TREML4,LILRB4,DENND6B,LOC100996428,RUNX1-IT1,SYCE3,LOC101930597,LOC100505841,KRTAP12-1,LOC101927157,INTS1,DKFZP434A062,LOC729080,SMCO3,RPL19P12,C2orf48,LOC493754,FAM21EP,LINC00691,KANSL2,CCDC73,TCAM1P,KIF18B,EGFEM1P,FAHD2CP,CD99P1,TBC1D3P2,STARD7-AS1,FAM225A,NKX6-1,LOC440434,ACTBL2,ASPDH,DTX2P1-UPK3BP1-PMS2P11,MIR4435-1HG,SFTA3,SLC25A32,HEATR4,LEMD1,LOC399900,BVES-AS1,ARHGEF35,CACNG4,NANOS3,TMEM72,CEACAM4,CNTFR-AS1,FAM155A,TMEM213,PPIAP30,RPL29P2,PDILT,LINC01102,MGC4859,SLCO1B7,LOC100130152,CISD3,A1BG-AS1,LPAL2,C8orf56,C6orf15,ARPC1A,BIN3-IT1,TMEM114,LOC286467,GLB1L2,C1orf233,HBBP1,C9orf57,FBXL8,LRRC73,FREM3,CASP16,RPS19BP1,ALDOAP2,SNRPD2,LINC00442,SLC25A18,CBY1,OTOL1,LOC440416,MT1JP,PLP2,KDM1A,LINC01127,RP9P,IGSF23,HMCN2,FAM221B,TCP10,PTAR1,TEPP,TTBK1,GAS2L1P2,VWC2L,LOC100996646,SOX2-OT,FAM229B,CDRT15,LY6G5C,CCDC159,DIO3OS,LOC283587,LINC00635,LOC221814,ARIH2OS,SKINTL,KIAA0485,FLJ30064,LOC100128644,ACTR3C,GPRIN3,KRTAP2-1,LOC101930432,C12orf73,DCTN1-AS1,LOC100507557,LINC00909,HSPA9,AOC4P,LOC148413,LOC200726,SNHG1,CLEC4E,LINC01120,CATSPER4,ELFN1,TGFB1,GNG8,ZNF879,HELZ2,PF4,MIR100HG,LOC100505902,RBMY2EP,LOC100996579,CSAG2,LEUTX,TMED10P1,METTL12,LINC00545,ATP6AP1L,PPAPDC1A,FAM86EP,ANO9,DEFA1,LOC100507217,UBE2Q2P1,UBL7-AS1,SLC6A17,MMP14,PRM2,CCER2,TMEM198,TRPC5OS,FOXC2,CD37,ADAT3,HOXA-AS3,LOC285074,LOC102723489,C1orf229,MAGEB4,ISPD,TMEM51-AS1,C12orf74,TBC1D3P5,LOC101928879,CCDC42B,LOC100133746,ANKRD62,LOC286071,FAM183A,LINC00032,LRRC37A11P,LOC148709,LOC400620,LINC00880,LOC100271840,RAET1K,BNIPL,EML6,LINC00894,CDIPT-AS1,LOC283177,METTL10,ZNF771,TVP23C,C11orf95,EEF2,LINC01015,LOC284344,SLC50A1,LINC00939,FAM201A,SCG2,XPC,ANKRD66,EMX2OS,LINC01096,LARGE-AS1,LOC100128164,TRIM39,DANCR,DHRS4L1,LOC644450,GAFA3,C19orf67,RUNDC3A,LOC100509091,MGC50722,OK/SW-CL.36,FAM160A1,KIAA0754,SLX1A-SULT1A3,BEND4,ACTG1P4,SYDE2,TLDC2,C2orf82,ANKRD34B,DRICH1,LOC158960,ADM2,LOC101927530,WHAMMP3,SPANXN3,LOC154761,NXT2,ZNF790,NAT8L,FAM200B,ARHGAP23,C8orf59,METTL23,PWAR5,DBIL5P2,ZNF497,SGSM2,C5orf58,ANHX,ZNF605,YDJC,ERVFRD-1,FAM230B,EMR4P,SLC26A4-AS1,BCL2L15,RSBN1L,ZNF674,LINC00899,LOC101060589,C11orf82,MGC57346,MROH3P,ARVP6125,SLED1,SFTPA2,FLJ42393,LINC01121,LOC401010,CD300LD,MROH5,LINC00641,LOC100128818,DEFB114,LOC100133106,HIST1H3I,TMEM14E,LOC400943,YPLR6490,LOC401052,CDNF,KIAA1654,LACTBL1,CLEC18A,SYNGAP1,IGKV1D-8,ZNF766,FAM150A,LOC100128993,DKFZP434H168,LOC100132099,IL31,EHMT1-IT1,CCDC166,HOXB-AS3,ZNF847P,SIN3B,IPCEF1,LOC100996455,ADH1B,FLJ38723,KLHL30-AS1,ZNF425,LOC100862671,ZNF70,NUTM2D,LOC100132356,ECT2L,WSCD1,KDM6B,CCDC186,CERS3,C1orf177,GAGE1,FBXL19-AS1,SCUBE3,CACHD1,GPR83,ZNF517,GP5,ZNF788,PAPOLB,TAX1BP1,CARS,QTRT1,CDK11A,DPP4,PROK2,EOMES,HTR1A,LOC100287869,SLC16A10,EBAG9,RNF20,PPP3CB,MFRP,PFKM,USP39,PRINS,CXorf65,TPTE2P5,LOC541473,KCNJ2-AS1,MCM2,GOLGA6C,B4GALT4,DCUN1D3,CRNDE,LINC00087,FAM47B,BCAR4,CBY3,SFTPD,MIR155HG,LOC145783,CCDC144NL,ZUFSP,PAGE2B,SFSWAP,ZFAT,TMEM171,IYD,GGACT,ZCCHC13,LINC00189,CHST9,C14orf23,CHTF8,C11orf85,LINC00999,PKDCC,UBL4B,ZNF592,XLOC_007348,ZFHX4-AS1,SLC5A7,LOC101927637,C1orf111,MRPL41,C9orf66,LOC100128239,LTN1,RELL1,ZNF469,LOC729970,MB21D1,PMS2P4,FAM19A1,LOC340073,DHRS4-AS1,INTU,HEPACAM2,RFPL1S,DENND6A,PLCXD3,CENPP,GOLGA8EP,LINC00883,PEG3-AS1,TEX36-AS1,LYSMD2,LINC00342,H3F3C,AMDHD1,ASCL5,LOC441455,MORC2-AS1,TMED7-TICAM2,SOWAHD,USP46-AS1,PABPC4L,LOC100287704,OLIG3,RGS22,RBM26-AS1,LOC644794,STMND1,SLC38A9,NHS,LINC00461,LOC644656,C3orf70,SIGLEC17P,LHFPL3-AS2,LURAP1,CADM2,LINC00320,ICE2,XLOC_010258,FRMPD3,MEGF9,ZNF284,TEKT5,SAMD13,FAM71C,CECR5-AS1,ANKRD20A9P,FLJ20021,FAM86JP,AKAP1,ZYG11A,BRE,UNQ6494,SPON1,XKR4,LOC388242,HTATSF1P2,THOC7,KTN1-AS1,IQCF6,LOC284933,IQCF4,HERC2P4,FOXN4,F13A1,FOXN2,ANO2,ACTR3BP2,MGC34796,EVPLL,TFAP2A,NACA2,TTC3P1,BMS1P5,PCSK9,SPPL2C,LINC00925,FAM189A1,MEMO1,C3P1,OCM2,ARMC12,LOC100130331,ATP6V0E2-AS1,OOEP,MAP3K9,LINC00900,SPIC,LPPR4,LINC00515,LAMB2P1,C6orf226,PPM1D,DKFZp434L192,C17orf100,FAM72D,ZNF398,STAC2,IQCF3,SKIDA1,BEAN1,LOC202181,LOC389641,KIF5C,TPTE2P1,CTXN1,ERI3,LINC00162,UBE2E2,ECEL1,POTEKP,USP27X-AS1,LOC102725134,RCAN2,PGM5-AS1,FOLH1B,DSP,LHFPL3,FAM47C,C21orf37,C12orf56,KLRF1,SORCS3-AS1,UBR5,ZNF295-AS1,ASIC2,FAM86FP,TCTEX1D1,LOC102724631,LOC284801,ABRACL,CBWD2,FLJ33534,TMEM240,LINC00935,LINC00221,LINC00491,C12orf75,SGMS1,VSIG1,CD8A,KIAA1257,PRSS38,ZMAT4,LOC101060161,IQCF2,FAM35BP,CAPN14,C1orf189,AGBL2,HOTAIR,ANAPC13,KRT16P1,MSX2P1,LOC400043,TTC8,ANKS3,POLA1,LOC100289090,CT45A5,TXNRD3,RBAK-RBAKDN,PLEKHH3,LBX1-AS1,LOC399815,CRISP2,C9orf135-AS1,SELV,LOC441601,LOC101927799,LINC00857,RCN2,MEIG1,ACTL8,JMY,LINC00239,SPDYE5,SLC25A52,LOC441461,TMEM170B,RNF151,DMRTC1,CCDC180,COLCA1,DLX6-AS1,LOC728323,DXO,ST7-AS1,AARD,ZNF511,FUNDC2P2,SERPINB9P1,C15orf62,LOC441052,CCDC178,ROPN1,PHLDB3,TCEAL5,MNX1-AS1,YBEY,ISM1,TDRD3,LOC100126784,NPIPB6,BRD7,C15orf56,CTXN3,LINC00520,DKFZp779M0652,FAM86DP,LONRF2,FLVCR1-AS1,ATAD2B,KCTD5,C10orf90,SCGB2B2,FLJ31356,PRRT1,TCEAL6,ANKRD30BP3,PRPS1L1,GLT1D1,FMNL2,SPATA3-AS1,FAM218A,C4orf47,TECPR1,SUN2,CLEC16A,CHAC2,CENPVP2,PAQR9,CCDC172,DLGAP1-AS4,PALM3,DNAJC24,LRRC75B,NEURL1B,C2orf80,SPTSSB,LOC729911,HORMAD1,RIPPLY1,LOC157740,UCA1,LINC00608,CETN4P,CD300E,FAM196A,SPDYE8P,P2RX6P,H1FNT,RPS10P7,FAM9B,TCTE1,FAM69C,ZNF30,SYCE2,ULK4P1,C9,FAM180A,ZNF667-AS1,LOC401176,FBXO39,TIGD2,SHC2,PARD6B,TBC1D30,LOC101929541,ZNF831,TMEM17,SERTAD4-AS1,ARL16,TTI2,TDRD9,MKRN7P,NPIPB3,E2F7,C1orf53,EGFL7,LINC00347,HEPN1,LOC100131138,PIH1D3,CEP19,C17orf105,HCG27,DMRT2,TMED8,C20orf202,LOC100507205,C11orf83,LINC00319,IRAK1BP1,FLJ26850,CCDC58,TMEM161B-AS1,TRIM61,LINC00661,FLJ90680,RIPPLY2,LOC100996404,ISX,SPATA8,WDR75,LOC645166,LOC286382,LOC100506253,FAM109B,C6orf132,LOC440173,LOC401317,ELFN2,LOC100133091,PSG5,FBLL1,ZFAND6,HCG26,C16orf78,MGC70870,LRRC72,ARHGEF37,SLC45A1,SUMO1P3,SSMEM1,C2orf66,FKBP15,LOC645195,COL6A6,LOC101927764,EIF3J-AS1,LOC643355,FAM187B,LOC389834,UTS2B,NOP14,HAR1A,LOC100129781,MIR497HG,DDX11L2,RGS9BP,LOC100288594,LOC220729,C5orf52,C1orf101,C12orf50,DNAH10,LOC149703,FLJ45248,CDC26,PRDM10,SDHAF1,LOC389033,GAS5,TEKT4,LINC00261,TM4SF1,LOC100270746,PTCHD2,PRKCQ-AS1,LOC101930608,LOC284412,LINC01366,XKR5,DPPA5,HES5,AWAT1,BANF2,MSL3P1,BBS12,TSC22D1-AS1,LINC00371,CCDC114,TBC1D3C,ZFP69,CDH15,CHIC1,TNFRSF4,AGPAT2,C21orf54,CHGA,TCTN3,NLRP11,SEPT14,ZNF81,SOGA3,KIF26A,ABCA17P,CRADD,ADARB2-AS1,MAGEA9,APCDD1L,SI,ARRDC5,KCNB2,CCSER1,RPLP0P2,ZNF620,TAS2R39,OR2M2,ZNF169,LOC100131496,ATP13A5,MGC16275,ZNF804A,LOC101928154,NKPD1,UVSSA,HP09025,ANAPC16,ERV9-1,LINC00282,LOC100996634,DKFZP434K028,TMEM99,PCDHGC5,MIRLET7BHG,RBBP8NL,C1orf192,MYADML,BLACAT1,FAM216B,MLLT4-AS1,FBXL22,ZDHHC8,FRMD7,C10orf67,HFM1,FAM25A,C9orf84,SPATA7,FHOD3,XIRP1,WDR88,RPRML,APOBEC3H,WDR93,LINC00944,LOC440330,LOC285740,LOC650293,FAM19A3,PGPEP1L,PTDSS2,LOC100506797,ICE1,LOC284648,KLHL17,ZSCAN12P1,MSS51,CYP1B1-AS1,FER1L5,JAZF1,ZNF740,LOC158863,LACE1,LOC100506700,NUP210P1,ZNF660,SCARNA17,LINC00471,KIAA1656,DDX53,ISLR2,VN1R4,SNHG8,OR10J3,MAGEB10,KRBA1,FAM170A,SMEK3P,HEATR5B,KIRREL3-AS3,CXCR2P1,LOC100133050,REXO1,WIPF3,LOC541467,LOC283278,C7orf57,TRIM66,SSTR5-AS1,CDY2A,C17orf47,LOC389906,CCDC39,NUDT9P1,KIAA1161,COL22A1,PRR18,ZNF628,CHDC2,FZD10-AS1,TTTY2,THOC3,POLN,LOC100132831,WDR27,LOC285957,TSACC,XKRX,BPIFC,CCDC179,DND1,CCZ1B,ADIG,LINC00684,IGFN1,FAM47A,C20orf26,MROH2A,C1orf210,NUPR1L,LINC01197,ZNF182,IBA57,ZSWIM2,C12orf79,LOC100133315,DCUN1D4,NEUROG2,TOB2P1,C16orf72,ALOX12P2,AIM2,INPP1,ERVV-2,C15orf65,C9orf85,ASB16-AS1,WDR38,IDH1,C1orf228,PGAM1,C1orf95,LOC389199,FCHO1,TAAR6,ZNF727P,TTC28-AS1,KRT17P5,LOC101928076,ABHD16B,PIP5K1B,LOC145837,IRF2BPL,LSMEM2,C1orf127,ODF3L1,LOC374890,GSX1,ERICH6B,LINC00950,LOC253805,VLDLR-AS1,UBLCP1,NPAS4,DKFZP434L187,LINC00593,TNN,TPTE2P3,KRTAP11-1,LOC400752,RBM12B,LCA5L,NAALADL2-AS3,C16orf92,SLC9C2,IGSF22,KRT72,YIPF7,LOC100132735,C9orf129,KRT28,MTX3,LENG9,LOC284889,GUF1,LHFPL5,HMGCLL1,C14orf183,LRCOL1,LOC388882,SRGAP2B,LOC286297,PLK5,CCDC105,DLEU7,C19orf47,PI4KAP2,C2CD4A,C20orf203,NUP205,C11orf42,GBAP1,KANK4,ARMC5,UNK,LINC00675,EFCAB3,C10orf111,ANKRD33,C3orf55,FOXD2-AS1,LOC113230,RASSF10,C17orf74,OTOA,ITPRIPL1,PNPLA1,LMF2,DAAM2,VMAC,BOLA2B,TDRD5,TBX10,DSG4,BPIFB6,CCDC38,TET3,ZNF789,JHDM1D-AS1,USP41,LOC101928327,SSX1,LYZL2,C6orf100,LOC100132005,LINC00202-2,SPERT,FAM92B,POM121L12,FAM74A1,LANCL3,FBXO10,LOC641746,OST4,PHF13,LINC00238,LRRC63,GOLGA6L10,C11orf97,ZNF33B,LINC01003,SENCR,FAM86C2P,LINC00943,SCHIP1,KRT16P2,PBK,MAP2K4,MIG7,JARID2-AS1,SDE2,SEPT7P9,PRL,REG3G,C9orf92,TOB1-AS1,LOC152586,PCDP1,C5orf51,CSNK1A1P1,ZDBF2,MORN2,BEX5,SPATA42,TSPAN15,LILRB3,LOC646626,TIMP4,KIF9-AS1,PAGE2,OTOP2,LINC00657,NCAPD3,LINC00622,SYCE1L,FAM19A4,SMIM1,ECEL1P2,C12orf36,LINC00669,LINC00317,C3orf30,METTL2A,LOC101926937,CMAS,TMEM167B,CYorf17,ANO8,TTTY7,TP73-AS1,FLJ32790,LOC284837,C14orf177,GLB1L3,LOC101928504,DPPA3,C11orf96,TOMM5,LINC01021,FAM132A,CCDC168,MEIOB,LINC00308,LOC100505478,FLJ40536,HLA-F-AS1,LINC00984,TMEM200B,LINC00892,PTGES2-AS1,RGPD1,C2orf61,C16orf82,CT45A1,IGSF21,LOC401098,DTHD1,ZNF90,HABP4,FGF14-AS2,NUTM2B,KCNG3,ZFP57,LPPR5,KCNK4,C8orf22,SIGLECL1,FLJ40288,CALHM1,SLC36A3,C10orf107,CST9,LOC100130264,LRFN2,GRM8,LOC400655,KLHL33,MIR31HG,SNHG10,C2CD4C,LINC00837,LINC00671,LOC100128843,ARAP2,MESTIT1,FAM47E,HEY1,FAM213B,FAM153C,FAM153B,SLC25A21-AS1,RPS23,ZNF780B,C6orf118,SNHG20,NRN1L,H2BFXP,HCG22,CDH13,PM20D2,CTRB2,LINC00577,FAM24A,DPP10-AS1,LOC100129520,KGFLP2,CXCL8,LOC100130815,TMCO2,HLA-DRA,LINC00926,CCDC148-AS1,C12orf61,RAB40AL,LOC221272,LOC400756,MGC32805,LOC100268168,C1orf100,LOC101060277,TPTE2P6,FLJ40448,C4orf48,PCED1B-AS1,CXorf27,LOC100129034,USH1G,TDRG1,TMEM105,LOC100129476,TMEM238,PMS2P9,FAM138A,LOC257396,MCHR2-AS1,LOC100130964,ERICH1-AS1,ZNF876P,PCDHB19P,LOC100996702,LOC654780,ZNF252P-AS1,SLC25A3P1,LOC100128361,LHFPL4,FAM92A1P2,RPL21P44,CBX3P2,FAM27L,TTTY4C,CTXN2,FDPSP2,APOBEC3A,ETV3L,SHCBP1,TEX38,TCHH,IGSF5,FMR1NB,LOC100240734,PTPRK,ZNF233,FAM225B,THEG5,EFCAB12,W96452,DNAJA5,AI761251,AI810669,TMEM76,FAM33A,AI768188,C16orf34,AA526927,N92541,MGC17330,PHACS,SBP1,AI675062,FLJ21986,FLJ31033,W94055,H11724,CCDC5,N36085,AI862477,TUBA1,AI167145,AW293500,R40373,C2orf11,AI206317,KIAA0323,LBA1,KIAA0367,CDC2L2,AADACL1,RP11-484I6.3,AL049435,MCFP,AL110255,AL133644,C8orf13,C17orf27,M55914,M94362,NM_005887,NM_006021,NM_016336,NIFUN,U79458,AA504120,AB007458,SHRM,LOC647478,AL133572,DKFZP761M1511,AL137707,KIAA0179,G26403,M28170,APBA2BP,RBP3,NM_003197,NM_007070,NM_007233,NM_014785,NM_015940,NM_015961,CGI-38,X72475,C9orf19,AA148535,WDR21A,RP3-452H17.2,AA707469,HTLF,LTB4DH,LOC346887,AI005573,AI053442,AI123712,AI275010,AI338290,AI348471,C20orf23,MGC13057,AI655888,AI694524,C20orf55,AI740796,EDG3,AW006621,AW014785,AW128859,AW149008,AW183918,AW235069,R62460,A1BG,A1CF,AAK1,AASDH,AASDHPPT,AATF,AATK,ABAT,ABCA1,ABCA5,ABCA6,ABCB10,ABCB6,ABCB9,ABCC13,ABCC2,ABCC4,ABCC5,ABCC6,ABCC9,ABCD3,ABCE1,ABCF2,ABCG1,ABHD1,ABHD10,ABHD11,ABHD12,ABHD13,ABHD14B,ABHD17A,ABHD17C,ABHD2,ABI1,ABI2,ABI3BP,ABL1,ABL2,ABLIM3,ABTB1,ACAA1,ACACA,ACAD10,ACAD8,ACAD9,ACADS,ACADSB,ACAP1,ACAP2,ACAP3,ACAT1,ACAT2,ACBD3,ACBD4,ACBD5,ACE,ACER3,ACIN1,ACO1,ACO2,ACOT11,ACOT2,ACOT4,ACOT9,ACOX1,ACOX3,ACP1,ACP2,ACPP,ACR,ACSBG1,ACSF3,ACSL3,ACSL6,ACSM2A,ACSM5,ACSS1,ACSS2,ACTB,ACTC1,ACTG1,ACTG2,ACTL6A,ACTN1,ACTN4,ACTR10,ACTR1A,ACTR2,ACTR3,ACTR3B,ACTR8,ACVR1B,ACVR1C,ACVR2B,ACVRL1,ACYP2,ADAL,ADAM11,ADAM12,ADAM17,ADAM19,ADAM22,ADAM23,ADAM28,ADAM33,ADAM6,ADAM9,ADAMTS1,ADAMTS12,ADAMTS13,ADAMTS14,ADAMTS16,ADAMTS18,ADAMTS2,ADAMTS20,ADAMTS3,ADAMTS4,ADAMTS6,ADAMTS9,ADAMTSL1,ADAMTSL3,ADAMTSL4,ADAMTSL5,ADAP2,ADAR,ADARB1,ADARB2,ADAT1,ADAT2,ADCK2,ADCK4,ADCY1,ADCY2,ADCY3,ADCY5,ADCY7,ADCY9,ADCYAP1,ADD1,ADD2,ADD3,ADH1A,ADH5,ADH6,ADI1,ADIPOR1,ADIPOR2,ADM,ADNP,ADORA2A,ADORA2A-AS1,ADORA3,ADPRHL1,ADPRM,ADRA1B,ADRBK2,ADRM1,ADSS,AEBP1,AEBP2,AES,AFAP1-AS1,AFAP1L1,AFAP1L2,AFF1,AFF3,AFF4,AFG3L1P,AFG3L2,AFMID,AFTPH,AGAP1,AGAP3,AGAP7P,AGAP8,AGAP9,AGBL3,AGBL4,AGBL5,AGFG2,AGGF1,AGK,AGMAT,AGO1,AGO3,AGO4,AGPAT3,AGPAT4,AGPAT5,AGPAT6,AGPS,AGR2,AGRN,AGTPBP1,AGTR1,AGXT,AGXT2,AHCTF1,AHCY,AHCYL1,AHCYL2,AHDC1,AHI1,AHNAK,AHNAK2,AHRR,AHSG,AIDA,AIF1L,AIFM2,AIM1L,AIMP1,AIP,AIPL1,AIRE,AJAP1,AK1,AK2,AK4,AK5,AK8,AK9,AKAP11,AKAP12,AKAP13,AKAP17A,AKAP6,AKAP8L,AKAP9,AKIP1,AKIRIN1,AKIRIN2,AKNA,AKNAD1,AKR1A1,AKR1B10,AKR1C1,AKR1C6P,AKR1D1,AKT1,AKT2,AKT3,AKTIP,ALAD,ALAS1,ALAS2,ALCAM,ALDH16A1,ALDH1A2,ALDH1A3,ALDH1B1,ALDH1L1,ALDH1L2,ALDH2,ALDH4A1,ALDH5A1,ALDH6A1,ALDH7A1,ALDH8A1,ALDOA,ALDOB,ALG1,ALG10B,ALG13,ALG1L,ALG3,ALG9,ALKBH2,ALKBH5,ALKBH7,ALMS1,ALOX12,ALOX15,ALOX5AP,ALPK1,ALPL,ALPPL2,ALS2,ALS2CL,ALYREF,AMD1,AMER2,AMER3,AMFR,AMICA1,AMIGO1,AMMECR1,AMMECR1L,AMN,AMOT,AMOTL1,AMPD3,AMPH,AMT,AMZ2P1,ANAPC1,ANAPC5,ANAPC7,ANGEL2,ANGPT1,ANGPT2,ANGPTL1,ANGPTL2,ANK1,ANK3,ANKDD1A,ANKEF1,ANKFY1,ANKH,ANKHD1,ANKIB1,ANKMY1,ANKRA2,ANKRD10,ANKRD11,ANKRD12,ANKRD13A,ANKRD13D,ANKRD17,ANKRD18A,ANKRD2,ANKRD20A12P,ANKRD20A2,ANKRD20A5P,ANKRD24,ANKRD26,ANKRD28,ANKRD30BP2,ANKRD32,ANKRD33B,ANKRD36,ANKRD36B,ANKRD36BP2,ANKRD42,ANKRD44,ANKRD46,ANKRD50,ANKRD53,ANKRD54,ANKRD6,ANKRD65,ANKS1B,ANKS6,ANLN,ANO1,ANO4,ANO6,ANP32A,ANP32A-IT1,ANP32E,ANTXR1,ANTXR2,ANXA11,ANXA13,ANXA2,ANXA8L1,AP1AR,AP1G1,AP1S1,AP1S2,AP1S3,AP2A2,AP2B1,AP3B1,AP3D1,AP3M1,AP3M2,AP3S2,AP4E1,AP4S1,AP5B1,AP5M1,AP5Z1,APBA1,APBA2,APBB1,APBB1IP,APBB2,APC,APC2,APEH,APEX1,APH1A,API5,APLF,APLN,APLP2,APMAP,APOA4,APOBEC3B,APOBEC3F,APOBEC3G,APOC1,APOD,APOF,APOL1,APOL2,APOL3,APOL4,APOL6,APOM,APOPT1,APP,APPBP2,APPL1,APTX,AQP1,AQP10,AQP2,AQP3,AQP4,AQP4-AS1,AQP5,AQP9,AQR,ARAP1,ARCN1,AREL1,ARF1,ARF3,ARF5,ARF6,ARFGAP1,ARFIP1,ARHGAP1,ARHGAP11A,ARHGAP12,ARHGAP15,ARHGAP17,ARHGAP18,ARHGAP19,ARHGAP20,ARHGAP24,ARHGAP25,ARHGAP26,ARHGAP27,ARHGAP28,ARHGAP29,ARHGAP30,ARHGAP31,ARHGAP32,ARHGAP33,ARHGAP35,ARHGAP44,ARHGAP6,ARHGDIA,ARHGEF1,ARHGEF10,ARHGEF10L,ARHGEF11,ARHGEF12,ARHGEF15,ARHGEF17,ARHGEF25,ARHGEF26,ARHGEF28,ARHGEF3,ARHGEF39,ARHGEF4,ARHGEF5,ARHGEF6,ARHGEF7,ARHGEF9,ARID1A,ARID1B,ARID2,ARID3A,ARID4B,ARID5B,ARIH1,ARIH2,ARL1,ARL10,ARL11,ARL13B,ARL14EP,ARL17A,ARL3,ARL4A,ARL4D,ARL5A,ARL5B,ARL6IP1,ARL6IP4,ARL6IP5,ARL8A,ARL8B,ARL9,ARMC1,ARMC10,ARMC2,ARMC4,ARMC8,ARMC9,ARMCX3,ARMCX4,ARMCX6,ARNT,ARNTL2,ARPC4,ARPC4-TTLL3,ARPP19,ARPP21,ARRB1,ARRDC1,ARRDC2,ARRDC3,ARSD,ARSG,ART3,ARV1,ARVCF,ASAH1,ASAP1,ASAP1-IT1,ASAP2,ASB1,ASB13,ASB16,ASB4,ASB5,ASB6,ASB7,ASB8,ASCC3,ASCL2,ASF1A,ASH1L,ASMTL,ASNS,ASPA,ASPH,ASPHD2,ASPM,ASRGL1,ASTN1,ASTN2,ASXL1,ASXL2,ASXL3,ATAD1,ATAD2,ATAD3A,ATAD3B,ATAD5,ATAT1,ATCAY,ATE1,ATF2,ATF3,ATF4,ATF6,ATF6B,ATF7,ATF7IP,ATF7IP2,ATG10,ATG12,ATG13,ATG16L1,ATG2B,ATG3,ATG4B,ATG4C,ATG5,ATG7,ATG9B,ATL2,ATM,ATMIN,ATN1,ATOH7,ATOH8,ATP10A,ATP10B,ATP10D,ATP11A,ATP11B,ATP11C,ATP13A2,ATP13A3,ATP13A4,ATP1A4,ATP1B1,ATP1B4,ATP2A2,ATP2A3,ATP2B3,ATP2B4,ATP2C1,ATP5D,ATP5E,ATP5F1,ATP5G2,ATP5G3,ATP5H,ATP5I,ATP5J2,ATP5L,ATP5S,ATP5SL,ATP6AP1,ATP6V0A1,ATP6V0C,ATP6V0D2,ATP6V1A,ATP6V1B1,ATP6V1C1,ATP6V1C2,ATP6V1H,ATP8A2,ATP8B2,ATP8B3,ATP9A,ATP9B,ATPAF1,ATRIP,ATRN,ATRNL1,ATRX,ATXN2,ATXN2L,ATXN3,ATXN7,ATXN7L1,ATXN7L2,AURKA,AURKB,AUTS2,AVIL,AVL9,AVPR1A,AXDND1,AXIN2,AZGP1,AZI2,AZIN2,B2M,B3GALNT1,B3GALNT2,B3GALT2,B3GALT4,B3GALT5,B3GALTL,B3GNT4,B3GNT5,B3GNT6,B3GNT7,B3GNT9,B4GALNT1,B4GALNT3,B4GALNT4,B4GALT1,B4GALT2,B4GALT5,B4GALT6,B9D1,B9D2,BAALC,BACE2,BACH1,BAG3,BAG4,BAG5,BAG6,BAGE,BAIAP2,BAIAP2L2,BANP,BAP1,BARHL1,BAX,BBC3,BBIP1,BBS1,BBS10,BBS4,BBS5,BBS7,BBS9,BBX,BCAM,BCAN,BCAP31,BCAR1,BCAS3,BCAS4,BCAT1,BCAT2,BCCIP,BCKDHB,BCKDK,BCL11A,BCL11B,BCL2,BCL2A1,BCL2L1,BCL2L11,BCL2L13,BCL2L14,BCL6,BCL6B,BCL7A,BCL7B,BCLAF1,BCO2,BCOR,BCR,BCRP2,BDH2,BDKRB1,BDNF,BDP1,BECN1,BEND7,BEST3,BET1,BET1L,BFAR,BGLAP,BHLHA15,BHLHE22,BHMT,BHMT2,BICC1,BICD1,BICD2,BID,BIN1,BIN3,BIRC5,BLM,BLMH,BLOC1S2,BLOC1S5,BLOC1S6,BLZF1,BMI1,BMP1,BMP2K,BMP7,BMP8B,BMPER,BMPR1A,BMPR1B,BMPR2,BMS1,BMS1P20,BMS1P6,BMX,BNC2,BNIP3,BNIP3L,BOD1,BOD1L1,BOLA3,BOLL,BPESC1,BPI,BPNT1,BPTF,BRAF,BRAT1,BRCA1,BRCA2,BRCC3,BRD2,BRD3,BRD4,BRF1,BRI3BP,BRINP1,BRIP1,BRIX1,BRK1,BRMS1L,BRSK2,BRWD1,BRWD3,BSG,BSPRY,BTBD3,BTBD7,BTBD9,BTC,BTD,BTF3,BTG2,BTG3,BTN2A1,BTN2A2,BTN2A3P,BTN3A1,BTN3A2,BTNL3,BTNL9,BTRC,BUB1,BUB3,BVES,BZRAP1,BZW1,C10orf10,C10orf11,C10orf118,C10orf137,C10orf2,C10orf32,C10orf76,C10orf82,C11orf1,C11orf16,C11orf21,C11orf30,C11orf48,C11orf54,C11orf57,C11orf58,C11orf63,C11orf71,C11orf86,C11orf87,C11orf88,C12orf29,C12orf4,C12orf40,C12orf42,C12orf49,C12orf5,C12orf65,C12orf66,C14orf1,C14orf119,C14orf132,C14orf159,C14orf79,C15orf37,C15orf38,C15orf40,C15orf52,C15orf57,C15orf59,C16orf58,C16orf70,C16orf86,C16orf89,C16orf93,C17orf104,C17orf51,C17orf53,C17orf59,C17orf67,C17orf75,C17orf80,C17orf85,C18orf25,C18orf54,C19orf12,C19orf25,C19orf33,C19orf43,C19orf66,C19orf73,C1D,C1GALT1,C1orf106,C1orf115,C1orf116,C1orf122,C1orf123,C1orf131,C1orf145,C1orf162,C1orf168,C1orf186,C1orf194,C1orf198,C1orf21,C1orf226,C1orf27,C1orf43,C1orf56,C1orf61,C1orf64,C1orf86,C1QTNF1,C1QTNF2,C1QTNF3,C1QTNF7,C2,C20orf112,C20orf197,C20orf201,C20orf24,C20orf85,C21orf119,C21orf128,C21orf15,C21orf2,C21orf58,C21orf62,C21orf67,C21orf88,C21orf91,C22orf15,C22orf23,C22orf39,C2CD2,C2CD2L,C2CD3,C2CD4B,C2CD5,C2orf27A,C2orf49,C2orf68,C2orf69,C2orf70,C2orf72,C2orf74,C2orf88,C3orf14,C3orf17,C3orf27,C3orf35,C3orf38,C3orf52,C3orf58,C3orf62,C4orf19,C4orf27,C4orf3,C4orf32,C5AR1,C5orf20,C5orf24,C5orf27,C5orf42,C5orf45,C5orf47,C5orf54,C5orf56,C6orf1,C6orf10,C6orf106,C6orf123,C6orf141,C6orf164,C6orf165,C6orf203,C6orf223,C6orf25,C6orf52,C6orf58,C6orf62,C6orf89,C7,C7orf34,C7orf50,C7orf60,C8orf17,C8orf33,C8orf34,C8orf37,C8orf4,C8orf46,C8orf88,C9orf116,C9orf131,C9orf135,C9orf156,C9orf3,C9orf37,C9orf40,C9orf41,C9orf47,C9orf72,C9orf78,C9orf9,C9orf91,CA12,CA13,CA2,CA5A,CA5B,CA6,CA8,CA9,CAB39L,CABIN1,CACNA1B,CACNA1C,CACNA1E,CACNA1G,CACNA1I,CACNA2D3,CACNB1,CACNB2,CACNB3,CACNG2,CACNG5,CACNG7,CACNG8,CACTIN,CACUL1,CACYBP,CADM1,CADPS,CALCA,CALCOCO1,CALCOCO2,CALD1,CALM1,CALM3,CALN1,CAMK1D,CAMK1G,CAMK2D,CAMK2G,CAMK2N1,CAMKK1,CAMKK2,CAMKMT,CAMLG,CAMSAP1,CAMTA1,CAND1,CANT1,CANX,CAPN1,CAPN10,CAPN12,CAPN13,CAPN15,CAPN8,CAPRIN1,CAPRIN2,CAPS,CAPS2,CAPZA1,CAPZA2,CARD11,CARD14,CARD16,CARD8,CARD9,CARF,CARKD,CARS2,CASC10,CASC15,CASC2,CASC3,CASC4,CASC5,CASD1,CASK,CASKIN1,CASKIN2,CASP10,CASP2,CASP4,CASP8,CASP9,CAST,CASZ1,CAT,CATSPER2,CAV1,CAV2,CAV3,CBFA2T2,CBFB,CBL,CBLB,CBLL1,CBR3,CBR4,CBS,CBWD5,CBX1,CBX5,CBX6,CBX7,CC2D1A,CC2D1B,CC2D2A,CC2D2B,CCAR2,CCBE1,CCDC102B,CCDC108,CCDC112,CCDC113,CCDC115,CCDC117,CCDC120,CCDC121,CCDC122,CCDC126,CCDC127,CCDC132,CCDC134,CCDC144A,CCDC149,CCDC15,CCDC150,CCDC158,CCDC171,CCDC174,CCDC177,CCDC181,CCDC182,CCDC24,CCDC25,CCDC30,CCDC34,CCDC36,CCDC40,CCDC43,CCDC47,CCDC50,CCDC57,CCDC59,CCDC6,CCDC62,CCDC66,CCDC67,CCDC69,CCDC7,CCDC71,CCDC71L,CCDC74B,CCDC80,CCDC82,CCDC84,CCDC85C,CCDC86,CCDC88A,CCDC88B,CCDC88C,CCDC90B,CCDC91,CCDC93,CCDC96,CCL13,CCL2,CCL23,CCL26,CCL3L3,CCNB2,CCND1,CCND2,CCND3,CCNF,CCNG2,CCNJL,CCNK,CCNL1,CCNL2,CCNO,CCNT1,CCNT2,CCNY,CCNYL1,CCP110,CCPG1,CCR1,CCR2,CCR3,CCRL2,CCRN4L,CCSAP,CCT5,CCT6A,CCT6P1,CCT8,CD109,CD163L1,CD164,CD177,CD19,CD1A,CD1D,CD1E,CD200R1,CD209,CD22,CD244,CD274,CD276,CD2AP,CD2BP2,CD300A,CD300LF,CD300LG,CD302,CD33,CD34,CD36,CD3E,CD3EAP,CD46,CD47,CD48,CD55,CD59,CD6,CD63,CD80,CD82,CD84,CD86,CD8B,CD93,CD96,CD97,CD99,CD99L2,CDADC1,CDC14A,CDC14B,CDC20,CDC20B,CDC23,CDC25A,CDC25B,CDC34,CDC37L1,CDC40,CDC42,CDC42BPA,CDC42BPG,CDC42EP1,CDC42EP3,CDC42EP4,CDC42SE1,CDC42SE2,CDC5L,CDC6,CDC73,CDCA2,CDCA3,CDCA4,CDCA7,CDCP1,CDH11,CDH12,CDH19,CDH22,CDH23,CDH24,CDH26,CDH4,CDH6,CDH7,CDHR1,CDHR3,CDHR5,CDK10,CDK11B,CDK12,CDK13,CDK14,CDK19,CDK2,CDK5R2,CDK5RAP1,CDK5RAP3,CDK6,CDK8,CDK9,CDKAL1,CDKL1,CDKN1A,CDKN1B,CDKN1C,CDKN2A,CDKN2AIPNL,CDKN2B,CDON,CDR2,CDRT1,CDS1,CDS2,CDSN,CDT1,CDV3,CEACAM1,CEACAM19,CEACAM3,CEACAM6,CEACAM7,CEBPA,CEBPB,CECR1,CEL,CELF1,CELF2,CELF4,CELSR2,CEND1,CENPA,CENPB,CENPBD1,CENPBD1P1,CENPC,CENPF,CENPI,CENPJ,CENPL,CENPM,CENPN,CENPO,CENPT,CENPW,CEP104,CEP112,CEP120,CEP128,CEP135,CEP152,CEP164,CEP170,CEP192,CEP250,CEP290,CEP41,CEP44,CEP57,CEP57L1,CEP63,CEP68,CEP70,CEP72,CEP78,CEP85L,CEP89,CEP95,CEP97,CERK,CERS6,CES2,CES3,CES5A,CFB,CFH,CFHR5,CFI,CFL1,CFL1P1,CFL2,CFLAR,CFTR,CGA,CGGBP1,CGN,CGNL1,CGRRF1,CHAD,CHAT,CHCHD2,CHCHD3,CHCHD5,CHCHD7,CHD2,CHD6,CHD7,CHD8,CHD9,CHDH,CHEK1,CHERP,CHGB,CHI3L1,CHID1,CHKA,CHL1,CHM,CHML,CHMP1A,CHMP2B,CHMP3,CHMP4A,CHMP4B,CHMP5,CHMP7,CHP1,CHPF2,CHPT1,CHRD,CHRDL1,CHRDL2,CHRM2,CHRM3,CHRNA1,CHRNA4,CHRNB1,CHRNB2,CHST11,CHST14,CHST8,CHTF18,CHTOP,CHURC1,CIAO1,CIAPIN1,CIB1,CIITA,CIRBP,CIRH1A,CISD1,CISD2,CISH,CITED4,CIZ1,CKAP2,CKAP5,CKB,CKLF,CKMT1A,CKS1B,CKS2,CLASP2,CLASRP,CLCC1,CLCN3,CLCN4,CLCN6,CLCNKB,CLDN1,CLDN11,CLDN12,CLDN16,CLDN3,CLDN5,CLDN9,CLEC10A,CLEC14A,CLEC2D,CLEC4M,CLEC5A,CLEC7A,CLIC2,CLIC4,CLIC5,CLINT1,CLIP1,CLIP3,CLIP4,CLK1,CLK2,CLK3,CLK4,CLMN,CLMP,CLN3,CLN5,CLN8,CLOCK,CLP1,CLPX,CLRN1,CLSTN2,CLTB,CLUH,CLVS1,CLYBL,CMAHP,CMIP,CMKLR1,CMTM3,CMTM4,CMTM6,CMTM7,CMTR2,CMYA5,CNBP,CNDP2,CNEP1R1,CNGA1,CNGA4,CNGB1,CNIH1,CNKSR3,CNN2,CNNM2,CNOT1,CNOT2,CNOT4,CNOT6,CNOT6L,CNOT7,CNP,CNPY2,CNPY3,CNR1,CNR2,CNST,CNTLN,CNTN1,CNTN2,CNTN3,CNTN4,CNTN5,CNTNAP1,CNTNAP2,CNTNAP3,CNTNAP4,CNTNAP5,CNTRL,CNTROB,COA3,COBL,COBLL1,COCH,COG2,COG3,COG6,COG8,COL12A1,COL13A1,COL14A1,COL15A1,COL17A1,COL18A1,COL1A2,COL20A1,COL23A1,COL25A1,COL27A1,COL3A1,COL4A1,COL4A2,COL4A3,COL4A3BP,COL4A5,COL4A6,COL5A1,COL5A2,COL6A1,COL6A2,COL6A3,COL8A1,COLEC11,COLQ,COMMD1,COMMD4,COMMD5,COMMD6,COMMD7,COMP,COPA,COPE,COPRS,COPS4,COPS6,COPZ1,COQ10B,COQ2,COQ5,COQ7,COQ9,CORO1C,CORO2A,CORT,COTL1,COX11,COX15,COX17,COX18,COX19,COX20,COX4I1,COX5A,COX6A1,COX6A2,COX6B2,COX7A2L,COX7B,CP,CPA4,CPA6,CPD,CPEB2,CPEB3,CPEB4,CPED1,CPLX1,CPLX2,CPM,CPN2,CPNE3,CPNE6,CPNE8,CPPED1,CPSF2,CPSF3L,CPSF6,CPT1A,CR1,CR2,CRABP1,CRAMP1L,CRB1,CRBN,CRCP,CRCT1,CREB1,CREB3L3,CREB5,CREBBP,CREBL2,CREM,CRHR1,CRHR2,CRIM1,CRISPLD2,CRK,CRKL,CRLF3,CRMP1,CRNKL1,CROCC,CROCCP3,CRTAP,CRTC1,CRTC2,CRTC3,CRY1,CRY2,CRYAA,CRYAB,CRYBB2,CRYBB3,CRYBG3,CRYGD,CRYGS,CRYZ,CRYZL1,CSDC2,CSDE1,CSF1,CSF2RA,CSGALNACT1,CSGALNACT2,CSH1,CSH2,CSHL1,CSK,CSMD2,CSNK1A1,CSNK1D,CSNK1E,CSNK1G1,CSNK1G2,CSNK1G3,CSNK2A1,CSNK2A2,CSNK2B,CSPP1,CSRNP3,CSRP1,CST3,CSTA,CSTF2T,CSTF3,CT47A11,CTAGE1,CTAGE10P,CTAGE15,CTAGE5,CTBP1,CTBP1-AS2,CTBP2,CTBS,CTCF,CTDP1,CTDSP1,CTDSP2,CTDSPL,CTDSPL2,CTNNA1,CTNNA2,CTNNA3,CTNNB1,CTNND1,CTNND2,CTNS,CTRL,CTSA,CTSB,CTSC,CTSE,CTSF,CTSK,CTSS,CTSW,CTTNBP2NL,CUEDC2,CUL1,CUL3,CUL4A,CUL4B,CUX1,CUX2,CWC25,CWF19L1,CX3CL1,CXADR,CXCL11,CXCL12,CXCL2,CXCL3,CXCL5,CXCR2,CXCR5,CXCR6,CXorf23,CXorf36,CXorf38,CXorf40B,CXorf56,CXorf57,CXXC4,CXXC5,CYB561,CYB5A,CYB5D2,CYB5R3,CYBA,CYBB,CYBRD1,CYCS,CYFIP2,CYHR1,CYLD,CYP11A1,CYP11B1,CYP19A1,CYP1A2,CYP20A1,CYP24A1,CYP26B1,CYP27A1,CYP2B6,CYP2C19,CYP2D6,CYP2E1,CYP2F1,CYP2U1,CYP3A43,CYP3A5,CYP4A11,CYP4F11,CYP4F2,CYP4V2,CYP4X1,CYP51A1,CYR61,CYSLTR1,CYTB,CYTH2,CYTH4,CYYR1,D2HGDH,DAAM1,DAB2,DAB2IP,DACH2,DACT1,DACT3,DAD1,DAG1,DAK,DAOA,DAP,DAPK1,DAZ2,DBF4,DBF4B,DBN1,DBNL,DBP,DBT,DCAF10,DCAF11,DCAF12L1,DCAF13,DCAF4,DCAF5,DCAF7,DCAF8,DCAKD,DCBLD1,DCBLD2,DCC,DCHS2,DCK,DCLK1,DCLRE1B,DCLRE1C,DCP1A,DCP2,DCT,DCTD,DCTN1,DCTN2,DCTN3,DCTN6,DCUN1D1,DCUN1D2,DDA1,DDHD1,DDHD2,DDR1,DDR2,DDX10,DDX11,DDX17,DDX18,DDX19B,DDX21,DDX24,DDX31,DDX39B,DDX3X,DDX3Y,DDX42,DDX46,DDX50,DDX52,DDX54,DDX56,DDX6,DDX60,DDX60L,DEAF1,DEC1,DECR1,DEF8,DEFA6,DEFB106B,DEFB119,DEFB126,DEGS1,DENND1A,DENND1B,DENND2A,DENND2C,DENND2D,DENND3,DENND4A,DENND4C,DENND5B,DENR,DEPDC1,DEPDC1B,DEPDC4,DERL1,DERL3,DESI1,DESI2,DEXI,DFFA,DFFB,DFNB31,DGAT2,DGCR8,DGKA,DGKB,DGKD,DGKE,DGKH,DGKZ,DHCR24,DHDDS,DHFR,DHFRL1,DHRS1,DHRS13,DHRS2,DHRS7B,DHTKD1,DHX30,DHX33,DHX34,DHX57,DHX9,DIAPH1,DIAPH2,DIAPH3,DICER1,DICER1-AS1,DIDO1,DIEXF,DIMT1,DIO2,DIP2A,DIP2B,DIRAS2,DIS3,DIS3L2,DISC1,DKFZP434F142,DKK2,DKK3,DLAT,DLC1,DLEU2,DLG1,DLG2,DLG3,DLG4,DLG5,DLGAP4,DLL3,DLST,DLX1,DLX2,DLX3,DMAP1,DMC1,DMD,DMRT3,DMRTB1,DMXL1,DNAH1,DNAH11,DNAH12,DNAH14,DNAH17,DNAH2,DNAH3,DNAH5,DNAH6,DNAH7,DNAH8,DNAJA1,DNAJA4,DNAJB12,DNAJB14,DNAJB2,DNAJB3,DNAJB4,DNAJB6,DNAJC10,DNAJC11,DNAJC14,DNAJC16,DNAJC18,DNAJC19,DNAJC21,DNAJC22,DNAJC27,DNAJC3,DNAJC3-AS1,DNAJC30,DNAJC4,DNAJC6,DNAJC8,DNALI1,DNHD1,DNM1,DNM1L,DNM1P46,DNMT3A,DNPEP,DNTTIP2,DOCK10,DOCK11,DOCK2,DOCK3,DOCK4,DOCK5,DOCK7,DOCK8,DOK1,DOK3,DOK4,DOK6,DOLPP1,DONSON,DOPEY1,DOT1L,DPCR1,DPF3,DPH2,DPH3,DPH3P1,DPH5,DPH6,DPH7,DPM3,DPP10,DPP6,DPP8,DPP9,DPT,DPY19L1,DPY19L1P1,DPY19L2,DPY19L2P2,DPY19L3,DPY19L4,DPYD,DPYS,DPYSL2,DPYSL3,DPYSL5,DQX1,DR1,DRAM1,DRAM2,DRAP1,DRD4,DRD5,DSC3,DSCR3,DSCR4,DSE,DSEL,DST,DSTYK,DTD1,DTD2,DTL,DTNA,DTNB,DTNBP1,DTWD1,DTWD2,DTX1,DTX3,DTX3L,DTYMK,DUOX1,DUOX2,DUSP10,DUSP15,DUSP16,DUSP18,DUSP19,DUSP2,DUSP22,DUSP3,DUSP5P1,DUSP7,DUSP8,DUT,DVL1,DVL3,DYM,DYNC1I1,DYNC1I2,DYNC1LI1,DYNC1LI2,DYNC2H1,DYNC2LI1,DYNLL1,DYNLL2,DYNLRB1,DYNLT1,DYNLT3,DYRK1A,DYRK2,DYRK3,DYSF,DZANK1,DZIP1,DZIP1L,DZIP3,E2F2,E2F4,E2F6,EAF1,EBF1,EBF3,EBI3,EBNA1BP2,EBPL,ECE1,ECE2,ECH1,ECHDC1,ECHDC2,ECHDC3,ECM2,ECT2,EDA,EDC3,EDDM3B,EDEM1,EDEM2,EDNRA,EDNRB,EEA1,EEF1A1,EEF1B2,EEF1D,EEF1E1,EEF1G,EEF2K,EEPD1,EFCAB1,EFCAB11,EFCAB14,EFCAB2,EFCAB4B,EFCAB6,EFCAB7,EFHB,EFHC1,EFHC2,EFHD1,EFHD2,EFNA1,EFNA2,EFNA5,EFNB2,EFNB3,EFR3B,EFTUD1,EGFL6,EGFL8,EGFR,EGLN1,EHBP1,EHD1,EHD2,EHF,EHMT1,EHMT2,EID1,EIF1,EIF1AD,EIF1AX,EIF1AY,EIF2A,EIF2AK1,EIF2AK2,EIF2S1,EIF2S2,EIF3C,EIF3D,EIF3E,EIF3F,EIF3H,EIF3K,EIF3L,EIF3M,EIF4A1,EIF4A2,EIF4B,EIF4E,EIF4E2,EIF4E3,EIF4EBP1,EIF4EBP2,EIF4G1,EIF4G3,EIF4H,EIF5,EIF5A,EIF5A2,ELAC2,ELAVL1,ELAVL2,ELAVL3,ELAVL4,ELF1,ELF4,ELF5,ELK3,ELK4,ELL,ELL2,ELL3,ELMO1,ELMO2,ELMOD2,ELMOD3,ELMSAN1,ELN,ELOVL5,ELOVL6,ELOVL7,ELP2,ELP3,ELP6,EMB,EMC1,EMC3,EMC4,EMCN,EMG1,EMID1,EML4,EMP1,EMP2,ENAH,ENC1,ENDOD1,ENDOU,ENKUR,ENO1,ENOSF1,ENOX2,ENPP1,ENPP6,ENSA,ENTPD1,ENTPD3,ENTPD4,ENTPD5,ENTPD6,ENTPD7,ENY2,EP300,EP400,EPAS1,EPB41,EPB41L1,EPB41L4A,EPB41L4A-AS1,EPB41L4A-AS2,EPB41L4B,EPB41L5,EPC1,EPDR1,EPG5,EPHA10,EPHA3,EPHA4,EPHA5,EPHA7,EPHA8,EPHB1,EPM2A,EPM2AIP1,EPN3,EPOR,EPPK1,EPS15,EPSTI1,EPT1,ERAP1,ERAP2,ERBB2,ERBB3,ERBB4,ERC1,ERC2,ERC2-IT1,ERCC2,ERCC4,ERCC6,ERCC8,EREG,ERG,ERGIC1,ERGIC2,ERGIC3,ERI1,ERI2,ERICH1,ERICH2,ERLIN1,ERLIN2,ERMAP,ERMARD,ERMN,ERN1,ERO1L,ERO1LB,ERP44,ERRFI1,ERV3-2,ERVK13-1,ERVW-1,ESAM,ESCO1,ESD,ESF1,ESM1,ESPL1,ESPN,ESR1,ESR2,ESRRB,ESRRG,ESYT2,ESYT3,ETFA,ETFB,ETFDH,ETNK1,ETNK2,ETS1,ETS2,ETV1,ETV3,ETV4,ETV5,ETV6,EVA1C,EVC,EVI5,EVL,EWSR1,EXD2,EXD3,EXOC1,EXOC3,EXOC3L2,EXOC4,EXOC5,EXOC6,EXOC6B,EXOC7,EXOC8,EXOG,EXOSC6,EXOSC7,EXOSC8,EXPH5,EXT1,EXTL3,EYA2,EYA3,EYS,EZH2,EZR,F11-AS1,F11R,F2,F2RL2,F2RL3,F3,F5,F7,F8,FAAH,FABP3,FABP5,FADD,FADS1,FADS2,FAF2,FAHD2A,FAIM2,FAM101A,FAM101B,FAM102B,FAM103A1,FAM104A,FAM104B,FAM105A,FAM107A,FAM110C,FAM110D,FAM111A,FAM114A1,FAM115A,FAM115C,FAM117B,FAM118A,FAM120A,FAM120AOS,FAM120B,FAM120C,FAM122C,FAM124A,FAM126A,FAM126B,FAM127A,FAM127B,FAM129A,FAM129B,FAM129C,FAM131A,FAM131B,FAM133A,FAM133B,FAM134A,FAM134B,FAM134C,FAM135A,FAM135B,FAM13A,FAM13B,FAM13C,FAM149A,FAM149B1,FAM153A,FAM160B1,FAM161A,FAM169A,FAM171B,FAM172A,FAM173B,FAM175A,FAM177A1,FAM178A,FAM178B,FAM179A,FAM181B,FAM182A,FAM182B,FAM185A,FAM188B,FAM189A2,FAM189B,FAM192A,FAM193A,FAM193B,FAM195A,FAM199X,FAM19A2,FAM200A,FAM204A,FAM205A,FAM207A,FAM208A,FAM20A,FAM20B,FAM210A,FAM210B,FAM214A,FAM214B,FAM217B,FAM21A,FAM21C,FAM221A,FAM228A,FAM26E,FAM27E2,FAM35A,FAM3A,FAM3C,FAM41C,FAM43B,FAM45A,FAM46C,FAM49B,FAM53B,FAM53C,FAM58A,FAM60A,FAM63A,FAM63B,FAM64A,FAM65A,FAM65B,FAM65C,FAM71B,FAM71D,FAM71E2,FAM73A,FAM73B,FAM76A,FAM76B,FAM81A,FAM83A,FAM83B,FAM83H,FAM84A,FAM84B,FAM86B3P,FAM86C1,FAM89B,FAM8A1,FAM90A1,FAM90A7P,FAM91A1,FAM92A1,FAM95B1,FAM98A,FAM98C,FAM9C,FANCD2,FANCF,FANCI,FANCM,FAR1,FAR2P1,FARP1,FARP2,FARSB,FARSLB,FASLG,FASTK,FASTKD1,FASTKD2,FAT3,FAU,FAXC,FBF1,FBL,FBLIM1,FBLN1,FBLN5,FBN2,FBP1,FBRS,FBRSL1,FBXL12,FBXL17,FBXL18,FBXL20,FBXL4,FBXL7,FBXO11,FBXO17,FBXO22,FBXO25,FBXO28,FBXO3,FBXO31,FBXO32,FBXO33,FBXO34,FBXO36,FBXO38,FBXO4,FBXO40,FBXO5,FBXO9,FBXW11,FBXW2,FBXW4,FBXW7,FBXW8,FCAMR,FCAR,FCF1,FCGR2B,FCGRT,FCHO2,FCHSD2,FCN1,FCN2,FCRL1,FCRL2,FCRL3,FCRL4,FCRL5,FCRLA,FCRLB,FDPS,FDX1L,FDXACB1,FECH,FEM1C,FEN1,FENDRR,FER,FERMT1,FEZ1,FEZ2,FFAR4,FGA,FGD1,FGD2,FGD3,FGD4,FGD6,FGF1,FGF12,FGF13,FGF18,FGF19,FGF22,FGF5,FGF7,FGFBP2,FGFBP3,FGFR1,FGFR1OP,FGFR1OP2,FGFR2,FGFR3,FGFRL1,FGGY,FGR,FHAD1,FHIT,FHL5,FIBP,FIGN,FIGNL1,FILIP1,FIP1L1,FIS1,FITM2,FKBP14,FKBP1A,FKBP4,FKBP5,FKBP9,FLAD1,FLCN,FLG,FLJ11710,FLJ20712,FLJ23867,FLJ30901,FLJ31306,FLJ31958,FLJ32255,FLJ35700,FLJ35934,FLJ36000,FLJ36848,FLJ37035,FLJ37453,FLJ40194,FLJ42627,FLJ43681,FLJ44087,FLNB,FLNC,FLOT1,FLOT2,FLRT2,FLT1,FLT4,FLVCR1,FLYWCH1,FLYWCH2,FMN1,FMN2,FMNL3,FMO1,FMO3,FMO4,FMO5,FMOD,FMR1,FN1,FNBP1,FNBP1L,FNDC3A,FNDC3B,FNIP2,FNTA,FNTB,FOCAD,FOLH1,FOLR1,FOLR2,FOPNL,FOSL1,FOSL2,FOXA1,FOXA2,FOXA3,FOXC1,FOXD1,FOXD2,FOXD4,FOXE1,FOXG1,FOXJ1,FOXJ2,FOXK1,FOXK2,FOXN3,FOXO1,FOXO3,FOXO4,FOXP1,FOXP2,FOXP4,FOXQ1,FOXRED2,FPGS,FRA10AC1,FRAS1,FRG1,FRK,FRMD4A,FRMD6,FRMD8,FRMPD4,FRYL,FRZB,FSCN1,FSIP2,FST,FTCDNL1,FTH1,FTL,FTMT,FTSJ1,FUBP1,FUBP3,FUNDC2,FUOM,FUT10,FUT2,FUT4,FUT6,FUT8,FUT8-AS1,FUT9,FUZ,FXR1,FXYD2,FXYD5,FYB,FYCO1,FZD1,FZD3,FZD4,FZD5,FZR1,G2E3,G3BP2,G6PC,G6PD,GAB1,GAB2,GABARAPL1,GABARAPL2,GABBR1,GABPB1,GABPB2,GABRA1,GABRA2,GABRA4,GABRB1,GABRB3,GABRG1,GABRG2,GABRG3,GABRP,GABRQ,GAD1,GADD45B,GAK,GALC,GALM,GALNT10,GALNT11,GALNT13,GALNT18,GALNT4,GALNT5,GALT,GAMT,GANAB,GAPT,GAPVD1,GAREM,GARNL3,GART,GAS2,GAS2L1,GAS2L2,GAS2L3,GAS7,GAS8,GATA2,GATA4,GATAD1,GATAD2A,GATC,GATM,GATS,GBA2,GBE1,GBP1,GBP2,GBP3,GBP4,GCC1,GCC2,GCFC2,GCH1,GCLC,GCLM,GCM1,GCNT3,GCOM1,GCSAM,GDA,GDAP2,GDF10,GDF5,GDF6,GDNF,GDPD1,GDPD5,GEMIN4,GEMIN8P4,GEN1,GET4,GFAP,GFER,GFI1B,GFM1,GFM2,GFOD1,GFPT1,GFRA1,GFRA2,GFRA3,GGA1,GGA2,GGCX,GGH,GGNBP2,GGT1,GGT5,GGT6,GGT7,GGTLC2,GH2,GHDC,GHR,GHRHR,GID8,GIGYF1,GIGYF2,GIMAP1,GIMAP8,GINS2,GINS3,GINS4,GIPC2,GIPC3,GIPR,GIT1,GIT2,GJA1,GJA3,GJB1,GJB2,GJB3,GJC3,GJD4,GK,GK5,GLB1,GLCCI1,GLDN,GLG1,GLI2,GLI3,GLIDR,GLIPR1,GLIPR1L2,GLIS3,GLP2R,GLRA3,GLS,GLTPD1,GLTSCR1,GLTSCR1L,GLTSCR2,GLYAT,GLYR1,GM2A,GMCL1,GMEB1,GMFB,GMPPA,GMPR2,GMPS,GNA11,GNA12,GNA13,GNA14,GNAL,GNAO1,GNAQ,GNAS,GNAT1,GNAZ,GNB1,GNB4,GNB5,GNG10,GNG11,GNG12,GNG2,GNG4,GNG7,GNGT1,GNL1,GNL3,GNL3L,GNPDA2,GNPNAT1,GNPTAB,GNPTG,GNRH2,GNRHR,GOLGA1,GOLGA2,GOLGA2P7,GOLGA3,GOLGA4,GOLGA6A,GOLGA6L6,GOLGA6L9,GOLGA7,GOLGA8A,GOLGA8F,GOLGB1,GOLM1,GOLPH3L,GOLT1B,GON4L,GOPC,GORASP2,GOSR2,GOT1,GOT1L1,GOT2,GP1BA,GPA33,GPALPP1,GPAM,GPAT2,GPATCH11,GPATCH2L,GPBP1,GPBP1L1,GPC6,GPCPD1,GPD1,GPD1L,GPLD1,GPNMB,GPR107,GPR110,GPR113,GPR114,GPR115,GPR116,GPR123,GPR124,GPR125,GPR126,GPR132,GPR135,GPR150,GPR155,GPR157,GPR161,GPR162,GPR174,GPR180,GPR20,GPR26,GPR27,GPR3,GPR35,GPR37,GPR39,GPR4,GPR56,GPR63,GPR64,GPR65,GPR68,GPR85,GPR89B,GPR98,GPRC5A,GPRC5C,GPSM1,GPSM2,GPSM3,GPT2,GPX7,GPX8,GRAMD1B,GRAMD1C,GRAMD2,GRAMD4,GRAP,GRAP2,GRB10,GRB2,GRB7,GREB1,GREM2,GRHPR,GRIA2,GRIA3,GRID1,GRID2,GRIK2,GRIK3,GRIK4,GRIN1,GRIN2A,GRIN2C,GRINA,GRIP2,GRIPAP1,GRM5,GRM7,GRPEL1,GRPEL2,GRPR,GRWD1,GSC,GSE1,GSG1L,GSG2,GSK3B,GSKIP,GSN,GSN-AS1,GSPT1,GSR,GSTA2,GSTCD,GSTM3,GSTM4,GSTM5,GSTO1,GSTT1,GSTT2,GTDC1,GTF2A1,GTF2F2,GTF2H5,GTF2I,GTF2IRD1,GTF2IRD2,GTF3C2,GTF3C3,GTF3C4,GTPBP1,GTPBP10,GTPBP2,GTPBP4,GTPBP6,GUCA1B,GUCD1,GUCY1A2,GUCY1A3,GUK1,GULP1,GUSBP1,GUSBP11,GUSBP3,GVINP1,GXYLT1,GXYLT2,GYG1,GYG2,GYPA,GYPB,GZF1,H2AFJ,H2AFV,H2AFZ,H3F3A,H3F3B,H6PD,HADH,HADHA,HAND2-AS1,HAP1,HAPLN3,HAPLN4,HARS,HAS2,HAS3,HAUS3,HAUS6,HAUS7,HAVCR2,HBA2,HBD,HBE1,HBEGF,HBG1,HBP1,HBS1L,HCCS,HCFC2,HCG18,HCG4B,HCN1,HCP5,HDAC10,HDAC4,HDAC5,HDAC6,HDAC7,HDAC8,HDAC9,HDDC2,HDGFRP3,HDLBP,HEATR1,HEATR3,HEBP1,HECA,HECTD1,HECTD2,HECTD4,HECW1,HECW2,HEG1,HELB,HELQ,HEMK1,HEPACAM,HEPH,HERC2,HERC2P2,HERC3,HERC4,HERC6,HES1,HES2,HEXA,HEXIM1,HEY2,HFE,HGF,HGS,HGSNAT,HHIP,HHIPL1,HHIPL2,HHLA3,HIAT1,HIATL1,HIBCH,HIC1,HIC2,HID1,HIF1A,HIF3A,HIGD1A,HINFP,HINT1,HIP1,HIP1R,HIPK1,HIPK2,HIPK3,HIST1H1A,HIST1H2AC,HIST1H2AJ,HIST1H2AK,HIST1H2AM,HIST1H2BD,HIST1H2BE,HIST1H2BJ,HIST1H2BN,HIST1H3B,HIST1H3D,HIST1H3F,HIST1H3G,HIST2H2AA4,HIST2H2AB,HIST2H2AC,HIST2H2BE,HIST2H3D,HIST3H2BB,HIVEP3,HJURP,HK1,HK2,HK3,HKDC1,HLA-A,HLA-B,HLA-C,HLA-DMA,HLA-DMB,HLA-DOA,HLA-DOB,HLA-DPA1,HLA-DPB1,HLA-DPB2,HLA-DQA1,HLA-DQA2,HLA-DQB1,HLA-DRB3,HLA-DRB5,HLA-E,HLA-G,HLA-H,HLTF,HM13,HMBOX1,HMCN1,HMGA1,HMGA2,HMGB1,HMGB3,HMGCS1,HMGN1,HMGN2,HMGN4,HMGN5,HMOX2,HN1,HNF1A,HNF1B,HNF4A,HNF4G,HNMT,HNRNPA0,HNRNPA1,HNRNPA1L2,HNRNPA3,HNRNPC,HNRNPCL1,HNRNPD,HNRNPDL,HNRNPH1,HNRNPH3,HNRNPK,HNRNPL,HNRNPLL,HNRNPM,HNRNPU,HNRNPUL1,HNRNPUL2,HOMEZ,HOOK1,HOOK3,HOPX,HOXA10,HOXA13,HOXA3,HOXB13,HOXB2,HOXB3,HOXB4,HOXB6,HOXB7,HOXC10,HOXC8,HOXD-AS1,HP1BP3,HPGD,HPN,HPS1,HPS3,HPS4,HPSE,HPSE2,HRASLS,HRASLS2,HRASLS5,HRH1,HRH3,HRK,HS1BP3,HS2ST1,HS3ST3B1,HS3ST4,HS3ST5,HS6ST1,HS6ST2,HS6ST3,HSBP1,HSBP1L1,HSD11B1L,HSD11B2,HSD17B1,HSD17B11,HSD17B12,HSD17B7,HSD3B1,HSDL2,HSF2,HSF5,HSFY2,HSP90AA1,HSP90AB1,HSP90B1,HSPA12A,HSPA13,HSPA14,HSPA1A,HSPA4,HSPA5,HSPA8,HSPB1,HSPB9,HSPBP1,HSPD1,HSPH1,HTATIP2,HTR1E,HTR3A,HTR4,HTR5A,HTR7P1,HTRA3,HTT,HUNK,HUS1B,HUWE1,HYAL1,HYDIN,HYI,HYLS1,IBTK,ICA1,ICA1L,ICAM5,ICK,ICMT,ICOSLG,ID2,ID3,IDE,IDH3A,IDH3B,IDI1,IDS,IER2,IER3IP1,IER5,IFI16,IFI27,IFI27L1,IFIT2,IFIT5,IFNAR2,IFNLR1,IFRD1,IFRD2,IFT43,IFT52,IFT57,IFT80,IFT81,IGBP1,IGDCC4,IGF1,IGF1R,IGF2,IGF2BP1,IGF2BP2,IGF2R,IGFBP3,IGFBP5,IGFBPL1,IGLL1,IGSF11,IGSF3,IK,IKBIP,IKBKB,IKZF1,IKZF2,IKZF3,IKZF4,IKZF5,IL10RA,IL11RA,IL12RB1,IL13RA1,IL16,IL17RA,IL17RD,IL18BP,IL18R1,IL1R1,IL1R2,IL1RAP,IL1RN,IL2,IL22RA1,IL24,IL2RA,IL31RA,IL36RN,IL3RA,IL5RA,IL6ST,IL7R,ILF3,ILK,IMMP2L,IMMT,IMP4,IMPA1,IMPA2,IMPACT,IMPAD1,IMPDH1,INADL,INE1,INF2,ING1,ING3,ING5,INHBA,INHBB,INHBC,INIP,INO80,INO80D,INPP4B,INPP5A,INPP5B,INPP5E,INPP5F,INPP5K,INSIG1,INSIG2,INSL3,INSM1,INTS12,INTS4,INTS6,INTS7,IP6K2,IPO5,IPO7,IPO9,IPP,IQCA1,IQCE,IQCF1,IQCG,IQCH,IQSEC1,IQSEC2,IQSEC3,IQUB,IRAK3,IRAK4,IREB2,IRF2,IRF2BP2,IRF4,IRF5,IRF7,IRF9,IRS1,IRS2,IRX2,IRX3,IRX4,IRX5,IRX6,ISCA1,ISOC2,IST1,ISY1,ITCH,ITFG1,ITFG2,ITGA2,ITGA2B,ITGA6,ITGA9,ITGAD,ITGAL,ITGAV,ITGAX,ITGB1,ITGB2,ITGB3,ITGB8,ITGBL1,ITIH5,ITK,ITM2C,ITPK1,ITPKB,ITPKC,ITPRIPL2,ITSN1,ITSN2,IVD,IVNS1ABP,IZUMO4,JADE1,JADE2,JADE3,JAG1,JAGN1,JAK1,JAK3,JAKMIP2,JAKMIP3,JAM2,JAM3,JKAMP,JMJD1C,JMJD1C-AS1,JOSD1,JPH2,JPH3,JRK,JUNB,KALRN,KANK1,KANK2,KANK3,KANSL1L,KANSL3,KAT2B,KAT6A,KAT6B,KATNAL1,KATNAL2,KATNBL1,KAZALD1,KAZN,KBTBD12,KBTBD2,KBTBD3,KBTBD4,KCMF1,KCNA1,KCNA2,KCNA3,KCNA6,KCNA7,KCNAB1,KCNAB2,KCNAB3,KCNB1,KCNC1,KCNC2,KCND2,KCND3,KCNE1,KCNE1L,KCNG1,KCNG4,KCNH2,KCNH5,KCNH6,KCNH7,KCNIP2,KCNIP4,KCNJ1,KCNJ10,KCNJ12,KCNJ4,KCNJ5,KCNJ9,KCNK10,KCNK15,KCNK17,KCNK3,KCNK6,KCNMA1,KCNMB1,KCNMB2,KCNMB4,KCNN3,KCNN4,KCNQ1OT1,KCNQ2,KCTD1,KCTD10,KCTD15,KCTD16,KCTD17,KCTD18,KCTD2,KCTD4,KCTD7,KCTD9,KDELR1,KDELR2,KDM1B,KDM2B,KDM3A,KDM4C,KDM5A,KDM5B,KDR,KDSR,KGFLP1,KHDC1,KHDRBS1,KHNYN,KHSRP,KIAA0020,KIAA0040,KIAA0100,KIAA0101,KIAA0125,KIAA0141,KIAA0226,KIAA0226L,KIAA0232,KIAA0319,KIAA0319L,KIAA0368,KIAA0391,KIAA0408,KIAA0513,KIAA0556,KIAA0586,KIAA0825,KIAA0895L,KIAA0907,KIAA0922,KIAA0930,KIAA1033,KIAA1107,KIAA1109,KIAA1143,KIAA1191,KIAA1199,KIAA1211,KIAA1217,KIAA1244,KIAA1324,KIAA1324L,KIAA1328,KIAA1377,KIAA1407,KIAA1429,KIAA1430,KIAA1432,KIAA1456,KIAA1462,KIAA1468,KIAA1524,KIAA1549,KIAA1549L,KIAA1551,KIAA1586,KIAA1614,KIAA1644,KIAA1671,KIAA1683,KIAA1715,KIAA1731,KIAA1751,KIAA1755,KIAA1804,KIAA1841,KIAA1875,KIAA1919,KIAA1958,KIAA2013,KIAA2018,KIAA2022,KIDINS220,KIF11,KIF13A,KIF13B,KIF14,KIF16B,KIF19,KIF1A,KIF1B,KIF1C,KIF21A,KIF23,KIF26B,KIF27,KIF2C,KIF3B,KIF3C,KIF5A,KIF6,KIF9,KIN,KIR2DL4,KIR2DS4,KIRREL,KIRREL2,KIRREL3,KIT,KITLG,KLB,KLC1,KLC3,KLC4,KLF11,KLF12,KLF13,KLF15,KLF16,KLF2,KLF3,KLF5,KLF6,KLF8,KLHDC1,KLHDC10,KLHDC2,KLHDC3,KLHDC4,KLHDC7B,KLHDC8B,KLHL12,KLHL14,KLHL15,KLHL18,KLHL2,KLHL20,KLHL21,KLHL22,KLHL23,KLHL24,KLHL29,KLHL3,KLHL35,KLHL36,KLHL4,KLHL42,KLHL5,KLHL6,KLHL7,KLHL8,KLHL9,KLK10,KLK13,KLK15,KLK2,KLK3,KLRC1,KLRG1,KLRG2,KMO,KMT2A,KMT2C,KMT2D,KMT2E,KNDC1,KNG1,KPNA2,KPNA4,KPNA5,KPNB1,KRAS,KRBOX4,KREMEN1,KRIT1,KRR1,KRT14,KRT16,KRT17,KRT18,KRT38,KRT5,KRT77,KRT8,KRT80,KRT8P41,KRTAP1-1,KRTAP1-3,KRTAP19-1,KRTAP2-3,KRTAP2-4,KRTAP4-1,KRTCAP3,KSR1,KSR2,KXD1,KYNU,L1CAM,L3MBTL1,L3MBTL2,L3MBTL3,L3MBTL4,LACC1,LAIR1,LAMA1,LAMA3,LAMA4,LAMB4,LAMC2,LAMP1,LAMP2,LAMTOR1,LAMTOR2,LAMTOR3,LANCL1,LANCL2,LAPTM4B,LAPTM5,LARP1,LARP1B,LARP4,LARP7,LARS,LAT,LAT2,LATS2,LAX1,LBH,LBX1,LCE1A,LCE2B,LCE2C,LCLAT1,LCOR,LCORL,LDB1,LDB3,LDHA,LDLR,LDLRAD4,LDLRAP1,LDOC1L,LEF1,LENG8,LEPR,LEPROT,LETMD1,LFNG,LGALS8,LGALS9C,LGALSL,LGR4,LGR6,LHFPL2,LHFPL3-AS1,LHPP,LHX4,LHX6,LHX9,LIF,LIFR,LIG3,LIG4,LILRA1,LILRA5,LILRB5,LIMCH1,LIMD2,LIMK2,LIN28B,LIN7A,LIN7C,LIN9,LINC00052,LINC00094,LINC00116,LINC00167,LINC00174,LINC00265,LINC00301,LINC00304,LINC00310,LINC00312,LINC00324,LINC00470,LINC00473,LINC00474,LINC00475,LINC00476,LINC00478,LINC00482,LINC00483,LINC00521,LINC00525,LINC00598,LINC00599,LINC00623,LINC00643,LINC00654,LINC00667,LINC00674,LINC00687,LINC00689,LINC00839,LINC00842,LINC00869,LINC00937,LINC00938,LINC00965,LINC00982,LINC00998,LINC01000,LINC01061,LINC01105,LINC01116,LINC01128,LINC01140,LINGO1,LINS,LIPG,LIPH,LIX1,LIX1L,LLGL2,LLPH,LMAN1,LMAN2,LMBR1,LMBRD2,LMF1,LMLN,LMNA,LMO7,LMOD3,LMTK2,LNPEP,LNX1,LNX2,LOC100128288,LOC100129312,LOC100129361,LOC100130476,LOC100130557,LOC100130691,LOC100133331,LOC100133616,LOC100190986,LOC100233156,LOC100240735,LOC100272216,LOC100506123,LOC100506544,LOC100506655,LOC100506710,LOC100506990,LOC100509541,LOC100509861,LOC100652824,LOC101059918,LOC101929959,LOC101930216,LOC101930277,LOC146880,LOC149351,LOC153222,LOC283588,LOC283788,LOC284454,LOC285696,LOC286272,LOC339803,LOC344967,LOC388152,LOC389831,LOC390705,LOC400590,LOC400794,LOC401320,LOC407835,LOC440311,LOC440934,LOC441081,LOC441666,LOC494150,LOC541472,LOC56902,LOC642236,LOC642852,LOC643201,LOC643406,LOC645513,LOC646652,LOC727751,LOC728175,LOC729218,LOC729683,LOC729732,LOC729737,LOC93622,LOH12CR1,LOH12CR2,LONP2,LONRF1,LONRF3,LOR,LOX,LOXHD1,LOXL2,LOXL3,LOXL4,LPA,LPAR3,LPCAT1,LPCAT2,LPGAT1,LPHN1,LPIN1,LPIN2,LPP,LPPR2,LRAT,LRCH1,LRCH3,LRFN1,LRFN3,LRIG2,LRP10,LRP11,LRP12,LRP2BP,LRP6,LRP8,LRPAP1,LRPPRC,LRR1,LRRC1,LRRC14,LRRC15,LRRC16A,LRRC18,LRRC2,LRRC20,LRRC27,LRRC28,LRRC31,LRRC37A2,LRRC37A4P,LRRC37B,LRRC37BP1,LRRC38,LRRC40,LRRC41,LRRC42,LRRC47,LRRC48,LRRC55,LRRC57,LRRC58,LRRC7,LRRC8A,LRRC8B,LRRC8E,LRRCC1,LRRFIP1,LRRFIP2,LRRN3,LRRN4,LRRTM3,LRRTM4,LRTOMT,LSAMP,LSG1,LSM11,LSM12,LSM14A,LSM14B,LSM3,LSM4,LSS,LST1,LTB4R2,LTBP2,LTBP3,LTBP4,LUC7L2,LUC7L3,LUM,LUZP1,LY6K,LY86-AS1,LYAR,LYNX1,LYPD1,LYPD3,LYPD6,LYPLA1,LYRM2,LYRM4,LYRM7,LYRM9,LYSMD3,LZIC,LZTFL1,LZTS2,M6PR,MAATS1,MAB21L3,MACC1,MACF1,MACROD2,MAD2L1,MADCAM1,MADD,MAEA,MAF,MAFG,MAFIP,MAFK,MAGEA10,MAGED1,MAGED2,MAGI1,MAGI2,MAGI2-AS3,MAGI3,MAGIX,MAGOHB,MAGT1,MAK,MALAT1,MALL,MALT1,MAML1,MAML2,MAML3,MAN1A1,MAN1A2,MAN1B1,MAN1C1,MAN2A1,MAN2A2,MAN2B1,MAN2B2,MAN2C1,MANEA,MAOB,MAP10,MAP1B,MAP1LC3B,MAP2,MAP2K3,MAP2K5,MAP2K6,MAP2K7,MAP3K1,MAP3K13,MAP3K2,MAP3K3,MAP3K6,MAP3K8,MAP4,MAP4K3,MAP4K4,MAP4K5,MAP6D1,MAP7,MAP7D1,MAP7D2,MAP7D3,MAP9,MAPK1,MAPK10,MAPK13,MAPK14,MAPK15,MAPK1IP1L,MAPK6,MAPK8,MAPK8IP1,MAPK8IP3,MAPKAP1,MAPKAPK2,MAPKAPK5-AS1,MAPKBP1,MAPRE1,MAPRE2,MAPT,MARCH1,MARCH2,MARCH3,MARCH5,MARCH6,MARCH8,MARK1,MARK2,MARK4,MARS,MARVELD2,MARVELD3,MASP1,MASP2,MAST4,MASTL,MAT2A,MAT2B,MATN1,MATN2,MATN3,MAU2,MAVS,MAX,MAZ,MB,MB21D2,MBD1,MBD2,MBD3,MBD6,MBL2,MBNL1,MBNL2,MBNL3,MBOAT2,MBOAT7,MBP,MBTD1,MBTPS1,MBTPS2,MC1R,MCAM,MCAT,MCCC1,MCCD1,MCF2L,MCF2L2,MCFD2,MCHR2,MCL1,MCM10,MCM3,MCM3AP-AS1,MCM6,MCM7,MCM8,MCM9,MCPH1,MCTP1,MCTP2,MCTS1,MCUR1,MDFIC,MDGA1,MDH1,MDH1B,MDH2,MDM1,MDM2,MDM4,ME1,ME2,ME3,MEAF6,MECOM,MECP2,MED1,MED10,MED12L,MED13,MED13L,MED14,MED17,MED22,MED23,MED26,MED28,MED29,MED6,MED8,MED9,MEDAG,MEF2A,MEF2BNB,MEF2D,MEG3,MEGF10,MEGF6,MEGF8,MEI1,MEIS2,MEIS3,MELK,MEN1,MEP1A,MEPCE,MESP1,MET,METAP1,METAP2,METTL1,METTL13,METTL15,METTL21A,METTL21B,METTL21C,METTL22,METTL25,METTL2B,METTL3,METTL7A,METTL9,MEX3A,MEX3B,MEX3C,MEX3D,MFAP3,MFAP3L,MFF,MFGE8,MFI2,MFN1,MFNG,MFSD12,MFSD2A,MFSD4,MFSD5,MFSD8,MFSD9,MGA,MGAT3,MGAT4A,MGAT5,MGAT5B,MGC10814,MGC13053,MGC16142,MGC21881,MGC27345,MGC39584,MGC45800,MGEA5,MGME1,MIA2,MIA3,MIAT,MIB1,MICAL2,MICAL3,MICALCL,MICALL2,MICB,MICU3,MID1,MID1IP1,MIDN,MIEF1,MIER1,MINA,MINK1,MIOS,MIR17HG,MIR22HG,MIR4697HG,MIS18BP1,MITF,MKKS,MKL2,MKLN1,MKNK2,MKRN1,MKS1,MKX,MLEC,MLF1,MLKL,MLLT1,MLLT10,MLLT3,MLLT4,MLLT6,MLN,MLPH,MLX,MLXIP,MLXIPL,MLYCD,MMAB,MMACHC,MME,MMP12,MMP15,MMP16,MMP19,MMP25,MMP28,MMP9,MMRN2,MMS19,MMS22L,MNAT1,MNX1,MOAP1,MOB1A,MOB3B,MOB3C,MOB4,MOBP,MOCOS,MOCS1,MOGAT2,MOGS,MON1B,MON2,MORC2,MORF4L1,MORF4L2,MORN4,MOSPD2,MOV10L1,MPC2,MPDU1,MPDZ,MPEG1,MPG,MPHOSPH6,MPHOSPH8,MPHOSPH9,MPL,MPLKIP,MPND,MPP3,MPP5,MPP6,MPP7,MPPE1,MPPED2,MPRIP,MPV17L,MPZL1,MPZL2,MR1,MRAP,MRAP2,MRAS,MRE11A,MREG,MRFAP1,MRFAP1L1,MRGPRF,MRO,MROH1,MROH6,MROH8,MRPL10,MRPL12,MRPL13,MRPL2,MRPL20,MRPL3,MRPL30,MRPL33,MRPL34,MRPL35,MRPL37,MRPL38,MRPL42,MRPL43,MRPL45,MRPL46,MRPL49,MRPL50,MRPL52,MRPL53,MRPL55,MRPS10,MRPS11,MRPS12,MRPS16,MRPS27,MRPS28,MRPS30,MRPS6,MRRF,MS4A6A,MS4A7,MSANTD3,MSH3,MSI2,MSL1,MSL3,MSMB,MSN,MSR1,MSRA,MSRB1,MSRB3,MSX1,MSX2,MT1E,MT1G,MT1X,MT2A,MT3,MTA1,MTA3,MTAP,MTBP,MTCH1,MTCH2,MTDH,MTERF,MTERFD1,MTERFD2,MTF1,MTF2,MTFR1,MTG1,MTG2,MTHFD1,MTHFD1L,MTHFD2,MTHFD2L,MTHFR,MTHFSD,MTL5,MTM1,MTMR1,MTMR11,MTMR12,MTMR14,MTMR2,MTMR4,MTMR6,MTMR9,MTMR9LP,MTPN,MTR,MTRF1,MTRF1L,MTSS1L,MTURN,MTUS2,MUC12,MUC17,MUC19,MUC2,MUC20,MUC3A,MUC4,MUC5AC,MUC5B,MUC6,MUM1,MUS81,MUSK,MUT,MUTYH,MVB12B,MVD,MVK,MX2,MXD1,MXD3,MXD4,MXI1,MXRA7,MXRA8,MYADM,MYBL1,MYBL2,MYC,MYCBP,MYCBP2,MYCL,MYCN,MYCNOS,MYCT1,MYD88,MYEOV2,MYH10,MYH11,MYH14,MYH6,MYH7B,MYH9,MYL12B,MYL3,MYL4,MYL6,MYLIP,MYLK,MYNN,MYO10,MYO15A,MYO15B,MYO16,MYO19,MYO1B,MYO1C,MYO1D,MYO1E,MYO1F,MYO1G,MYO1H,MYO3B,MYO5A,MYO6,MYO7A,MYO9A,MYO9B,MYOF,MYOG,MYOM1,MYOM3,MYOZ2,MYOZ3,MYPN,MYPOP,MYRIP,MYT1L,MZT1,MZT2B,N4BP1,N4BP2,N4BP2L2,N4BP3,NAA15,NAA16,NAA30,NAA35,NAA38,NAA40,NAA50,NAAA,NAALAD2,NAB1,NAB2,NABP1,NABP2,NACA,NACC1,NADK,NADSYN1,NAF1,NAGPA,NAGS,NAIF1,NAIP,NAMPT,NANP,NAP1L1,NAP1L5,NAPEPLD,NAPG,NAPRT1,NAPSA,NASP,NAT1,NAV1,NAV2,NAV3,NBAS,NBEAL1,NBEAL2,NBN,NBPF10,NBPF11,NBPF3,NBR2,NCAM1,NCAM2,NCAPH2,NCBP2,NCBP2-AS2,NCF1,NCKAP5,NCKIPSD,NCL,NCLN,NCOA2,NCOA3,NCOA4,NCOA5,NCOA7,NCOR1,NCR3,NCRNA00185,NCS1,ND1,ND3,NDC1,NDC80,NDE1,NDFIP1,NDFIP2,NDNL2,NDOR1,NDRG1,NDRG2,NDST1,NDST2,NDUFA1,NDUFA10,NDUFA2,NDUFA4,NDUFA4L2,NDUFA5,NDUFA6,NDUFA9,NDUFAF2,NDUFAF4,NDUFAF5,NDUFB2-AS1,NDUFB7,NDUFB9,NDUFC2,NDUFS1,NDUFS4,NDUFS7,NDUFV3,NEAT1,NEBL,NECAB1,NECAP1,NECAP2,NEDD1,NEDD4,NEDD4L,NEDD8,NEFL,NEK1,NEK11,NEK2,NEK3,NEK4,NEK7,NEK8,NEK9,NELFA,NELFCD,NELFE,NEMF,NEO1,NETO1,NETO2,NEU4,NEURL1,NEUROD2,NEUROD4,NEXN,NF1,NF2,NFAT5,NFATC1,NFATC2,NFATC2IP,NFATC3,NFE2L1,NFE2L3,NFIA,NFIB,NFIC,NFIX,NFKB1,NFKBIB,NFS1,NFX1,NFYA,NFYB,NFYC,NGLY1,NHLRC2,NHLRC3,NHP2L1,NHSL1,NIFK-AS1,NIN,NIPA1,NIPAL2,NIPAL3,NIPBL,NIPSNAP1,NIPSNAP3B,NISCH,NIT2,NKAIN2,NKAPP1,NKD1,NKD2,NKIRAS2,NKTR,NKX2-1,NKX2-3,NKX6-3,NLGN4Y,NLK,NLN,NLRC3,NLRC5,NLRP1,NLRP12,NMB,NMD3,NME1,NME5,NME9,NMNAT1,NMNAT2,NMT1,NMT2,NMU,NNT,NOB1,NOC2L,NOL10,NOL4,NOL6,NOL7,NOL8,NOL9,NOLC1,NONO,NOP56,NOS1,NOSIP,NOTCH2NL,NOTCH4,NOV,NOVA1,NOX1,NOX4,NPAS2,NPAS3,NPAT,NPC1L1,NPDC1,NPEPL1,NPEPPS,NPFF,NPFFR2,NPHP1,NPHP3,NPHS1,NPIPA1,NPIPB5,NPLOC4,NPM1,NPPC,NPR3,NPRL2,NPRL3,NPTN,NPTX1,NPY5R,NQO1,NR1D1,NR1D2,NR1H2,NR2C1,NR2C2AP,NR2E3,NR2F1-AS1,NR2F2,NR3C1,NR4A1,NR4A3,NR5A2,NR6A1,NRAP,NRBP2,NRDE2,NREP,NRG1,NRG2,NRIP2,NRIP3,NRN1,NRP1,NRP2,NRSN1,NRSN2,NRXN1,NRXN3,NSA2,NSD1,NSF,NSFL1C,NSMCE4A,NSMF,NSRP1,NSUN3,NSUN4,NSUN5,NSUN7,NT5C1B,NT5DC1,NT5DC3,NT5E,NTN1,NTN4,NTN5,NTNG1,NTRK1,NTRK2,NTRK3,NTSR1,NUB1,NUBPL,NUCB2,NUCKS1,NUDCD1,NUDCD3,NUDT1,NUDT10,NUDT11,NUDT12,NUDT13,NUDT14,NUDT15,NUDT16,NUDT16L1,NUDT16P1,NUDT19,NUDT21,NUDT3,NUDT4,NUFIP1,NUFIP2,NUMBL,NUP107,NUP160,NUP188,NUP210,NUP35,NUP43,NUP50,NUP93,NUP98,NUPL1,NUPR1,NUS1,NUSAP1,NUTF2,NXNL2,NXPH3,NXPH4,NYAP2,OAF,OAS2,OAS3,OAZ1,OAZ3,OBFC1,OBSCN,OBSL1,OCLN,OCRL,ODF2,ODF2L,ODF3L2,OFCC1,OFD1,OGDH,OGFOD3,OGG1,OGT,OIP5-AS1,OLA1,OLFM1,OLFM4,OLFML2A,OLFML2B,OLFML3,OLIG1,OMA1,ONECUT2,OPA1,OPA3,OPALIN,OPCML,OPHN1,OPRK1,OPRM1,OR1F2P,OR2H1,OR4N4,OR51E2,OR7E156P,OR7E91P,ORAI1,ORAI2,ORAOV1,ORC4,ORC5,ORC6,ORMDL1,ORMDL2,ORMDL3,OS9,OSBP,OSBP2,OSBPL10,OSBPL11,OSBPL1A,OSBPL2,OSBPL3,OSBPL6,OSBPL8,OSBPL9,OSCAR,OSGEPL1,OSGIN2,OSMR,OSR2,OSTCP1,OSTM1,OTOGL,OTUB1,OTUB2,OTUD1,OTUD3,OTUD4,OTUD5,OTUD7A,OTUD7B,OTX1,OVCA2,OVOL1,OVOL2,OXCT1,OXCT2,OXGR1,OXNAD1,OXR1,OXSR1,OXTR,P2RX5,P2RX7,P2RY10,P2RY13,P4HA2,P4HA3,P4HB,P4HTM,PA2G4,PABPC1,PABPC1L,PABPN1,PACRGL,PACS1,PACS2,PACSIN1,PACSIN2,PACSIN3,PADI2,PADI4,PAF1,PAFAH1B1,PAFAH1B2,PAFAH2,PAG1,PAGR1,PAH,PAICS,PAIP1,PAIP2B,PAK2,PAK3,PALM2,PALM2-AKAP2,PALMD,PAM,PANK2,PANK3,PANX1,PANX2,PAPD4,PAPD5,PAPLN,PAPOLA,PAPOLG,PAPPA,PAPPA2,PAPSS2,PAQR3,PAQR4,PAQR5,PAQR7,PAQR8,PARD3,PARD3B,PARD6G,PARK2,PARM1,PARN,PARP10,PARP11,PARP14,PARP3,PARP4,PARP8,PARPBP,PARS2,PARVA,PARVG,PASK,PATZ1,PAX3,PAX4,PAX5,PAX7,PAX8,PAX8-AS1,PAX9,PAXBP1,PBDC1,PBLD,PBRM1,PBX1,PBX2,PBXIP1,PCBD2,PCBP1,PCBP1-AS1,PCBP2,PCCB,PCDH1,PCDH10,PCDH11Y,PCDH15,PCDH17,PCDH7,PCDH8,PCDH9,PCDHB12,PCDHB13,PCDHB2,PCDHB9,PCDHGA7,PCDHGA8,PCF11,PCGF3,PCGF5,PCID2,PCK1,PCK2,PCLO,PCM1,PCMT1,PCMTD1,PCNT,PCNXL2,PCNXL3,PCNXL4,PCP4L1,PCSK1,PCSK1N,PCSK5,PCSK6,PCSK7,PCYOX1,PCYT1A,PCYT1B,PCYT2,PDAP1,PDCD2,PDCD4,PDCD6IP,PDCD7,PDCL,PDCL3,PDDC1,PDE11A,PDE12,PDE1A,PDE1C,PDE2A,PDE3A,PDE4A,PDE4B,PDE4C,PDE4D,PDE4DIP,PDE5A,PDE6B,PDE7A,PDE9A,PDGFC,PDGFRA,PDGFRB,PDIA3,PDIA4,PDIA6,PDK1,PDK2,PDK3,PDK4,PDLIM2,PDLIM3,PDLIM5,PDLIM7,PDP2,PDPK1,PDPN,PDPR,PDS5A,PDS5B,PDSS1,PDX1,PDXDC1,PDXDC2P,PDXK,PDYN,PDZD3,PDZD7,PDZD8,PDZK1IP1,PDZRN3,PDZRN4,PEA15,PEAK1,PEAR1,PELO,PENK,PER1,PER2,PER3,PES1,PEX10,PEX11B,PEX12,PEX13,PEX14,PEX19,PEX3,PEX5,PEX5L,PFAS,PFDN1,PFDN2,PFDN5,PFKFB2,PFKFB3,PFKL,PFKP,PFN1,PFN2,PGA3,PGAM5,PGAP1,PGAP3,PGBD4,PGC,PGGT1B,PGK1,PGLS,PGLYRP4,PGM2,PGM2L1,PGM3,PGM5,PGP,PGPEP1,PGR,PGRMC2,PGS1,PHACTR1,PHACTR2,PHACTR4,PHAX,PHB,PHC1,PHC2,PHC3,PHF10,PHF14,PHF19,PHF2,PHF20,PHF20L1,PHF21A,PHF23,PHF6,PHF8,PHGDH,PHIP,PHKA1,PHKG1,PHKG2,PHLDA1,PHLDB2,PHLPP1,PHPT1,PHRF1,PHTF1,PHTF2,PHYHD1,PHYHIPL,PHYKPL,PI4K2A,PI4KA,PI4KB,PIANP,PIAS1,PIAS2,PIAS3,PIAS4,PICALM,PIEZO2,PIF1,PIFO,PIGA,PIGG,PIGH,PIGK,PIGL,PIGQ,PIGR,PIGT,PIGU,PIGW,PIGX,PIGY,PIK3C3,PIK3CA,PIK3CD,PIK3CG,PIK3IP1,PIK3R1,PIK3R3,PIK3R5,PIKFYVE,PILRB,PIM2,PIN1P1,PINX1,PIP4K2A,PIP4K2B,PIP5K1A,PIP5K1C,PIR,PITPNA,PITPNB,PITPNC1,PITPNM2,PITRM1,PIWIL2,PKD1,PKD1L1,PKD1L2,PKD2,PKD2L2,PKHD1,PKIG,PKLR,PKM,PKMYT1,PKN2,PKNOX1,PKP2,PLA1A,PLA2G12A,PLA2G16,PLA2G2D,PLA2G2F,PLA2G3,PLA2G4C,PLA2R1,PLAA,PLAC4,PLAC8,PLAGL1,PLAUR,PLB1,PLCB1,PLCB2,PLCH1,PLCH2,PLCL1,PLCL2,PLCXD1,PLD1,PLD3,PLD4,PLEKHA1,PLEKHA2,PLEKHA3,PLEKHA4,PLEKHA5,PLEKHA6,PLEKHA7,PLEKHB1,PLEKHB2,PLEKHF1,PLEKHG3,PLEKHG4B,PLEKHH2,PLEKHJ1,PLEKHM1,PLEKHM3,PLEKHS1,PLG,PLGLB1,PLIN5,PLK1,PLK1S1,PLK4,PLN,PLOD2,PLRG1,PLVAP,PLXDC1,PLXNA1,PLXNA2,PLXNA4,PLXNB1,PLXNB2,PLXNC1,PLXND1,PMEL,PMEPA1,PML,PMP2,PMS1,PMS2,PMS2P1,PMS2P5,PMVK,PNISR,PNKD,PNLIPRP1,PNMA2,PNMA3,PNMA6A,PNMAL1,PNN,PNPLA4,PNPLA7,PNPLA8,PNPO,PNPT1,PNRC1,POC1A,PODNL1,POF1B,POFUT1,POFUT2,POGK,POGLUT1,POGZ,POLB,POLD1,POLD3,POLD4,POLE,POLE2,POLE4,POLH,POLK,POLM,POLQ,POLR1A,POLR1B,POLR1D,POLR1E,POLR2A,POLR2D,POLR2F,POLR2J,POLR2K,POLR2L,POLR3A,POLR3B,POLR3D,POLR3H,POLR3K,POLRMT,POM121,POM121L1P,POM121L8P,POMGNT2,POMT1,POMZP3,PON1,POP1,POPDC2,POR,POT1,POTED,POTEE,POTEG,POTEI,POU1F1,POU2AF1,POU2F1,POU2F2,POU3F1,POU5F1,PP7080,PPA2,PPAN,PPAPDC1B,PPARA,PPARBP,PPARD,PPARGC1A,PPARGC1B,PPAT,PPCDC,PPCS,PPFIA1,PPFIBP1,PPFIBP2,PPHLN1,PPIA,PPIAL4A,PPIC,PPID,PPIE,PPIF,PPIG,PPIH,PPIL2,PPIL6,PPM1A,PPM1B,PPM1E,PPM1F,PPM1H,PPM1K,PPM1L,PPME1,PPOX,PPP1CA,PPP1CB,PPP1CC,PPP1R11,PPP1R12A,PPP1R12B,PPP1R14B,PPP1R16A,PPP1R16B,PPP1R1A,PPP1R1C,PPP1R2,PPP1R21,PPP1R37,PPP1R3B,PPP1R3F,PPP1R8,PPP1R9A,PPP1R9B,PPP2CA,PPP2CB,PPP2R1B,PPP2R2A,PPP2R2C,PPP2R2D,PPP2R3A,PPP2R5A,PPP2R5C,PPP2R5E,PPP3CA,PPP3R1,PPP3R2,PPP4R1,PPP4R1L,PPP4R2,PPP4R4,PPP6C,PPP6R1,PPP6R2,PPP6R3,PPT1,PQLC1,PQLC2,PRAC1,PRAME,PRAMEF1,PRC1,PRCP,PRDM11,PRDM15,PRDM16,PRDM2,PRDM6,PRDM9,PRDX2,PRDX5,PRELID1,PRELID2,PREPL,PREX2,PRIM2,PRIMA1,PRKAA2,PRKAB2,PRKACA,PRKACB,PRKAG2,PRKAR1A,PRKAR1B,PRKAR2A,PRKCA,PRKCB,PRKCDBP,PRKCE,PRKCH,PRKCI,PRKCZ,PRKD1,PRKD3,PRKDC,PRKG1,PRKRIP1,PRKRIR,PRKX,PRKY,PRLR,PRMT2,PRMT5,PRMT7,PRND,PRNP,PRNT,PROM1,PROS1,PROSC,PROSER1,PROSER2,PROSER2-AS1,PROSER3,PROX1,PRPF31,PRPF38A,PRPF38B,PRPF4B,PRPF8,PRPS1,PRPS2,PRR11,PRR13,PRR14L,PRR15,PRR16,PRR24,PRR3,PRR5,PRR5L,PRR7,PRRC1,PRRC2A,PRRC2B,PRRC2C,PRRG1,PRRG4,PRRX2,PRSS12,PRSS2,PRSS21,PRSS23,PRSS33,PRTFDC1,PRTG,PRUNE,PRUNE2,PRX,PSAP,PSAT1,PSCA,PSD3,PSEN1,PSEN2,PSG11,PSG8,PSG9,PSIP1,PSMA6,PSMA7,PSMB1,PSMB2,PSMC1,PSMC3,PSMC4,PSMC6,PSMD1,PSMD11,PSMD12,PSMD14,PSMD2,PSMD3,PSMD4,PSMD5,PSMD5-AS1,PSMD7,PSMD8,PSMD9,PSME1,PSME3,PSMF1,PSMG2,PSMG3-AS1,PSORS1C1,PSORS1C2,PSPC1,PSPH,PSTPIP2,PTAFR,PTBP3,PTCD2,PTCH1,PTCHD1,PTDSS1,PTEN,PTF1A,PTGER3,PTGER4,PTGER4P2-CDK2AP2P2,PTGES3,PTGES3L-AARSD1,PTGFR,PTGIR,PTGIS,PTGR2,PTGS1,PTGS2,PTH2R,PTHLH,PTK2,PTMA,PTN,PTOV1,PTP4A1,PTP4A2,PTPLAD1,PTPLAD2,PTPLB,PTPMT1,PTPN11,PTPN14,PTPN18,PTPN2,PTPN21,PTPN22,PTPN23,PTPN3,PTPN4,PTPN7,PTPRB,PTPRC,PTPRE,PTPRF,PTPRG,PTPRJ,PTPRN2,PTPRO,PTPRS,PTPRT,PTPRU,PTPRZ1,PTRF,PTTG1,PTTG1IP,PTX3,PUF60,PUM1,PUM2,PURA,PURB,PURG,PUS1,PUS10,PUS7,PUS7L,PVR,PVRL1,PVRL2,PVRL3,PWP1,PWWP2A,PXDN,PXK,PXMP2,PXN,PYCR1,PYCR2,PYCRL,PYGB,PYGM,PYGO1,PYHIN1,PYROXD1,QARS,QDPR,QKI,QPCT,QPRT,QRICH1,QRSL1,QSER1,QSOX2,R3HDM2,RAB10,RAB11A,RAB11FIP1,RAB11FIP2,RAB11FIP4,RAB12,RAB14,RAB18,RAB1A,RAB1B,RAB21,RAB22A,RAB23,RAB24,RAB27A,RAB27B,RAB28,RAB2A,RAB30,RAB31,RAB32,RAB33B,RAB35,RAB39B,RAB3B,RAB3C,RAB3D,RAB3GAP1,RAB3GAP2,RAB3IP,RAB43,RAB4A,RAB4B,RAB5A,RAB5B,RAB5C,RAB6A,RAB6B,RAB7B,RAB8A,RAB8B,RAB9B,RABEP1,RABGAP1,RABGAP1L,RABGEF1,RABGGTB,RABIF,RABL2A,RABL3,RABL6,RAC1,RAC2,RACGAP1,RAD17,RAD21,RAD23B,RAD50,RAD51B,RAD51D,RAD54B,RAD9A,RADIL,RAE1,RAF1,RAG1,RAI1,RAI2,RALA,RALB,RALBP1,RALGAPA1,RALGAPA2,RALGDS,RALGPS1,RALGPS2,RAMP2-AS1,RAN,RANBP2,RANBP3,RANBP3L,RANBP9,RANGRF,RAP1GAP,RAP1GAP2,RAP1GDS1,RAP2A,RAP2B,RAP2C,RAPGEF1,RAPGEF2,RAPGEF3,RAPGEF4,RAPGEF6,RAPH1,RARA,RARB,RARG,RARRES1,RARRES3,RARS2,RASA2,RASA4,RASAL2,RASD1,RASD2,RASEF,RASGEF1A,RASGEF1B,RASGRF1,RASGRP1,RASGRP4,RASIP1,RASL11B,RASL12,RASSF1,RASSF2,RASSF3,RASSF4,RASSF5,RASSF7,RASSF8,RAVER1,RAVER2,RAX2,RB1,RBAK,RBBP4,RBBP5,RBBP6,RBBP9,RBFOX1,RBL1,RBL2,RBM14,RBM15B,RBM17,RBM18,RBM19,RBM22,RBM23,RBM24,RBM25,RBM26,RBM27,RBM33,RBM34,RBM38,RBM4,RBM41,RBM43,RBM45,RBM47,RBM5,RBM8A,RBMS1,RBMS3,RBMX,RBMX2,RBMXL1,RBMY1B,RBPJ,RBPMS,RC3H1,RC3H2,RCAN3,RCBTB1,RCC1,RCC2,RCCD1,RCN1,RCOR1,RCOR2,RCOR3,RCSD1,RDH10,RECK,RECQL,RECQL5,REEP3,REEP5,REG4,RELA,RELL2,RELT,REN,REPIN1,REPS2,RER1,RERE,RERG,REST,RET,REV1,REV3L,REXO2,RFC1,RFC3,RFC4,RFESD,RFFL,RFK,RFNG,RFT1,RFWD2,RFX1,RFX2,RFX3,RFX4,RGCC,RGMA,RGMB,RGMB-AS1,RGP1,RGPD5,RGR,RGS11,RGS12,RGS14,RGS16,RGS3,RGS4,RGS5,RGS6,RGSL1,RHBDD1,RHBDF2,RHBDL2,RHD,RHNO1,RHO,RHOA,RHOC,RHOF,RHOJ,RHOQ,RHOT1,RHOU,RHOV,RHOXF2,RHPN1,RIBC1,RIC3,RIC8A,RIC8B,RICTOR,RIF1,RIIAD1,RILP,RIMBP2,RIMBP3,RIMKLA,RIMKLB,RIMS1,RIMS2,RIMS4,RIN2,RIN3,RIOK1,RIOK2,RIOK3,RIPK2,RIPK4,RIT1,RLTPR,RMDN1,RMDN2,RMDN3,RMND1,RMND5A,RMND5B,RNASE1,RNASE2,RNASEH1,RNASEH2A,RNASEH2C,RNASET2,RNF10,RNF114,RNF115,RNF121,RNF125,RNF128,RNF13,RNF135,RNF138,RNF14,RNF141,RNF144A,RNF145,RNF146,RNF152,RNF157,RNF165,RNF166,RNF167,RNF168,RNF17,RNF170,RNF175,RNF183,RNF185,RNF19A,RNF2,RNF207,RNF213,RNF215,RNF216,RNF216P1,RNF217,RNF220,RNF32,RNF34,RNF38,RNF4,RNF41,RNF5,RNF6,RNF8,RNFT1,RNFT2,RNH1,RNMT,RNPC3,RNPEP,RNPS1,ROBO1,ROBO2,ROBO3,ROBO4,ROCK1,ROCK2,ROPN1L,ROR1,ROR2,RORA,RORB,RORC,RP1,RP2,RP9,RPAIN,RPE,RPF1,RPGR,RPGRIP1L,RPL10,RPL10A,RPL12,RPL13,RPL13A,RPL14,RPL15,RPL17,RPL18,RPL18A,RPL21,RPL22,RPL23,RPL23A,RPL23AP32,RPL23AP7,RPL24,RPL26,RPL26L1,RPL27A,RPL28,RPL29,RPL3,RPL30,RPL31,RPL32P3,RPL34,RPL35,RPL36A,RPL37,RPL37A,RPL39,RPL5,RPL6,RPL7,RPL7A,RPL7L1,RPL9,RPLP0,RPLP1,RPN1,RPP14,RPP30,RPP40,RPRD1A,RPRD1B,RPS10,RPS13,RPS14,RPS15,RPS15A,RPS17,RPS19,RPS2,RPS21,RPS25,RPS26,RPS27,RPS27A,RPS28,RPS29,RPS2P32,RPS3,RPS3A,RPS4X,RPS5,RPS6KA3,RPS6KA5,RPS6KA6,RPS6KB1,RPS6KL1,RPS7,RPS9,RPSA,RPUSD4,RQCD1,RRAD,RRAGC,RRAGD,RRAS,RREB1,RRM2,RRM2B,RRN3,RRP1,RRP15,RRP1B,RRP7A,RRP7B,RS1,RSAD1,RSAD2,RSF1,RSL1D1,RSL24D1,RSPH3,RSPH4A,RSPH6A,RSPH9,RSPO1,RSPO2,RSPO3,RSRC1,RSRC2,RSU1,RTCA,RTCB,RTF1,RTFDC1,RTKN2,RTN3,RTN4RL1,RTN4RL2,RTP1,RTTN,RUFY2,RUFY3,RUNDC1,RUNX1,RUNX1T1,RUNX2,RUVBL1,RWDD4,RXFP1,RXRA,RYBP,RYR1,S100A11,S100A8,S100PBP,S1PR2,S1PR5,SAA2,SACS,SAE1,SAFB,SAFB2,SAMD1,SAMD12,SAMD14,SAMD3,SAMD4A,SAMD4B,SAMD8,SAMD9,SAP130,SAP18,SAP30BP,SAP30L,SAR1A,SAR1B,SARDH,SARNP,SARS,SART3,SASH1,SASH3,SAT1,SATB1,SATB2,SAV1,SAYSD1,SBDS,SBF2,SBNO1,SBSPON,SC5D,SCAF1,SCAF11,SCAF8,SCAI,SCAMP1,SCAMP4,SCAND1,SCAND2P,SCAND3,SCAPER,SCARA3,SCARA5,SCARB1,SCARB2,SCARF2,SCD,SCD5,SCFD1,SCG3,SCIMP,SCLT1,SCLY,SCML1,SCML2,SCML4,SCN11A,SCN2B,SCN3A,SCN3B,SCN5A,SCN7A,SCN8A,SCN9A,SCNM1,SCNN1B,SCNN1G,SCOC,SCP2,SCRN2,SCRN3,SCRT1,SCUBE2,SCYL1,SCYL2,SCYL3,SDAD1,SDC1,SDC4,SDCBP,SDCCAG8,SDF2,SDHA,SDHAP1,SDHD,SDK1,SDK2,SDR16C5,SDR42E1,SDR9C7,SDS,SDSL,SEC11A,SEC13,SEC14L1,SEC14L2,SEC14L3,SEC16B,SEC22A,SEC22C,SEC23A,SEC23B,SEC23IP,SEC24A,SEC24D,SEC31A,SEC61A2,SEC61B,SEC62,SEC63,SECISBP2,SECISBP2L,SECTM1,SEH1L,SEL1L,SEL1L3,SELENBP1,SELK,SELO,SEMA3A,SEMA3B,SEMA3D,SEMA3E,SEMA3F,SEMA4C,SEMA4D,SEMA4F,SEMA5A,SEMA6A,SEMA6D,SENP1,SENP2,SENP3,SENP5,SENP6,SENP7,SEPHS1,SEPN1,SEPSECS,SEPT10,SEPT11,SEPT2,SEPT3,SEPT5,SEPT6,SEPT7,SEPT7P2,SEPT8,SEPT9,SERBP1,SERF1B,SERF2,SERGEF,SERHL2,SERINC2,SERINC3,SERINC4,SERINC5,SERP1,SERPINA3,SERPINA5,SERPINB1,SERPINB13,SERPINB2,SERPINB5,SERPINB6,SERPINB8,SERPINB9,SERPIND1,SERPINE1,SERPING1,SERTAD2,SERTAD4,SESN1,SESN2,SESN3,SET,SETBP1,SETD2,SETD4,SETD5,SETD7,SETD8,SETDB1,SETDB2,SETMAR,SETX,SEZ6,SEZ6L,SEZ6L2,SF1,SF3A1,SF3A3,SF3B1,SF3B3,SFI1,SFMBT2,SFRP1,SFRP2,SFT2D3,SFTA2,SFTPA1,SFTPB,SFTPC,SFXN1,SFXN3,SFXN4,SFXN5,SGCD,SGIP1,SGK2,SGOL1,SGPL1,SGPP2,SGSM1,SGSM3,SGTA,SGTB,SH2B3,SH2D1A,SH2D1B,SH2D4B,SH2D5,SH3BGRL2,SH3BP1,SH3BP2,SH3BP4,SH3BP5,SH3D19,SH3D21,SH3GL1,SH3GLB2,SH3KBP1,SH3PXD2A,SH3PXD2B,SH3RF1,SH3TC2,SH3YL1,SHANK2,SHARPIN,SHB,SHC1,SHC3,SHC4,SHE,SHF,SHISA2,SHISA5,SHISA7,SHISA9,SHMT1,SHMT2,SHOX,SHOX2,SHPRH,SHQ1,SHROOM1,SIAE,SIGLEC1,SIGLEC11,SIGLEC5,SIGLEC6,SIGLEC7,SIK1,SIK3,SIKE1,SIM2,SIMC1,SIN3A,SIPA1L1,SIPA1L3,SIRPA,SIRPB1,SIRPD,SIRPG,SIRT3,SIRT5,SIX4,SKA1,SKA2,SKI,SKIL,SKP1,SLA,SLAIN2,SLAMF1,SLAMF8,SLC10A7,SLC11A1,SLC11A2,SLC12A1,SLC12A2,SLC12A3,SLC12A7,SLC12A9,SLC13A1,SLC14A1,SLC14A2,SLC15A1,SLC15A4,SLC16A1,SLC16A12,SLC16A14,SLC16A6,SLC16A7,SLC17A8,SLC19A3,SLC1A1,SLC1A2,SLC1A3,SLC1A4,SLC1A7,SLC20A1,SLC22A11,SLC22A16,SLC22A17,SLC22A18,SLC22A23,SLC22A3,SLC22A4,SLC22A7,SLC22A9,SLC23A2,SLC23A3,SLC24A1,SLC24A2,SLC24A3,SLC25A12,SLC25A13,SLC25A23,SLC25A25,SLC25A26,SLC25A27,SLC25A28,SLC25A29,SLC25A33,SLC25A36,SLC25A37,SLC25A40,SLC25A42,SLC25A43,SLC25A45,SLC25A5,SLC25A51,SLC26A1,SLC26A10,SLC26A6,SLC26A7,SLC27A1,SLC28A3,SLC29A2,SLC29A3,SLC2A1,SLC2A10,SLC2A13,SLC2A2,SLC2A3,SLC2A4,SLC2A4RG,SLC2A5,SLC2A8,SLC2A9,SLC30A1,SLC30A2,SLC30A4,SLC30A5,SLC30A6,SLC30A7,SLC31A1,SLC34A2,SLC35A1,SLC35A2,SLC35A3,SLC35B4,SLC35C2,SLC35D1,SLC35E1,SLC35E2,SLC35E3,SLC35F5,SLC35F6,SLC35G1,SLC35G2,SLC36A4,SLC37A3,SLC38A1,SLC38A10,SLC38A2,SLC38A3,SLC38A4,SLC38A7,SLC39A11,SLC39A14,SLC39A3,SLC39A4,SLC39A6,SLC3A2,SLC40A1,SLC41A1,SLC43A2,SLC43A3,SLC44A1,SLC44A2,SLC44A4,SLC44A5,SLC46A1,SLC46A3,SLC47A1,SLC48A1,SLC4A1,SLC4A10,SLC4A11,SLC4A3,SLC4A4,SLC4A5,SLC4A7,SLC4A8,SLC51A,SLC5A12,SLC5A6,SLC6A1,SLC6A13,SLC6A14,SLC6A15,SLC6A2,SLC6A20,SLC6A4,SLC6A6,SLC6A8,SLC7A1,SLC7A11,SLC7A14,SLC7A5,SLC7A6,SLC7A6OS,SLC8A1,SLC8A2,SLC8A3,SLC9A1,SLC9A2,SLC9A3R1,SLC9A6,SLC9A8,SLC9A9,SLC9B1,SLC9B2,SLCO1A2,SLCO3A1,SLCO4C1,SLCO5A1,SLFN13,SLFN5,SLFNL1,SLIT1,SLIT3,SLITRK1,SLITRK2,SLITRK4,SLK,SLMAP,SLMO2,SLPI,SLTM,SLU7,SMA4,SMAD1,SMAD2,SMAD3,SMAD9,SMAGP,SMAP1,SMAP2,SMARCA2,SMARCA4,SMARCA5,SMARCC1,SMARCC2,SMARCD1,SMARCE1,SMC1A,SMC2,SMC4,SMC5,SMCHD1,SMDT1,SMEK1,SMEK2,SMG1,SMG1P1,SMG6,SMG7-AS1,SMG8,SMIM10,SMIM11,SMIM12,SMIM13,SMIM14,SMIM15,SMIM4,SMIM7,SMIM8,SMOC1,SMPD3,SMPD4,SMPDL3A,SMS,SMU1,SMUG1,SMURF1,SMURF2,SMYD3,SMYD4,SNAI2,SNAP29,SNAPC4,SNAPC5,SNCA,SND1-IT1,SNED1,SNF8,SNHG17,SNHG7,SNIP1,SNN,SNRK,SNRNP35,SNRNP40,SNRNP48,SNRNP70,SNRPA,SNRPA1,SNRPB,SNRPB2,SNRPC,SNRPD1,SNRPE,SNRPF,SNTA1,SNTB1,SNTG1,SNUPN,SNX10,SNX12,SNX13,SNX15,SNX16,SNX17,SNX18,SNX19,SNX2,SNX20,SNX21,SNX25,SNX27,SNX29,SNX3,SNX31,SNX5,SNX8,SNX9,SOAT1,SOCS1,SOCS2,SOCS3,SOCS4,SOCS5,SOCS6,SOCS7,SOD1,SOD2,SOGA1,SOHLH1,SOHLH2,SON,SORBS1,SORBS2,SORD,SORT1,SOWAHA,SOX1,SOX10,SOX11,SOX12,SOX14,SOX17,SOX2,SOX21,SOX3,SOX4,SOX5,SOX6,SOX7,SOX8,SP1,SP100,SP140,SP140L,SP2,SP3,SP5,SPACA5,SPACA6P,SPAG1,SPAG11B,SPAG16,SPAG17,SPAG6,SPAG9,SPANXA1,SPAST,SPATA13,SPATA18,SPATA2,SPATA20,SPATA24,SPATA31E1,SPATA33,SPATA5L1,SPATA6,SPATA9,SPDYA,SPDYE1,SPDYE2,SPDYE3,SPECC1,SPECC1L,SPEF1,SPEF2,SPEG,SPEM1,SPEN,SPG11,SPG20,SPG7,SPHKAP,SPIB,SPICE1,SPIDR,SPIN1,SPIN2B,SPIN3,SPIN4,SPIRE1,SPN,SPNS1,SPNS2,SPOCD1,SPOCK2,SPOP,SPOPL,SPPL2B,SPPL3,SPRED1,SPRED2,SPRN,SPRR1A,SPRTN,SPRY3,SPRYD7,SPSB1,SPSB3,SPTB,SPTBN1,SPTBN4,SPTLC1,SPTLC2,SPTLC3,SPTY2D1,SPX,SQLE,SQRDL,SRA1,SRCIN1,SREBF1,SREBF2,SREK1,SREK1IP1,SRF,SRGAP1,SRGAP3,SRGN,SRI,SRM,SRP19,SRP68,SRP72,SRP9,SRPK2,SRPK3,SRPR,SRRD,SRRM1,SRRM2,SRRM3,SRSF1,SRSF10,SRSF12,SRSF4,SRSF6,SRSF7,SRSF8,SRXN1,SS18,SS18L1,SSB,SSBP1,SSBP2,SSBP3,SSBP4,SSFA2,SSH1,SSH2,SSH3,SSNA1,SSR1,SSR2,SSR3,SSTR1,SSTR2,SSU72,SSX2,SSX4B,SSX7,ST13,ST18,ST3GAL1,ST3GAL2,ST3GAL3,ST3GAL4,ST3GAL5,ST3GAL6,ST6GAL1,ST6GAL2,ST6GALNAC2,ST7,ST7L,ST8SIA1,ST8SIA2,ST8SIA3,ST8SIA4,ST8SIA5,STAB1,STAC,STAG2,STAG3,STAG3L2,STAG3L3,STAG3L4,STAM2,STAMBP,STARD13,STARD3,STARD5,STARD6,STARD9,STAT1,STAT3,STAT4,STAT5A,STAT5B,STAU2,STBD1,STC2,STEAP1,STEAP3,STIM2,STIP1,STK11,STK11IP,STK16,STK17A,STK17B,STK24,STK25,STK3,STK32A,STK32B,STK35,STK38,STK38L,STK39,STK4,STMN1,STMN2,STMN3,STOM,STOML1,STON1-GTF2A1L,STON2,STOX1,STOX2,STRA13,STRADB,STRAP,STRBP,STRIP2,STRN,STRN3,STT3B,STX10,STX11,STX16,STX18,STX1A,STX4,STX6,STXBP1,STXBP2,STXBP3,STXBP4,STXBP5,STXBP5L,STXBP6,STYX,SUB1,SUCLA2,SUCNR1,SUFU,SUGP2,SUGT1,SULT1B1,SULT2A1,SULT4A1,SUMO2,SUMO3,SUN1,SUN5,SUPT16H,SUPT3H,SUPT4H1,SUPT6H,SUPT7L,SURF4,SURF6,SUSD4,SUV39H2,SUV420H1,SUZ12,SV2A,SVEP1,SVIL,SWAP70,SYCP1,SYCP2,SYF2,SYN1,SYNCRIP,SYNE1,SYNE2,SYNGR1,SYNGR2,SYNJ1,SYNJ2,SYNJ2BP,SYNPO,SYNPO2,SYNRG,SYPL1,SYT11,SYT12,SYT15,SYT5,SYT6,SYT9,SYTL1,SYTL2,SYTL3,SYTL5,SYVN1,SZRD1,SZT2,TAB3,TAC1,TACC1,TACC2,TADA2A,TADA2B,TADA3,TAF1,TAF15,TAF1C,TAF2,TAF3,TAF5L,TAF8,TAF9,TAF9B,TAGAP,TAGLN,TAGLN2,TAL1,TALDO1,TAMM41,TANC1,TANC2,TANGO2,TANK,TAOK1,TAOK2,TAOK3,TAP2,TAPBP,TAPT1,TAPT1-AS1,TARDBP,TAS1R1,TAS2R19,TAT,TATDN1,TBC1D1,TBC1D12,TBC1D13,TBC1D14,TBC1D16,TBC1D20,TBC1D22A,TBC1D23,TBC1D24,TBC1D25,TBC1D2B,TBC1D32,TBC1D5,TBC1D8,TBC1D8B,TBC1D9,TBC1D9B,TBCC,TBCD,TBKBP1,TBL1XR1,TBPL1,TBRG1,TBRG4,TBX1,TBX19,TBX3,TBX5,TBX5-AS1,TBXA2R,TBXAS1,TCAIM,TCEA1,TCEA3,TCEAL7,TCEANC,TCEANC2,TCEB1,TCEB2,TCEB3,TCF12,TCF15,TCF19,TCF25,TCF3,TCF4,TCF7L2,TCFL5,TCL6,TCOF1,TCP1,TCP10L,TCTA,TCTE3,TCTN1,TDG,TDGF1,TDH,TDRD10,TDRD12,TDRKH,TEAD1,TEAD3,TEC,TECPR2,TECTA,TEDDM1,TEF,TEFM,TEKT4P2,TENM3,TEP1,TERF1,TES,TESK1,TET1,TET2,TEX14,TEX261,TEX33,TEX35,TF,TFAM,TFCP2,TFDP1,TFDP2,TFEC,TFF1,TFF3,TFG,TFPI,TFPI2,TFRC,TGFB2,TGFB3,TGFBR2,TGFBRAP1,TGM2,TGM4,TGOLN2,TH,THADA,THAP2,THAP3,THAP5,THAP6,THAP7-AS1,THAP8,THAP9-AS1,THBS1,THBS2,THBS4,THEM4,THEMIS2,THG1L,THOC2,THOC5,THPO,THRA,THRAP3,THRSP,THSD1,THSD4,THSD7A,THSD7B,THUMPD1,TIA1,TICAM1,TICRR,TIFA,TIGD1,TIGD6,TIMELESS,TIMM17B,TIMM21,TIMM23,TIMM8A,TIMP2,TINAGL1,TINCR,TIPIN,TIPRL,TIRAP,TJP1,TJP2,TK1,TK2,TLDC1,TLE3,TLE4,TLE6,TLK1,TLK2,TLL1,TLL2,TLN1,TLN2,TLR4,TLR6,TLR7,TLX2,TM2D2,TM2D3,TM7SF2,TM7SF3,TM9SF2,TM9SF3,TM9SF4,TMA7,TMBIM1,TMBIM6,TMC1,TMC2,TMC6,TMC8,TMCC1,TMCC2,TMCC3,TMCO1,TMCO3,TMED10,TMED2,TMED4,TMED5,TMEFF2,TMEM102,TMEM106A,TMEM106B,TMEM107,TMEM108,TMEM109,TMEM123,TMEM127,TMEM131,TMEM132B,TMEM135,TMEM140,TMEM150A,TMEM150C,TMEM154,TMEM155,TMEM158,TMEM159,TMEM161B,TMEM164,TMEM165,TMEM167A,TMEM169,TMEM170A,TMEM179,TMEM18,TMEM182,TMEM184C,TMEM185A,TMEM185B,TMEM19,TMEM191B,TMEM192,TMEM194A,TMEM198B,TMEM199,TMEM2,TMEM200A,TMEM200C,TMEM209,TMEM217,TMEM220,TMEM223,TMEM229A,TMEM230,TMEM231,TMEM232,TMEM234,TMEM237,TMEM239,TMEM242,TMEM245,TMEM246,TMEM248,TMEM25,TMEM259,TMEM26,TMEM261,TMEM30A,TMEM30B,TMEM33,TMEM35,TMEM38A,TMEM38B,TMEM39A,TMEM41B,TMEM44,TMEM45A,TMEM50A,TMEM50B,TMEM56,TMEM61,TMEM64,TMEM68,TMEM74,TMEM80,TMEM86A,TMEM86B,TMEM87A,TMEM87B,TMEM8B,TMEM92,TMEM97,TMEM98,TMEM9B,TMLHE,TMOD3,TMPO,TMPRSS12,TMPRSS13,TMPRSS3,TMPRSS6,TMSB4X,TMTC1,TMTC3,TMTC4,TMUB1,TMUB2,TMX2,TMX3,TMX4,TNC,TNF,TNFAIP2,TNFAIP3,TNFAIP8,TNFAIP8L1,TNFAIP8L3,TNFRSF10B,TNFRSF11A,TNFRSF11B,TNFRSF12A,TNFRSF19,TNFRSF1A,TNFRSF21,TNFSF13,TNFSF15,TNFSF9,TNIK,TNIP1,TNK2,TNKS,TNNI3K,TNNT2,TNNT3,TNP2,TNPO1,TNPO2,TNRC18,TNRC6A,TNRC6B,TNRC6C,TNS1,TNS3,TNXB,TOB2,TOE1,TOLLIP,TOM1L1,TOM1L2,TOMM20,TOMM34,TOMM40,TOMM7,TONSL,TOR1AIP1,TOR1AIP2,TOR2A,TOR3A,TOR4A,TOX,TOX3,TP53AIP1,TP53BP1,TP53I11,TP53I13,TP53INP1,TP53RK,TP53TG1,TP53TG3,TP63,TP73,TPBG,TPCN1,TPD52,TPD52L3,TPGS2,TPH1,TPH2,TPI1,TPM1,TPM2,TPM3,TPM4,TPMT,TPR,TPRKB,TPT1,TPT1-AS1,TPTE,TRA2A,TRA2B,TRABD,TRABD2A,TRABD2B,TRAF1,TRAF3,TRAF3IP1,TRAF3IP2,TRAF3IP3,TRAF6,TRAF7,TRAK1,TRAK2,TRAM1,TRAM1L1,TRAM2,TRANK1,TRAPPC11,TRAPPC12,TRAPPC2L,TRAPPC3L,TRAPPC5,TRAPPC6B,TRDMT1,TRDN,TREM2,TREML1,TREML2,TRERF1,TRIB1,TRIB2,TRIB3,TRIL,TRIM10,TRIM11,TRIM13,TRIM14,TRIM15,TRIM16L,TRIM2,TRIM22,TRIM23,TRIM25,TRIM26,TRIM27,TRIM29,TRIM32,TRIM33,TRIM34,TRIM35,TRIM36,TRIM37,TRIM38,TRIM4,TRIM40,TRIM41,TRIM42,TRIM44,TRIM45,TRIM46,TRIM5,TRIM52,TRIM58,TRIM59,TRIM6,TRIM62,TRIM64,TRIM65,TRIM69,TRIM7,TRIM72,TRIM9,TRIO,TRIOBP,TRIP11,TRIP12,TRIP13,TRIP6,TRIQK,TRMT11,TRMT112,TRMT13,TRMT1L,TRMT2A,TRMT44,TRMT6,TRMT61A,TRMU,TRNAU1AP,TRNP1,TRNT1,TROVE2,TRPA1,TRPC1,TRPM2,TRPM3,TRPM6,TRPM7,TRPV1,TRPV3,TRPV5,TSC22D1,TSC22D2,TSC22D4,TSEN15,TSEN2,TSEN54,TSHB,TSHR,TSHZ2,TSN,TSNARE1,TSNAX,TSPAN10,TSPAN14,TSPAN2,TSPAN32,TSPAN33,TSPAN4,TSPAN5,TSPAN6,TSPAN9,TSPEAR,TSPY26P,TSPYL1,TSPYL2,TSPYL5,TSPYL6,TSR1,TSTD2,TTBK2,TTC12,TTC14,TTC17,TTC19,TTC22,TTC23,TTC23L,TTC26,TTC28,TTC3,TTC30A,TTC33,TTC37,TTC38,TTC39A,TTC39C,TTC40,TTC5,TTC7A,TTC7B,TTC9,TTC9C,TTF2,TTI1,TTL,TTLL6,TTLL7,TTN,TTPAL,TTTY14,TTTY9A,TTYH1,TTYH2,TUB,TUBA1C,TUBA3D,TUBA4A,TUBB,TUBB1,TUBB2A,TUBB3,TUBB4A,TUBB4B,TUBB6,TUBB8,TUBG1,TUBGCP3,TUG1,TULP3,TUSC1,TUSC2,TUSC3,TUSC5,TVP23C-CDRT4,TWF1,TWIST1,TWISTNB,TWSG1,TXK,TXLNA,TXLNG,TXLNGY,TXN,TXNDC11,TXNDC9,TXNL1,TXNL4A,TXNL4B,TXNRD2,TYK2,TYMP,TYR,TYW1,TYW3,TYW5,U2AF1,U2AF1L4,U2SURP,UACA,UAP1,UBA1,UBA52,UBA6,UBAP1L,UBAP2L,UBB,UBC,UBE2B,UBE2C,UBE2D1,UBE2D2,UBE2D3,UBE2E3,UBE2F,UBE2G1,UBE2G2,UBE2H,UBE2I,UBE2J1,UBE2J2,UBE2K,UBE2L3,UBE2N,UBE2O,UBE2Q1,UBE2Q2,UBE2QL1,UBE2S,UBE2V1,UBE2W,UBE2Z,UBE3A,UBE3C,UBE3D,UBFD1,UBL3,UBL4A,UBOX5,UBQLN1,UBR1,UBR2,UBR3,UBR4,UBR7,UBTD2,UBTF,UBXN1,UBXN10,UBXN11,UBXN2A,UBXN2B,UBXN4,UBXN6,UBXN7,UCHL5,UCP3,UEVLD,UFM1,UG0898H09,UGCG,UGDH,UGGT1,UGGT2,UGT1A6,UGT2B10,UGT2B17,UGT2B4,UGT3A1,UGT8,UHMK1,UHRF1,UHRF1BP1,UHRF2,ULBP2,ULK1,ULK2,ULK3,ULK4,UMPS,UNC119,UNC13A,UNC13D,UNC45A,UNC45B,UNC5C,UNC79,UNC80,UNC93A,UNKL,UPF3A,UPF3B,UPK2,UPP1,UPRT,UQCC1,UQCR10,UQCR11,UQCRFS1,UQCRH,URB1,URM1,UROC1,UROS,USB1,USE1,USF2,USH1C,USH2A,USHBP1,USP10,USP12,USP14,USP15,USP18,USP2,USP21,USP22,USP24,USP25,USP29,USP3,USP30,USP31,USP32,USP32P1,USP33,USP34,USP36,USP37,USP4,USP40,USP42,USP46,USP47,USP48,USP49,USP53,USP54,USP6,USP6NL,USP7,USPL1,UTP11L,UTP14A,UTP15,UTP23,UTRN,UTS2,UTY,VAC14,VAMP2,VAMP3,VAMP4,VANGL1,VAPA,VARS2,VASH1,VASH2,VAT1,VAV2,VAV3,VCL,VCP,VCPIP1,VCX2,VDAC1,VDAC2,VDAC3,VEGFA,VEGFB,VEZF1,VGLL1,VGLL2,VGLL3,VGLL4,VHL,VIL1,VIM,VIMP,VIPR2,VMA21,VMP1,VNN1,VNN3,VPRBP,VPREB3,VPS11,VPS13A,VPS13B,VPS13C,VPS13D,VPS26B,VPS29,VPS35,VPS37A,VPS37C,VPS39,VPS41,VPS45,VPS4B,VPS53,VPS54,VPS8,VRK2,VSIG10,VSIG10L,VSTM2A,VSTM4,VTA1,VTI1A,VTI1B,VWA1,VWA3B,VWA5A,VWA5B2,VWA8,VWDE,VWF,WAC,WAC-AS1,WAPAL,WASF2,WASH1,WASH5P,WBP1L,WBP2,WBP4,WBSCR16,WBSCR22,WDFY2,WDFY3,WDFY3-AS2,WDFY4,WDHD1,WDR1,WDR13,WDR17,WDR19,WDR20,WDR25,WDR26,WDR3,WDR31,WDR33,WDR36,WDR4,WDR43,WDR49,WDR52,WDR55,WDR62,WDR65,WDR66,WDR72,WDR73,WDR74,WDR77,WDR78,WDR82,WDR83OS,WDR89,WDR90,WDR92,WDR96,WDTC1,WEE2-AS1,WFDC10B,WFDC2,WFDC5,WFDC8,WFIKKN2,WHAMM,WHSC1,WHSC1L1,WIBG,WIF1,WIPF1,WIPF2,WIPI2,WISP1,WNK1,WNK2,WNK3,WNK4,WNT10A,WNT11,WNT4,WNT6,WNT7B,WRNIP1,WSB2,WTAP,WWC1,WWC2,WWC3,WWOX,WWP2,WWTR1,XAB2,XAF1,XBP1,XG,XIRP2,XKR6,XLOC_014512,XPNPEP1,XPNPEP2,XPNPEP3,XPO4,XPO6,XPOT,XPR1,XRCC2,XRCC3,XRCC6,XRCC6BP1,XRN1,XXYLT1,XYLB,XYLT1,YAE1D1,YAP1,YBX1,YBX3,YEATS2,YES1,YIF1B,YIPF2,YIPF4,YIPF5,YIPF6,YKT6,YLPM1,YME1L1,YOD1,YPEL1,YPEL2,YPEL4,YTHDC1,YTHDC2,YTHDF1,YTHDF2,YWHAB,YWHAE,YWHAG,YWHAQ,YWHAZ,YY1,ZADH2,ZAK,ZAP70,ZBED1,ZBED5,ZBP1,ZBTB1,ZBTB10,ZBTB11-AS1,ZBTB14,ZBTB17,ZBTB18,ZBTB2,ZBTB20,ZBTB21,ZBTB24,ZBTB25,ZBTB26,ZBTB33,ZBTB34,ZBTB38,ZBTB40,ZBTB41,ZBTB43,ZBTB44,ZBTB46,ZBTB47,ZBTB7A,ZBTB7B,ZBTB8A,ZC2HC1A,ZC2HC1C,ZC3H10,ZC3H11A,ZC3H12D,ZC3H13,ZC3H14,ZC3H6,ZC3H7A,ZC3H7B,ZC3H8,ZC3HAV1,ZC3HAV1L,ZCCHC14,ZCCHC17,ZCCHC18,ZCCHC2,ZCCHC3,ZCCHC4,ZCCHC6,ZCCHC7,ZDHHC11,ZDHHC13,ZDHHC14,ZDHHC15,ZDHHC16,ZDHHC17,ZDHHC2,ZDHHC20,ZDHHC21,ZDHHC22,ZDHHC24,ZDHHC3,ZDHHC7,ZDHHC9,ZEB2,ZER1,ZFAND2B,ZFAND3,ZFAND5,ZFAS1,ZFC3H1,ZFHX2,ZFP1,ZFP28,ZFP30,ZFP36L1,ZFP41,ZFP64,ZFP82,ZFP90,ZFP91,ZFPM2,ZFR,ZFR2,ZFX,ZFY,ZFYVE1,ZFYVE16,ZFYVE20,ZFYVE26,ZFYVE28,ZFYVE9,ZGPAT,ZIC1,ZIC4,ZIC5,ZIM3,ZKSCAN1,ZKSCAN2,ZKSCAN3,ZKSCAN4,ZKSCAN5,ZKSCAN7,ZMAT1,ZMAT2,ZMAT3,ZMIZ1,ZMIZ2,ZMYM1,ZMYM2,ZMYM3,ZMYM5,ZMYM6,ZMYND11,ZMYND8,ZNF10,ZNF100,ZNF107,ZNF12,ZNF121,ZNF124,ZNF134,ZNF135,ZNF136,ZNF138,ZNF141,ZNF143,ZNF146,ZNF148,ZNF154,ZNF160,ZNF17,ZNF174,ZNF175,ZNF177,ZNF181,ZNF189,ZNF197,ZNF2,ZNF207,ZNF211,ZNF215,ZNF219,ZNF22,ZNF222,ZNF223,ZNF224,ZNF226,ZNF229,ZNF23,ZNF234,ZNF235,ZNF236,ZNF24,ZNF248,ZNF25,ZNF251,ZNF252P,ZNF253,ZNF254,ZNF257,ZNF26,ZNF266,ZNF271,ZNF273,ZNF275,ZNF276,ZNF277,ZNF283,ZNF286A,ZNF292,ZNF302,ZNF304,ZNF311,ZNF318,ZNF320,ZNF322,ZNF326,ZNF331,ZNF333,ZNF337,ZNF33A,ZNF341,ZNF343,ZNF346,ZNF347,ZNF362,ZNF365,ZNF367,ZNF37A,ZNF37BP,ZNF385B,ZNF385D,ZNF395,ZNF396,ZNF397,ZNF407,ZNF410,ZNF414,ZNF419,ZNF429,ZNF430,ZNF431,ZNF432,ZNF445,ZNF446,ZNF449,ZNF45,ZNF451,ZNF462,ZNF467,ZNF468,ZNF471,ZNF473,ZNF48,ZNF484,ZNF488,ZNF490,ZNF492,ZNF493,ZNF500,ZNF501,ZNF506,ZNF507,ZNF510,ZNF514,ZNF516,ZNF518A,ZNF518B,ZNF525,ZNF530,ZNF543,ZNF544,ZNF546,ZNF548,ZNF551,ZNF552,ZNF557,ZNF561,ZNF562,ZNF563,ZNF564,ZNF566,ZNF568,ZNF575,ZNF577,ZNF585A,ZNF585B,ZNF586,ZNF587,ZNF589,ZNF596,ZNF597,ZNF598,ZNF600,ZNF609,ZNF613,ZNF614,ZNF615,ZNF616,ZNF618,ZNF625,ZNF626,ZNF627,ZNF629,ZNF630,ZNF638,ZNF641,ZNF644,ZNF645,ZNF646,ZNF649,ZNF655,ZNF658,ZNF664,ZNF665,ZNF674-AS1,ZNF678,ZNF680,ZNF681,ZNF682,ZNF695,ZNF697,ZNF700,ZNF702P,ZNF704,ZNF706,ZNF707,ZNF708,ZNF709,ZNF711,ZNF714,ZNF720,ZNF721,ZNF729,ZNF738,ZNF75D,ZNF761,ZNF764,ZNF765,ZNF77,ZNF770,ZNF775,ZNF776,ZNF777,ZNF778,ZNF781,ZNF79,ZNF791,ZNF8,ZNF800,ZNF804B,ZNF813,ZNF818P,ZNF826P,ZNF827,ZNF829,ZNF83,ZNF839,ZNF845,ZNF853,ZNF862,ZNF880,ZNF92,ZNF93,ZNF99,ZNFX1,ZNRF1,ZNRF3,ZP3,ZRANB1,ZRANB2,ZRANB3,ZSCAN16,ZSCAN18,ZSCAN2,ZSCAN25,ZSCAN26,ZSCAN29,ZSCAN31,ZSCAN4,ZSWIM1,ZSWIM8,ZWILCH,ZXDA,ZXDC,ZYG11B,ZZEF1
ISPY2_103693,0,1,0,12.09,8.01,7.17,12.69,7.22,11.98,6.9,7.36,11.56,10.64,7.19,7.2,10.54,13.85,8.44,12.32,6.93,6.79,11.3,10.59,13.3,9.79,10.13,13.43,9.01,10.96,10.69,7.6,8.37,7.36,6.9,7.1,7.04,7.16,6.82,11.25,9.04,11.66,8.29,11.14,10.24,7.45,11.2,7.76,9.04,7.27,9.77,10.55,12.84,9.61,12.31,7.6,8.73,7.08,7.81,6.79,17.59,9.18,6.77,6.82,9.29,8.12,8.7,7.73,6.89,9.11,12.07,6.83,12.17,8.47,8.64,7.22,8.32,8.82,8.75,8.7,7.2,13.97,7.65,12.76,15.67,7.02,13.48,13.76,9.09,11.84,6.9,8.16,7.45,11.91,13.85,15.26,7.93,7.69,10.96,6.94,9.11,13.32,7.71,11.21,7.24,8.48,9.3,12.38,6.97,10.76,10.31,8.65,8.28,8.73,6.9,8.5,12.7,11.66,8.9,9.1,10.32,15.28,8.26,9.04,8.23,15.22,10.32,6.78,8.91,6.96,9.8,9.44,9.91,11.04,6.66,8.98,8.98,11.53,9.24,8.49,7.74,7.99,7.26,7.37,8.13,14.4,11.49,11.14,10.8,8.54,11.85,7.94,7.45,9.21,9.01,8.41,13.48,14.88,11.26,14.15,12.12,11.26,17.46,7.02,10.24,7.09,12.1,6.81,10.17,8.78,8.8,15.69,12.49,10.48,10.77,12.66,7.39,12.43,7.06,7.59,10.62,13.49,7.03,7.41,10.62,11.05,12.68,9.33,7.31,6.98,8.07,7.32,10.44,11.39,14.89,7.53,7.26,10.71,8.49,6.82,7.29,8.8,6.82,8.77,6.99,9.62,9.59,7.31,7.01,8.94,7.21,9.27,8.29,7.17,7.04,13.63,13.2,8.2,6.95,6.95,6.76,14.31,8.21,6.87,7.09,6.84,7.16,13.65,8.87,11.89,10.62,6.99,7.37,8.57,8.33,7.05,8.17,7.19,9.69,11.96,7.3,18.02,9.99,11.75,8.52,8.63,7.68,11.57,7.1,9,8.67,8.73,10.34,9.27,9.34,11.96,9.28,8.18,9.86,12.72,7.36,11.38,9.19,9.31,10.03,10.8,9.54,11.78,9.27,8.68,10.83,6.77,7.34,7.1,6.84,14.85,7.95,10.28,8.66,10.91,6.83,7.2,8.38,7.53,7.45,7.87,8.45,9.57,6.77,11.18,9.59,11.91,9.19,12.15,7.31,9.77,8.32,8.62,8.55,8.13,10.24,11.65,7.12,7,8.56,6.87,7.16,7.63,7.29,7.12,15.23,7.27,8.04,12.39,9.48,13.57,8.59,13.85,8.13,13.71,8.6,6.77,6.74,13.86,6.89,8.42,10.98,8.85,8.51,7.06,10.04,13.93,9.83,6.76,14.09,9.68,12.09,12.18,7.82,12.14,8.71,8.45,11.62,8.7,9.26,8.2,11.13,12.13,8.97,6.79,10.88,8.1,7.39,11.89,6.92,8.54,8.37,7.98,8.67,10.29,12.56,13.03,9.95,6.87,7.13,6.82,8.16,11.65,11.38,12.22,6.9,10.07,10.82,7.01,9.72,9.3,7.72,13.18,10.05,9.96,7.8,10.59,12.38,7.92,9.14,9.77,7.35,6.73,6.89,8.07,9.71,10.74,8.58,6.82,11.45,7.25,8.1,9.32,12.3,7.3,11.79,11.44,9.11,6.82,6.85,13.21,9.13,6.8,15.64,10.47,7.89,10.62,9.08,9.13,8.5,12.42,12.29,11.76,7.01,12.85,11.83,11.91,7.15,6.86,7.91,12.32,7.99,10.34,14.11,6.83,9.32,7.23,10.63,8.45,18.62,7.28,9.93,6.71,11.21,7.07,6.97,6.69,7.87,12.83,10.16,7.07,9.15,14.41,7.98,13.13,7.71,6.91,9.74,7.54,8.34,9.09,8.31,7.75,6.84,9.35,11.35,10.48,9.58,10.61,7.78,6.82,12.45,9.79,6.54,7.24,7.1,6.83,11.25,12.72,12.93,11.27,11.93,9.74,8.22,9.56,13.37,8.15,6.89,12.2,14.05,7.08,10.83,7.97,8.79,12,10.58,12.08,7.97,12.65,7.02,6.72,11.88,6.82,10.28,12.33,9.41,10.55,7.6,12.94,12.8,6.99,8.47,9.88,9.06,11.49,6.68,8.85,9.08,11.89,7.96,7.15,11.4,9.83,7.44,7.21,6.75,7.16,8.81,8.64,7.15,10.17,11.51,10.9,7.02,7.16,14.9,15.5,6.77,12.1,9.16,7.38,6.94,6.87,7.23,7.51,7.55,7.75,8.19,8.92,7.22,8.44,6.78,9.89,12.84,11.57,9.35,9.52,11.89,9.61,12.66,8.48,6.71,6.75,8.88,12.51,12.63,11.13,9.81,8.3,7.64,12.66,8.86,9.65,9.04,9.54,11.19,14.31,7.03,7.19,7.1,10.64,13.26,7.66,10.27,9.24,9.13,12.66,10.59,11.91,10.38,10.62,6.8,7.64,7.23,10.79,7.13,10.77,6.85,11.83,8.91,13.85,8.22,9.54,7.32,11.53,7.27,8.18,6.92,7.78,10.64,8.19,13.02,9.11,7.29,9.96,6.71,13.84,7.15,7.89,11.52,7.16,6.8,8.48,7.1,10.25,12.27,7.89,6.83,7.01,9.93,8.96,8.05,7.77,12.33,7.98,8.33,10.33,7.3,11.12,6.69,6.87,10.14,6.75,10.62,11.4,7.29,6.51,6.86,7.8,9.6,14.12,7.44,8.37,7.24,10.32,7.29,10.47,6.81,9.32,11.67,12.33,6.97,8.97,6.91,7.89,8.4,7.33,14.88,6.65,6.87,11.47,7,10.61,12.63,12.83,11.26,9.96,11.05,7.99,14.55,7.39,8.26,9,9.42,10.47,10.08,7.46,6.87,7.07,7.37,11.88,12.68,14.98,9.19,9.13,7.69,12.55,8.22,7.6,7.63,8.3,10.3,10.39,7.72,13.89,8.72,13.24,7.4,10.35,10.92,9.11,11.4,9.61,8.99,10.73,8.06,10.07,7.08,6.65,7.02,9.65,6.84,7.45,8.97,7.14,11.07,7.9,7.02,6.65,11.25,6.93,8.88,12.85,11.71,10.76,8.18,9.62,7.36,9.82,10.28,10.97,8.2,9.63,8.11,11.14,10.52,7.55,8.15,9.83,12.08,13.96,6.89,11.49,7.07,9.62,14.82,7.37,6.99,10.99,9.08,12.05,7.04,7.9,9.12,7.69,8.09,10.73,6.95,12.88,9.23,11.8,7.24,12.87,15.77,11.14,11.04,9.43,9.66,10.32,11.8,13.53,12.69,7.1,6.81,11.59,10.28,11.77,16.62,6.96,12.17,12.14,9.89,8.21,12.98,9.18,12.04,6.94,16.95,10.21,7.39,6.95,11.32,11.54,7.32,7.33,7.34,7.21,11.38,7.16,13.62,7.34,8.6,7.81,9.08,7.14,8.87,7.22,13.58,7.07,7,7.67,7.39,11.67,10.57,7.47,9.01,11.61,10.96,7.27,11.89,8.18,7.8,7.04,7.82,7.45,7.97,9.21,15.14,6.72,7.54,7.16,12.49,7.1,8.99,7.8,8.51,12.75,13.36,10.52,11.67,9.11,6.95,9.01,9.4,15.87,7.93,6.95,6.97,8.98,9.91,8.75,6.99,10.97,7.07,9.15,11.04,13.99,13.62,10.8,11.23,11.63,7.55,6.7,7.01,16.42,9.47,6.83,14.63,10.47,11.6,10.78,9.04,10.61,8.65,10.88,8.77,10.76,11.59,11.37,12.19,7.79,15.22,8.77,8.16,7.93,10.29,7.71,7.99,8.95,9.7,9.07,6.83,10.31,10.4,7.54,8.54,6.97,9.88,6.87,8.87,17.66,8.23,6.99,9.07,7.88,11.66,11.23,11.76,7.24,10.17,8.67,10.11,10.35,11.47,8.01,8.48,7.74,12.35,11.99,14.48,8.57,9.64,7.24,6.94,6.98,8.45,8.1,10.68,8.73,9.45,8.49,7.47,7.45,8.81,9.48,7.86,9.5,7.07,13.86,7.34,9.31,7.34,7.01,9.18,9.6,10.27,13.27,7.2,7.65,8.1,7.15,7.02,7.34,7.23,6.71,7.15,7.66,11.05,7.14,6.89,12.28,9.19,9.02,7.31,11.34,11.67,7.49,9.21,10.95,7.06,8.02,7.14,8.33,6.73,7.57,7.79,8.21,6.86,7.09,12.57,7.38,11.16,7.35,9.8,12.12,10.1,9.88,7.46,7.03,6.86,6.78,7.07,10.24,7.03,6.86,7.03,14.67,7.4,10.57,9.21,14.05,8.49,10.45,10.01,8.29,10.71,9.18,13.18,6.95,7.09,8.44,7.42,11.2,15.85,6.99,12.02,10.21,11.7,9.5,7.67,11.2,7.31,6.93,8.63,7.05,13.33,11.17,6.9,6.78,12.61,8.2,10.23,10.4,7.3,7.21,12.37,7.39,9.98,12.42,15.63,7.47,11.5,7.62,7.42,6.85,10.78,7.49,8.06,6.89,7.23,9.26,12.32,6.79,11.5,7.77,6.85,9.73,13.8,9.71,7.07,6.97,18.25,10.84,15.93,8.53,7.19,7.19,9.01,7.74,7.45,7,8.02,8.77,13.54,8.43,11.63,11.32,7.39,6.82,8.38,7.18,10.82,11.63,13.57,7.68,7.92,8.87,8.72,9.58,8.26,9.25,13.53,8.04,14.19,7.11,12.58,9.32,7.41,6.67,14.51,8.39,14.55,12.57,10.19,7.32,9.58,7.65,8.27,12.49,7.74,7.1,7.12,11.33,9.01,8.18,13.09,12.36,6.73,10.86,8.23,8.88,7.01,10.07,8.87,7.01,9.15,7.38,9.2,12.21,7.5,12.42,11.08,7.79,8.15,8.93,8.34,10.22,9.98,11.23,11.86,8.37,9.07,9.1,6.79,9.76,10.05,9.69,6.76,10.11,8.45,8.81,7.41,6.79,7.11,6.79,7.21,6.96,13.62,6.95,8.24,10.49,8.25,11.94,7.18,7.08,8.82,7.52,14.26,10.4,12.97,9.05,7.2,10.53,10.11,8.88,7.48,7.1,8.65,6.99,6.65,6.8,6.93,8.47,10.7,6.99,9.89,12.8,7.13,7.12,7.23,7.3,7.31,10.44,7.1,8.07,9.33,7.17,9.41,7.3,10.29,11.66,6.77,12.62,7.04,10.17,9.77,11.07,10.81,7.53,8.11,11.41,7.46,7.01,11,12.83,12.5,11.51,12.06,6.91,8.22,9.06,11.03,12.74,8.68,11.72,12.22,7.04,9.08,8.79,6.67,9.19,8.67,6.8,11.58,6.8,6.99,9.14,7.95,13.22,10.95,7.04,9.41,9.53,12.08,13.78,7.39,8.14,9.84,11.55,9.65,7.33,11.33,9.11,9.04,7.93,10.17,7.45,11.73,13.42,7.36,6.88,15.16,6.85,7.46,7.23,11.92,8.79,13.46,7.3,9.12,11.17,7.07,8.01,8.38,8.97,6.94,8.44,11.52,7.5,7.9,8.15,8.99,7.64,7.33,6.8,10.84,7.32,10.86,9.85,6.85,10.93,11.83,10.01,12.3,11.37,6.82,7.02,10.27,11.55,13.23,11.13,7.07,7.53,7.29,12.94,8.75,11.39,8.1,7.44,8.27,6.77,7.96,9.33,10.42,13.95,6.47,9.66,7.15,8.43,13.37,10.78,15.53,14.11,7.92,6.93,8.71,9.31,11.88,14.72,10.69,7.11,7.32,7.58,6.66,10.06,10.08,7.39,12.04,10.12,7.09,8.61,9.7,8.41,7.04,7.01,10.57,10.52,11.23,7.4,9.43,7.07,7.36,9.02,11.02,6.73,13.19,7.05,12.75,6.7,9.48,6.73,7.52,6.98,9.94,12.67,7.12,7.49,11.87,9.78,6.8,9.04,7.04,12.93,10.39,8.69,8.39,8.8,11.23,8.56,10.62,15.1,9.49,12.07,6.9,7.24,7.71,7.91,10.87,6.92,9.15,8.67,7,8.76,11.36,6.99,7.04,6.8,13.23,7.44,8.95,7.37,7.06,7.13,6.86,10.63,8.66,12.65,9.35,9.96,9.27,7.47,7.5,12.57,7.72,8.42,11.14,6.67,7.29,9.1,13.36,6.91,9.6,14.1,13.85,9.3,7.46,7.05,7.7,10.39,6.68,7.15,6.81,13.52,12.57,13.89,11.72,14.4,9.3,13.39,9.25,15.63,8.28,10.41,10.55,6.87,6.99,7.85,12.42,10.35,9.45,6.8,7.69,10.01,7.35,6.86,7.5,7.69,10.54,13.36,9.74,12.86,10.78,7.69,6.89,11.87,8.3,8.97,13.53,14.01,10.27,7.73,8.85,10.38,7.1,8.53,12.72,6.75,8.44,7.8,9.95,9.75,15.47,8.11,6.88,7.49,9.92,8.78,6.69,7,10.17,11.65,6.84,10.39,7.21,13.38,6.71,14.19,10.57,11.49,12.09,11.93,8.29,7.2,11.18,7.02,7.5,6.73,9.88,9.99,7.01,9.36,7.91,9.3,7.75,9.82,12.13,10.95,9.41,7.9,10.82,6.7,8.81,12.69,6.82,10.36,10.71,11.86,13.53,10.07,6.61,14.39,7,13.53,7.02,6.78,6.8,7,7.22,7.07,9.55,8.01,13.91,9.07,8.5,7.64,7.63,9.81,10.01,6.87,8.32,11.28,7.42,7.26,9.26,7.45,8.79,11.99,8.5,7.51,6.76,14.12,8.13,9.19,10.96,11.68,12.02,6.69,12.92,7.73,8.11,7.2,10.81,9.46,11.58,11.75,6.67,9.42,7.28,6.81,7.19,12.77,8.87,7.77,9.72,9.69,8.98,8.18,16.96,12.06,15.33,6.99,9.1,6.98,7.22,7.82,9.77,11.51,8.03,6.71,13.9,7.22,10.18,6.9,6.73,8.11,9.79,9.29,7.1,10.85,8.75,7.06,8.35,9.35,8.28,7.94,6.84,14.57,7.2,7.52,9.25,6.78,7,6.81,8.77,11.55,6.94,7.17,9.06,10.82,12.08,7.47,9.6,9.24,12.12,9.19,7.14,7.16,7.27,6.86,9.22,6.99,8.83,8.89,12.25,9.34,8.48,9.99,13.83,6.92,7,10.07,10.48,6.64,7.22,7.58,7.82,9.59,9.42,6.93,6.63,8.49,10.57,10.78,7.19,14.78,10.75,10.88,6.74,7.32,8.13,6.93,14.49,11.66,15.26,11.51,6.89,7.93,7.33,11.4,8.14,11.48,7.36,8.63,7.79,12.33,12.57,6.73,9.38,6.8,9.16,13.36,11.1,7.3,11.21,9.26,12.07,7.03,6.92,9.43,8.81,7.48,11.23,8.38,7.61,10.37,8.92,8.28,9.14,6.78,7.26,10,11.54,8.46,6.81,7.75,7.64,7.98,8.97,6.93,7.89,9.09,12.55,7.2,7.58,10.52,15.01,13.39,9.57,10.22,9.89,8.84,11.67,9.85,8.73,9.81,9.95,8.22,7.7,9.89,8.72,10.47,7.23,13.45,13.11,12.31,9.69,10.63,10.4,9.98,7.92,8.49,10.16,7.05,9.47,11.41,7.73,7.11,7,9.93,7.35,7.17,8.66,11.02,9.56,8.02,7.31,7.32,6.8,7.05,10.59,6.82,8.26,8.6,9.05,9.09,10.15,7.27,10.67,12.11,6.77,7.64,11.12,6.97,11.06,10.13,8.03,11.8,13.18,7.51,9.61,10.8,8.98,6.79,11.95,7.92,11.68,13.22,7.18,10.09,11.47,6.93,12.61,8.6,7.27,7.93,14.71,10.57,10.32,14.99,9.94,10.35,8.29,8.76,7.09,10.9,7.34,7,15.48,12.4,10.73,13.77,9.01,9.66,8.71,7.97,10.48,7.77,14.07,8.95,11.33,17.62,7.08,12.26,10.83,10.19,10.2,11.31,8.59,7.32,11.73,12.68,6.93,10.01,6.82,11.41,13.81,7.35,7.87,8.29,12.41,11.33,8.81,7.3,10.95,9.12,6.84,8.21,10.61,6.77,7.46,16.3,8.88,6.76,10.19,7.07,8.41,10.16,7.26,7.88,12.36,8.41,7.85,7.29,12.81,6.82,6.79,10.82,8.5,7.51,14.56,9.6,7.22,9.45,8.92,8.29,13.84,11.24,10.98,9.48,14.18,11.13,11.24,11.56,8.07,7.72,12.99,7.8,10.69,8.25,8.5,7.08,11.82,10.74,9.02,14.32,9.41,10.64,6.66,11.99,10.35,11.76,11.37,7.27,7.03,6.66,9.27,11,7.16,10.76,7.22,6.8,6.84,8.18,12.03,8.06,7.22,8.46,7.21,7.05,12.81,7.54,11.35,8.75,10.86,10.09,7.18,10.12,7.09,11.29,8.03,11.83,10.18,8.22,9.11,9.26,8.67,19.25,12.33,10.23,13.24,9.57,9.36,10.22,13.1,7.55,8.31,8.69,7.85,7.75,10.14,7.06,6.56,12.96,14.64,6.96,9.36,9.61,9.2,6.98,11.66,14.15,9.88,9.8,10.32,6.87,7.54,10.49,13.06,7.13,8.24,12.4,9.62,11.62,8.44,9.48,7.5,8.79,11.69,7.74,8.51,7.49,13.21,10.93,10.12,6.75,7.17,11.1,9.58,6.9,7.75,8.74,9.91,6.95,7.06,8.78,8.26,12.08,7.73,11.19,8.81,7.14,11.05,9.59,7.61,10.1,12.59,10.13,7.54,6.74,14.12,7.74,10.5,11.41,11.59,6.59,6.81,7,10.58,13.99,8.19,8.44,6.77,10.29,15.12,8.04,15.71,7.39,10.64,8.26,11.77,9.26,9.8,9.67,6.66,12.92,9.62,8.09,8.04,8.88,7.87,6.87,10.33,7.75,12.35,9.34,7.1,15.32,9.33,6.99,9.83,7.69,10.54,6.68,12.89,8.12,7.91,6.86,10.28,10.87,7.77,6.75,12.76,13.35,7.97,11.67,8.88,9.21,11.79,11.58,6.88,6.78,13.43,7.56,11.53,6.77,12.89,9.47,7.31,13.43,9.62,6.96,11.12,6.95,8.68,9.59,14.65,14.79,13.06,11.19,6.78,11.36,7.43,10.13,13.19,8.16,10.25,6.75,6.88,13.07,8.16,9.86,7.17,9.54,10.07,11.61,13.77,11.27,7.12,7.01,7.14,13.2,7.16,8.85,9.03,11.68,7.87,10.98,6.94,8.26,6.73,7.73,12.4,8.4,13.03,11.07,11.59,9.58,6.87,7.65,16.19,6.63,9.7,9.89,6.98,8.78,6.75,10.8,7.2,8.97,9.99,13.22,10.81,6.71,7.38,12.07,12.49,7.06,7.06,6.86,7.68,7.04,7.49,10.21,7.66,7.98,9.86,9.13,8.99,14.08,9.25,13.66,7.66,10.84,7.29,11.54,12.91,9.81,11.26,9.96,7.59,6.81,7.88,12.16,8.86,10.8,11.82,10.66,10.79,7.09,6.88,8.51,8.33,7.04,8.16,7.41,12.56,10.51,7.49,7.17,9.51,7.64,6.9,11.32,10.81,10.95,6.93,10.71,7.17,6.64,6.89,8.09,7.34,11.57,7.24,10.48,6.85,6.97,8.86,8.22,7.04,6.89,10.89,11.81,6.76,6.82,10.01,10.53,10.8,15.36,7.24,7.71,10.86,6.87,8.86,12.76,11.69,7.33,12.82,9.98,8.66,6.98,14.04,8.14,7.07,8.96,13.37,10.23,6.79,7.18,7.37,12.99,13.96,6.91,8.3,10.23,12.54,6.8,8.65,10.39,6.77,9.14,10.78,8.72,7.68,10.18,7.52,7.79,6.74,7.67,6.86,11.49,11.05,6.84,10.08,10.78,11.8,9.48,11.11,7.69,10.05,8.48,8.21,9.14,7.28,14.52,8.72,9.08,8.81,7.7,11.72,7.15,8.97,10.68,7.32,7.28,7.39,11.75,11.64,9.51,9.12,10.22,7.22,8.6,6.83,10.75,11.37,10.77,6.66,13.87,8.14,6.61,9.27,7.43,11.66,15.12,11.53,7.06,8.41,9.73,11.25,12.96,10.64,9.25,15.06,8.72,11.44,6.77,8.29,10.25,7.16,9.15,10.55,7.16,9.79,7.3,6.81,7.38,7.24,7.47,9.8,7.03,7.29,6.73,8.88,11.18,9.44,9.74,12.44,6.99,9.22,7.55,7.7,7.14,7.52,7.27,6.96,8.82,7.74,7.87,8.73,7.27,8.57,7.36,7.87,12.32,12.85,7.24,7.3,12.01,7.56,8.49,9.18,11.91,8.42,7.01,10.44,10.83,10.99,7.32,10.89,6.89,10.63,9.52,10.71,10.44,10.42,11.59,6.79,6.72,7.36,7.44,9.32,9.88,7.15,12.73,7.31,7.87,11.42,8.7,6.81,13.62,7.25,14.2,6.97,10.48,7.8,7.41,6.88,14.19,9.52,8.47,7.98,6.95,9.66,7.01,9.92,10.67,12.32,7.01,7.77,7.17,11,10.22,7.23,10.04,12.03,10.5,6.99,7.95,11.83,8.8,8.21,9.87,8.78,9.58,9.3,6.75,9.48,9.55,6.96,12.54,16.86,7.18,11.87,11.14,6.85,10.63,8.45,10.32,10.08,11.28,11.17,7.51,8.46,8.71,6.99,12.58,7.01,11.48,8.59,11.99,9.39,10.87,12.88,10.65,6.95,8.7,12.93,6.86,10.11,11.11,7.53,13.96,11.63,9.73,8.52,6.93,6.8,8.29,7.12,10.06,13.58,7.75,6.61,9.96,10.55,6.7,12.86,13.47,9.06,7.3,12,7.96,6.82,9.22,8.27,11.05,6.71,10.1,11.61,8.42,8.83,11.5,11.52,9.19,11.22,8.17,6.72,13.09,10.86,8.6,8.5,11.37,7.48,6.86,17.15,9.49,9.78,8.82,11.14,7.57,12.06,7.03,12.61,13.79,13.67,12.36,11.5,9.35,11.51,7.36,10.92,16.36,12.41,9.78,7.02,7.13,9.89,7.1,10.92,6.71,7.18,8.61,10.84,7.61,11.8,6.99,10.29,7.05,7.66,6.69,7.74,7.32,9.68,9.57,7.43,6.99,7.37,6.87,11.15,11.23,9.92,11.98,8.42,15.51,6.67,7.19,7.37,13.83,7.46,8.55,6.91,7.34,9.41,8,7.24,10.87,10.13,9.69,8.11,7.05,10.32,10.97,11.96,6.7,7.83,9.35,6.95,6.73,8.41,7.03,7.01,8.62,9.44,8.44,10.87,7.3,10.53,10.25,8.39,6.77,8.77,8.25,12.41,10.75,8.91,8.24,8.15,17.96,7.15,8.78,8.71,7.44,9.17,7.87,6.91,8.17,12.28,9.47,13.32,14.51,10.34,8.63,6.99,8.68,7.09,6.73,9.71,6.72,8.61,13.62,10.09,10.09,9.31,6.94,13.88,9.8,8.38,7.21,13.85,8.34,6.94,8.52,9.4,6.96,7.47,6.67,6.79,12.96,8.79,13.43,6.79,9.43,8.26,10.21,11.67,7.02,7.17,7.39,7.82,12.27,6.49,7.86,11.12,7.66,10.11,7.45,12.18,7.27,9.25,13.44,7.15,6.87,11.15,6.97,8.11,9.99,7.37,9.51,8.2,8.31,9.13,10.1,6.87,7.09,11.98,6.84,6.79,11.48,11.41,12.83,7.8,11.05,7.73,8.76,14.26,6.89,9.54,13.48,8.67,6.95,7.58,6.85,6.82,9.53,10.53,7.41,12.24,6.78,9.23,8.24,9.26,14.67,7.31,7.38,14.01,8.7,7.65,7.75,7.83,9.05,7.02,7,10.94,17.41,6.92,8.31,9.69,7.28,7.83,8.09,6.78,10.17,12.11,12.27,7.22,6.81,6.82,9.4,14.23,9.91,8.65,6.82,10.04,9.39,11.71,6.8,7.21,6.8,6.96,9.63,7.93,6.92,6.76,10.14,10.15,6.87,8.59,8.04,9.1,7.34,7.87,7.5,7.36,9.75,9.37,9.59,8.08,10.31,8.81,8.53,11.8,10.96,11.57,9.46,8.85,10.33,9.58,6.85,10.08,10.44,13.56,9.43,11.88,12.07,15.09,9.99,7.81,6.81,11.42,13.89,14.33,11.23,11.76,6.97,6.85,7.19,7.36,6.87,7.41,8.21,9.05,7.82,8.45,8.96,9.94,10.93,16.21,12.19,10.21,10.69,8.41,9.07,8.8,11.79,13.53,11.62,6.81,10.13,8.13,6.78,9.68,12.43,13.51,7.09,12.87,11.91,7.64,10.34,6.89,10.8,11.89,7.63,12.01,7.39,6.63,10.07,11.19,12.04,8.27,9.88,8.07,12.79,13.44,9.63,10.73,9.4,9.45,15.7,6.89,10.31,13.19,8.94,6.94,8.6,8.11,14.2,8.19,7.23,7.03,8.08,10.79,9.62,9.6,8.49,10.6,8.8,10.57,7.64,10.28,7.34,10.37,9.15,11.24,11.97,15.08,12.26,8.55,12.24,7.93,10.28,11.25,6.97,10.22,10.65,9.91,7.84,12.67,7.38,7.16,7.76,9.46,6.73,11.07,10.22,12.16,9.13,17.36,9.25,6.89,13.42,7.72,14.03,11.16,7.29,7.91,10.26,8.23,7.12,10.51,17.07,7.87,9.16,8.59,9.99,7.28,10.99,8.74,8.14,7.99,7.62,10.06,6.87,7.21,7.71,9.17,9.22,8.75,13.72,6.94,6.91,8.02,6.71,10.54,9.44,9.71,12.06,9.41,9.01,10.87,9.04,10.34,9.97,7.96,8.56,7.38,8.12,12.36,11.19,10.77,11.07,8.06,11.28,8.23,11.57,7.79,12.75,13.98,12.56,8.31,12.95,12.71,7.67,12.39,8.13,8,9.99,10.86,9.72,9.85,9.74,8.51,7.17,10.05,12.87,6.73,7.14,7.56,9.11,8.02,7.61,7.31,7.21,6.64,9.54,7.54,8.5,12.15,8.8,6.75,10.16,9.39,15.49,10.05,10.68,7.73,13.29,8.84,6.88,8.46,6.69,11.23,9.19,7.41,12.79,6.87,9.9,7.25,9.7,10.08,7.32,12.71,8.44,7.3,8.77,9.68,11.43,12.59,8.41,10.48,8.22,13.3,6.92,11.79,10.58,6.99,8.65,11.09,14.06,11.97,9.24,16.74,12.56,8.72,11.34,7.49,6.64,7.18,9.65,10.14,7.08,9.79,10.6,6.75,11.32,10.13,11.05,6.69,11.39,8.32,9.51,7.1,6.93,12.27,12.19,10.04,8.75,9.78,7.36,7.57,10.36,7.06,12.22,7.84,10.92,8.53,6.85,7.11,10.47,7.24,7.05,9.84,6.71,7.93,7.85,7.58,8.45,12.17,12.39,11.16,6.84,7.14,8.9,10.26,7.04,10.13,10.9,6.91,14.49,10.96,7.98,11.38,6.77,11.82,10.67,8.22,9.23,11.58,8.71,11.15,7.62,9.46,9.49,6.8,7.39,10.19,6.7,9.81,10.28,8.19,10.09,12.52,7.2,6.92,13.49,7.06,8.24,11.67,12.05,6.67,7.57,15.1,6.81,11.97,11.71,7.89,6.97,6.85,9.12,12.33,9.1,7.69,7.3,12.89,8.68,9.73,7.84,10.61,6.84,16.95,13.61,12.99,13.67,9.7,13.74,9.55,12.38,14.16,15.84,7.12,7.68,14.18,7.6,8.96,7.84,13.16,16.06,6.93,7.54,7.79,10.96,17.2,14.78,7.16,11.66,6.95,9.73,11.54,11.11,10.61,15.09,11.02,11.51,10.12,7.33,8.68,9.81,9.42,10.1,9.66,8.08,10.09,10.83,7.32,14.51,9.09,8.22,9.57,10.36,7.89,7.71,8.24,7.51,13.63,10.72,8.45,6.94,6.94,6.92,6.79,8.11,8.63,10.23,10.74,7.26,9.89,11.45,9.88,10.33,9.79,7.06,12.68,7.18,11.27,6.88,7.84,10.74,10.86,11.13,11.43,7.16,8.61,12.48,10.07,9.66,10.67,7.09,9.83,10.95,7.39,8.27,6.87,6.83,6.8,7.98,6.91,6.96,12.09,9.34,7.12,14.07,10.65,6.98,6.96,7.67,10.85,13.51,7.46,10.13,8.54,8.15,11.66,7.76,9.69,9.87,9.9,13.25,8.96,6.7,8.26,9.23,8.44,10.3,10.29,9.53,9.76,7.43,12.92,7.06,6.7,14.36,8.59,8.58,7.93,14.28,7.85,6.79,8.51,6.9,10.67,6.71,13.26,7.74,10.08,11.51,8.07,9.69,6.86,10.21,8.96,11.13,10.68,6.92,9.9,7.18,12.82,6.92,6.9,12.49,8.88,13.06,7.14,6.93,13.43,8.03,10.07,6.82,8.53,7.49,8.48,10.87,11.55,6.87,10.4,6.95,6.9,6.93,8.06,8.01,10.01,10.05,8.25,8.56,9.74,6.88,7.4,7.14,8.74,8.24,11.56,12.05,7.83,8.8,7.21,7.26,8.15,9.87,6.72,6.82,7.02,7.92,12.35,7.12,14.55,9.28,7.14,6.93,8.71,6.99,6.93,12.45,10.33,7.94,6.92,7.97,8.63,8.68,7.05,7.53,9.32,8.21,9.22,6.73,9.78,10.38,10.5,8.41,13.81,9.57,11.82,13.9,6.91,10.37,6.67,7.2,6.7,6.76,9.02,8.5,10.17,10.38,7.17,13.03,10.3,8.37,11.55,8.08,9.32,10.79,6.89,12.65,9.57,7.18,11.62,12.37,8.1,8.55,9.23,10.02,12.72,8.01,10.85,8.41,8.01,9.19,13.86,9.83,9.75,7.25,11.73,8.51,6.9,7.68,6.87,11.53,9.95,7.15,7.7,7.1,11.45,11.86,15.63,6.86,6.79,12.27,6.86,9.26,6.83,8.87,8.2,11.9,10.06,7.18,6.64,10.75,8.05,12.87,9.41,7.13,7.12,12.57,8.33,7,8.99,10.08,9.6,7.91,7.41,6.82,11.49,11.36,7.95,11.56,12.75,12.83,11.39,7.88,7.67,6.73,12.09,11.81,15.24,8.59,9.25,10.68,7.38,7.96,10.84,7.67,7.12,6.96,7.38,11.35,10.05,7.04,9.69,11.13,7.16,7.14,10.09,10.72,12.23,13.05,6.78,6.91,8.3,11.81,10.59,7.77,8.54,6.76,12.28,6.76,13.24,7.04,11.35,7.15,9.5,15.87,12.96,13.14,6.87,7.99,8.3,7.47,9.35,9.13,7.96,11.73,6.96,10.08,7.32,7.04,8.88,6.73,8.88,7.93,7.64,7.69,8.89,9.89,12.34,12.99,7.12,12.73,7.6,7.55,11.93,8.49,6.99,9.21,7.76,9.99,7.27,7.19,11.84,9.26,8.59,6.82,7.96,7.27,10.46,9.4,12,7.38,10.45,13.17,7.06,12.25,10.86,13.32,6.87,7.16,7.4,8.58,7.07,10.1,10.07,7.37,11.15,6.91,7.04,6.83,6.83,6.93,7.9,7.91,7.16,6.94,14.03,9.13,6.94,7.31,7.01,10.3,7.03,7.99,12.94,7.79,6.87,9.25,7.28,11.32,9.79,8.11,8.33,7.79,7.18,7.89,10.62,10.18,13.69,7.75,9.52,11.02,8.19,7.08,9.87,9,12.82,7.51,9.97,6.77,7.35,9.14,15.67,9.36,10.27,9.58,9.5,10.68,9.65,11.08,8.21,13.42,7.02,9.67,8.15,7.03,14.6,6.96,7.11,7.01,14.78,11.78,8.41,10.07,7.12,10.9,9.98,8.35,11.46,7.08,8.33,7.03,7.24,9.7,9.41,11.42,6.88,10.38,9.28,7.56,7.07,6.98,6.75,10.35,6.61,9.2,6.91,8.92,7.05,7.1,7.62,10.24,8.76,8.23,8.14,9.52,10.51,11.98,7,6.84,6.92,7.65,11.35,6.87,13.98,7.61,9.32,8.4,12.81,11.82,7.14,9.23,13.01,7.92,13.22,10.86,13.12,6.79,12.53,7.49,11.4,8.88,7.17,8.88,6.82,6.79,9.37,6.97,9.82,8.16,9.73,11.21,7.01,6.97,15,7.32,12.67,10.65,10.76,7.18,12.95,7.61,9.19,9.81,11.22,14.05,15.43,9.8,6.9,10.22,12.05,6.96,7.83,15.72,7.21,10.45,13.14,7.67,11.47,12.48,10.33,6.89,7.88,9.63,7.44,11.33,7.37,7.32,6.78,7.92,7.48,9.74,11.64,10.75,7.08,6.79,10.23,10.67,8.42,6.95,14.8,9.95,11.17,11.92,13.05,17.02,7.22,8.33,10.94,8.2,6.41,9.42,7.71,9.98,13.18,11,7.51,7.52,13.04,9.75,6.96,13.11,12.64,12.5,11.91,10.43,10.89,10.75,9.59,11.33,7.74,10.69,7.18,9.34,8.82,7.33,9.53,8.25,8.51,7.88,11.22,7.38,7.65,7.76,9.76,13.23,7.21,6.78,10.83,15.91,7.16,6.85,6.88,7.64,9.25,11.23,8.05,8.67,7.45,8.84,8.96,6.76,7.4,10.8,11.48,10.28,7.3,7.95,8.57,11.31,7.86,10.82,9.39,11.78,10.46,7.46,7.21,14.9,7.51,12.27,12.13,7.6,7.11,16.58,10.01,7.94,11.47,10.71,7.21,9.67,7.35,14.31,9.85,7.42,7.28,14.08,9.25,14.53,8.58,7.2,10.74,9.21,11.25,6.7,6.63,9.26,10.75,7.99,9.89,7.38,15.91,6.91,11.43,9.86,10.81,6.88,10.62,11.97,9.58,12.12,12.89,10.06,11.99,8.52,6.67,11.68,9.11,12.31,7.13,6.86,7.07,7.07,8.88,8.18,10.2,12.35,6.93,9.93,8.52,6.86,7.15,9.75,6.95,7.38,6.71,10.77,9.73,12.37,14.46,12.11,7.59,12.3,7.29,7.33,9.22,10.07,12.46,10.49,6.81,7.87,12.69,8.12,9.96,6.97,8.89,7.01,6.66,7.05,8.92,8.6,12.48,12.86,12.3,7.86,8.2,10.04,9.41,6.79,10.58,8.28,7.38,9.88,7.25,10.65,8.47,8.79,13.01,7.76,8.07,9.55,7.24,6.68,9.5,6.73,7.97,11.01,9.48,9.33,7.62,7.79,6.85,6.87,11.57,8.04,15.15,7.19,7.95,8.85,6.95,8.08,6.71,14.37,10.76,7.03,6.89,9.9,12.06,8.19,7.74,6.97,7.85,8.71,10.02,10.46,7.89,10.32,6.8,6.9,10.46,6.9,8.49,6.73,9.21,11.23,6.74,8.18,8.07,8.15,8.35,6.72,11,7.31,7.6,12.51,7.24,11.06,9.12,8.75,7.28,13.9,11.18,9.69,11.61,11.15,7.36,7.59,7.26,7.73,7.81,6.82,9.46,7.33,9.47,6.79,7.08,6.92,8.44,7.59,6.79,7.81,7.49,10.71,7.83,6.76,7.31,7.11,6.79,7.46,6.97,6.75,10.86,8.08,6.8,9.01,8.73,7.82,7.26,8.32,7.03,13.19,7.79,12.54,7.76,8.95,8.45,8.74,7.73,6.73,11.47,11.48,6.91,8.08,6.89,13.5,9.18,7.25,6.91,7.07,6.84,14.11,7.33,7.58,11.66,7.13,6.79,11.27,7.44,6.93,6.74,11.82,6.92,10.01,8.74,6.95,7.42,10.37,7.37,9.13,10.51,6.91,11.68,7.26,10.69,10.96,7.29,10.92,11.05,12.17,7.3,11.36,6.75,9.94,11.74,7.49,13.09,12.43,8.1,8.41,7.89,11.93,10.01,6.97,6.97,8.72,7.02,11.76,6.88,6.97,10.77,8.05,9.19,6.76,7.28,6.87,7.29,7.23,6.82,11.64,7.16,7.19,6.84,6.88,7.08,7.14,9.91,7.97,12.14,8.1,6.76,6.82,10.51,7.12,6.76,6.82,6.95,9.65,6.94,11.89,6.79,11.7,11.83,10.17,7.38,10.5,8.68,14.08,10.46,9.14,7.24,8.25,6.97,7.03,8.4,6.68,9.76,9.76,9.74,7.34,9.62,6.77,8.55,9.18,10.58,6.92,7.85,10.56,7.2,7.11,7.01,8.34,11.05,7.15,7.01,6.57,6.68,10.07,8.55,16.43,6.87,7.83,7.95,6.77,11.45,8.33,12.18,9.57,9.66,7.8,8.29,7.55,7.16,7.22,11.53,6.96,10.89,8.55,9.49,11.34,7.23,7.09,7.51,6.61,7.77,11.05,6.73,6.95,8.24,15.12,7.22,7.55,7.56,6.81,10.29,10.92,9.21,7.63,9.07,7.33,7.08,7.14,7.13,6.95,7.03,7.75,13.65,11.42,6.88,11.12,11.88,8.47,7.81,6.76,9.28,9.44,7.16,8.26,9.95,8.33,8.66,6.85,7.8,7.5,8,6.91,7.41,7.02,6.69,14.23,9.17,6.84,7.24,9.9,8.41,10.59,11.21,9.19,7.45,9.25,6.8,8.32,9.42,7.1,6.83,7.12,7.07,7.48,10.81,7.06,11.17,8.56,7.35,7.64,7.47,8.06,11.12,7.95,7.37,7.17,8.61,9.22,12.74,8.63,7.28,10.26,11.45,6.89,7.03,10.29,6.89,9.26,8.48,7.69,7.68,12.12,7.02,7.04,7.87,7.14,7,7.85,8.3,7.14,6.65,9.08,6.85,6.52,7.15,9.52,11.41,9.17,9.02,6.86,12.76,7.16,12.71,12.11,10.71,9.73,11.26,9.45,7.07,6.91,11.54,10.68,7.39,7.79,12.54,6.79,8.64,10.37,8.96,9.66,8.96,6.79,7.32,11.27,10.56,7.18,11.07,7.42,7.01,7.3,8.35,9.97,6.78,7.39,7.95,7.4,6.75,7.01,10.56,15.5,7.97,7.15,9.93,7.03,8.33,7.78,7.59,6.74,7.5,6.7,7.17,6.76,6.76,7.53,6.8,6.73,6.94,7.51,6.83,7.03,8.17,7.38,10.18,7.55,6.86,11.31,7.69,6.88,8.73,9.62,8.55,8.62,8.96,7.13,8,12.38,11.56,6.78,10.65,7.39,7.19,7,6.96,8.37,6.92,7.83,11.45,8.43,7.52,7.23,9.39,7.26,7.48,10.56,6.94,7.31,9.13,7.12,6.81,13.62,6.92,6.76,7.54,7.27,9.81,10.66,8.2,6.86,8.71,10,10.78,12.22,7.03,8.66,6.89,7.4,8.91,6.93,7.42,9.12,6.98,7.16,8.35,6.82,6.59,6.77,13.75,6.7,11.88,8.87,7.88,7.35,7.13,6.92,7.02,9.71,7.35,7.51,7.79,9.59,6.7,8.33,7.78,9.51,17.64,13.11,7.07,9.43,8.84,6.93,10.59,6.91,6.54,11.07,10.15,7.07,7.69,10.7,7.28,8.55,7.79,9.52,6.83,9.41,10.45,7.07,12.74,6.78,13.27,7.42,8.22,7.02,7.07,6.83,7.78,6.85,8.74,8.05,6.93,9.48,8.53,8.82,8.51,8.64,11.54,9.16,7.36,13.91,12.63,7.66,6.86,9.5,8.48,7.14,7.19,6.67,6.85,12.61,6.96,9.25,10.58,7.11,7.26,7.34,8.32,6.6,6.91,10.44,10.28,9.94,8.41,6.88,10.86,7.3,7.69,7.99,13.27,7.47,6.9,6.89,9.05,7.33,10.26,10.59,7.53,14.12,6.77,6.76,7.02,13.43,7.33,8.3,6.83,15.5,10.75,9.29,6.69,8.19,7.22,7.21,8.8,13.61,11.39,9.65,16.09,12.32,12.33,10.25,7.25,6.79,7.15,6.84,6.98,6.98,11.61,7.16,11.18,9.44,7.05,9.07,15.23,7.31,7.37,7.51,9.03,8.49,8.22,8.2,7.01,7.75,6.9,7.32,6.98,7.53,6.69,8.62,11.49,13.26,8.85,7.16,6.75,7,7.77,8.95,6.64,8.58,9.12,7.15,7.43,6.63,7.1,8.8,8.24,10.87,6.68,8.84,10.41,9.69,8.83,7.61,13.48,9.26,10.24,8.48,7.02,11.26,7.67,8.47,9.15,11.17,7.52,6.88,7.98,8.62,7.26,7,7.99,6.95,7.11,7.26,7.35,8.42,6.86,9.06,9.61,8.02,7.96,7.08,11.16,11.68,9.89,6.82,6.94,9.24,6.92,8.81,7.17,7.16,9.84,8.06,10.05,7.18,8.16,11.57,8.91,7.84,7.48,7.65,9.69,11.15,7.76,6.85,7.29,8.44,8.13,7.31,7.6,6.99,7.47,11.93,7,6.97,7,13.21,7.03,8.68,8.22,14.62,7.99,7,9.56,9.72,11.88,10.67,8.44,9.41,11.43,9.43,8.1,7.25,14.39,6.55,12.76,8.55,6.86,7.06,9.08,7.07,7.3,9.01,7.79,12.36,6.95,7.14,7.14,9.2,10.23,7.77,6.91,10.94,7.78,7.29,7.46,7.01,7.29,7.45,7.83,9.65,10.56,7,6.5,7.01,8.37,6.91,8.98,6.71,7.72,15.49,6.97,8.97,7.74,10.65,8.14,6.64,7.87,6.89,6.92,11.74,9.4,7.92,11.57,9.5,8.97,12.08,9.48,11.54,8.31,7.19,6.87,7.09,7.7,7.86,8.46,10.31,9.51,8.56,7.56,12.12,7.05,7.25,7.51,11.44,7.93,7.04,11.03,11.64,7.03,8.14,7.68,8.98,7.2,9.97,12.08,7.23,9.66,6.65,6.79,6.97,7.24,11.91,9.82,7.27,7.4,6.93,7.76,8.14,11.77,8.29,9.02,9.95,9.44,6.73,7.03,10.47,7.91,9.41,7.04,11.14,8.37,8.3,8.29,6.97,7.13,8.13,8.52,6.98,6.83,7.13,8.51,12.24,9.71,10.58,7.22,7.51,10.63,10.95,6.6,8.36,8.85,9.69,9.27,7.65,8.61,8.33,12.27,6.82,6.94,11.08,6.72,12.52,6.71,7.7,13.8,8.25,9.29,12.3,7.03,6.83,7.98,10.25,16.31,6.97,10.59,8.83,8.84,13.81,6.72,6.77,8.63,6.94,6.81,9.8,10.12,9.29,6.93,11.85,7.69,7.79,9.64,7.85,7.17,6.9,6.64,6.96,11.19,7.92,9.51,7.41,10.36,6.67,6.88,8.14,9.45,6.74,7.9,7.83,6.65,11.02,13.11,7.87,8.37,7.02,14.13,7.13,7.97,8.52,8.92,7.6,6.76,6.97,7,8.58,9.27,7.57,6.92,6.9,6.9,7,7.11,8.86,9.03,7.51,8.91,7.48,8.31,9.04,9.02,7.68,7.11,7.58,11.64,8.68,11.73,9.54,8.22,6.65,6.87,6.86,8.99,10.05,6.94,6.74,7.56,7.21,7.06,13.25,7.13,6.85,12.41,10.72,6.91,6.61,14.16,8.9,7.14,8.07,7.73,6.87,8.67,7.62,7.71,7.54,8.11,12.28,7.07,8.33,6.96,6.71,8.47,7.23,7.69,7.52,7.73,7.86,8.01,10.77,7.2,6.63,7.22,6.88,6.9,7.16,7.1,7.05,11.09,6.98,7.72,8.23,10.88,7.28,7.36,6.89,7.61,8.37,10.85,10.35,6.9,9.38,7.23,6.71,11.32,10.64,6.91,7.04,13.19,6.88,7.71,7.21,6.96,10.75,7.94,6.89,6.77,6.86,9.39,7.54,7.06,8.8,6.75,7.56,6.97,7.45,8.59,13.65,7.07,8.3,12.56,11.23,6.71,6.8,8.25,7.18,14.48,6.97,6.56,12.14,7.12,9.53,10.37,7.03,12.55,8.14,8.89,14.84,10.43,7.81,7.84,7.61,7,11.06,8.12,7.92,9.52,12.91,9.41,12.36,7.19,7.11,6.64,8.23,6.78,13.85,6.89,8.01,9.13,6.91,7.14,9.93,12.43,7.08,7.1,6.85,7.85,10.6,9.95,13.27,8.39,7.01,7.72,6.91,11.46,8.3,11.25,7,8,13.36,15.09,11.21,9.77,7.91,6.84,6.74,9.04,6.88,6.89,12.28,9.59,7.64,9.19,6.72,12.23,8.9,7.72,12.12,7,9.02,7.45,10.88,7.38,6.96,8.55,6.95,8.64,9.75,7.27,8.04,6.88,11.73,13.43,6.9,7.9,10.53,10.33,7.17,7.09,8.4,7.21,10.09,7.47,6.92,10.3,6.83,14.44,6.55,13.31,9.81,6.73,9.41,6.94,7.93,7.3,9.18,6.88,7.02,7,7.82,9.02,10.79,9.65,6.98,6.75,14.41,8.89,9.21,9.85,7.01,6.83,7.48,6.78,7.28,8.67,7.24,10.29,6.79,10.72,7.27,11.49,9.9,11.2,11.68,6.99,7.78,7.01,6.86,8.96,8.04,12.03,9.82,8.53,7.4,8.83,8.83,9.1,7,7.03,11.35,9.16,7.37,15.02,11.21,7.24,11.54,7.09,7.47,6.78,6.86,9.25,9.56,7.34,7.02,9.09,7.5,7.68,7.26,7.05,7.8,6.96,13.04,10.07,9.83,7.23,7.04,10.89,9.76,9.69,11.67,6.91,12.78,9.47,7.09,7.34,9.74,7.62,7.7,9.15,9.25,10.14,9.21,7.45,9.1,6.98,7.83,6.85,11.25,9.1,6.83,10.98,7.41,10.46,7.2,6.86,9.6,6.7,6.89,8.88,6.76,14.15,7.23,7.18,6.76,6.88,6.72,7.42,7.06,8.04,6.96,6.92,7.15,7.26,8.63,9.21,6.94,6.77,7.04,12.89,9.53,8.32,7.42,7.1,6.86,8.27,10.58,6.67,7,6.8,8.33,6.99,15.81,11.15,12.71,9.31,8,12.86,6.82,9.01,9.2,6.67,7.94,8.14,6.71,10.92,8.18,6.75,7.01,7.81,6.67,9.01,9.2,8.01,6.92,7.44,9.41,9.02,12.63,9.49,7.57,9.73,7.02,11.56,7.02,6.77,7.34,11.38,6.98,6.86,10.97,11.78,7.7,10.38,6.72,6.72,7.42,14.42,6.77,6.55,6.84,9.44,6.61,10.95,6.81,12.92,6.6,9.21,9.38,6.79,6.71,13.04,8.97,6.97,7.07,9.88,9.01,6.67,9.61,9.31,7.29,7.31,10.67,8.54,13.76,9.03,8.07,8.11,7.04,7.53,10.32,7.39,10.99,6.88,8.68,8.72,7.37,8.81,8.26,7.02,6.96,7.03,9.19,7.87,7.99,14.15,10.78,7.16,7.85,6.8,7.1,6.76,9.79,9.2,7.3,8.76,9.55,6.7,6.81,10.02,7.1,6.98,8.31,6.59,7.75,9.83,7.43,6.93,9.24,9.4,7.01,8.96,13.72,8.4,7.09,9.85,9.17,7.03,7.96,7.48,6.92,8.13,6.68,7.54,9.75,11.14,7.39,7.17,6.96,11.61,9.99,6.94,9.28,11.28,13.22,8,10.14,6.94,12.36,10.48,10.96,8.25,6.79,9.15,6.99,6.95,7.38,12.66,10.15,7.2,7.51,6.85,6.81,6.89,12.97,7.04,10.46,10.28,7.47,6.92,6.63,6.87,10.66,9.53,12.51,10,7.64,12.54,6.94,7.97,14.58,10.74,6.81,7.46,7.84,9.98,11.1,8.09,7.91,10.15,13.04,7.44,8.39,6.98,13.16,7.63,6.62,6.96,7.27,7.82,6.91,6.83,6.64,13.43,13.67,9.57,6.85,6.75,7.75,7.05,10.69,7.12,7.12,9.09,10.79,9.07,6.79,10.2,11.46,6.94,6.83,6.68,10.78,10.19,6.9,7.25,10.99,9.56,7.72,7.97,8.34,6.57,8,9.85,10.89,6.92,9.95,6.79,6.99,7.58,13.04,7.03,11.59,10.13,7.21,11,6.74,9.98,12.95,7.98,9.48,12.04,7.36,10,10.87,7,6.99,8.98,7.03,9.12,7.85,11.45,12.35,7.01,8.33,6.86,7.78,7.15,9.1,6.83,9.03,7.21,6.56,7.34,8.21,9.29,9.45,15.86,8.47,6.74,7.61,7.05,7.27,6.77,9.39,8.56,6.96,8.62,6.56,10.55,8.1,7.26,9.33,6.86,6.88,8.4,9.22,8.79,7.76,6.87,7.11,6.73,9.49,9.11,7.47,7.08,6.91,7.34,9.47,10.1,7.33,8.05,7.09,9.77,6.87,6.85,7.58,6.88,13.23,6.78,7.92,6.92,11.05,9.53,13.74,7.02,7.78,7.44,7.09,8.84,7.59,8.36,6.96,7.77,7.6,9.88,8.9,7.16,7.15,12.86,7.06,6.87,8.97,6.76,9.07,7.23,9.86,10.09,11.91,7.24,8.89,6.85,6.86,10.28,7.1,7.32,8.61,7.02,7.05,7.78,7.21,6.75,9.01,7.3,7.86,6.76,9.02,8.76,9.59,7.79,6.98,13.09,8.8,10.54,9.32,10.14,7.03,7.07,8.79,7.2,7.02,7.05,9.61,10.87,11.14,6.97,9.75,6.82,10.77,10.21,7.06,7.65,7.17,6.93,6.62,11.56,9.02,11.69,6.95,6.81,13.13,8.48,9.03,8.19,6.72,11.04,7.64,10.03,6.97,7.06,7.25,6.88,6.83,10.82,11.15,7.21,7.62,7.8,8.46,6.92,8.35,7.95,6.87,8.02,7.28,8.28,6.97,8.19,6.89,14.65,6.73,7.38,12.06,8.23,7.06,7.16,7.55,9.43,9.58,6.87,6.92,11.72,7.31,7.61,10.99,8.46,8.1,6.99,11.91,8.28,6.75,7.47,8.97,9.95,6.9,6.83,8.57,9.2,6.86,10.26,8.32,7.06,6.95,7.58,8.78,6.91,8.58,6.88,7.04,10.64,6.92,9.03,6.71,7.22,7.45,9.08,6.85,7.11,6.78,6.96,10.02,7.39,10.22,8.32,8.02,12.12,7.95,10.43,9.18,7.09,7.26,8.37,11.19,9.28,8.64,7.63,6.91,6.81,8.3,12.22,9.06,6.86,8.5,7.03,8.12,9.36,7.12,8.38,8.04,7.11,7.87,12.87,8.08,6.96,11.48,15.18,7.27,11.03,8.93,8.11,7.79,7.07,7.86,8.31,10.17,9.99,15.69,6.76,8.07,7.79,9.17,7.06,6.81,6.8,9,7.03,8.43,8.28,8.2,7.91,8.46,6.87,6.76,6.73,6.78,8.4,9.88,7.96,7.6,10.6,6.72,8.28,6.99,6.66,8.29,11.03,6.93,6.7,15.16,13.92,11.37,13.23,7.1,7.57,8.09,7.06,7.69,9.47,7,8.58,8.22,6.91,14.29,6.81,7.47,7.12,8.03,6.81,6.8,14.18,8.04,10.89,8.52,8.26,13.98,7.17,7.33,7.07,6.82,7.47,6.89,11.58,7.06,14.21,10.6,7.25,6.95,8.53,11.22,6.87,7.29,7.6,8,9.53,6.84,8.01,6.92,6.69,7.47,6.56,8.34,10.37,7.62,11.07,10.17,9,9.55,6.83,9.41,8.83,7.45,10.59,7.19,7,6.91,7,6.82,8.44,9.82,6.83,10.4,7.2,7.59,7.08,6.8,7.22,7.98,7.4,7.1,8.06,8.38,11.01,10.94,10.55,9,9.45,13.74,14.06,7.48,12.01,6.82,6.77,7,9.91,7.27,6.99,6.81,11.55,7.06,7.08,11.42,9.25,7.86,10.05,10.54,10.83,9.03,6.76,8.45,9.28,7.2,7.17,6.79,9.02,7.98,7.33,6.86,6.88,9.51,7.15,7.33,7.53,8.86,13.08,9.59,6.69,9.21,11.35,10.91,9.02,8.81,9.77,7.6,11.41,9.44,7.24,6.95,14.83,8.6,6.73,7.43,7.95,13.36,11.87,6.88,6.84,6.55,7.23,11.38,9.12,8.5,7.08,6.92,8.43,13.07,6.83,12.16,6.96,9.36,11.49,10.74,7.48,6.67,7.32,6.84,6.89,7.91,6.96,9.3,10.3,7.18,7.01,15.45,12.81,10.27,10.68,9.47,7.3,7.44,7.42,17.47,8.41,6.81,9.11,10.33,7.42,7.07,7.04,13.18,9.06,10.21,12.57,13.36,8.2,12.97,11.07,9.23,14.42,7.01,7.01,6.9,6.76,16.35,11.23,6.85,8.63,7.48,7.09,9.26,7.78,9.14,11.12,7.23,9.2,10.55,9.52,10.7,8.35,11.49,10.99,17.64,7.59,8.25,8.26,10.63,9.43,9.35,7.53,9.91,7.04,11.07,9.12,6.75,7.59,6.78,15.07,7.05,7.2,7.36,8.96,7.03,7.06,8.19,7.15,10.48,6.86,9.49,9.97,6.96,7.55,7.97,9.06,6.74,8.41,8.36,10.68,8.06,7.08,7.05,13.49,7.86,6.97,7.27,11.64,13.56,8.94,6.82,12.86,6.88,11.49,6.53,8.59,6.84,7.13,10.94,12.59,15.66,13.19,9.89,7.13,10.55,9.63,7.93,10.41,7.56,11.07,13.05,6.88,11.18,8.99,12.25,11.13,7,7.23,7.04,7.03,6.8,9.16,6.81,8.52,10.09,10.26,6.92,8.09,9.25,10.64,9.7,13.86,8.88,6.88,8.41,9.89,7.48,9.07,8.3,7.17,11.71,10.49,6.82,6.9,6.47,8.23,13.08,13.39,10.08,8.97,11.16,6.74,9.5,11.95,6.85,11.36,17.83,6.86,6.97,10.93,6.98,8.07,9.9,8.07,7.15,8.18,8.87,7.27,11.7,10.61,8.75,11.33,10.87,6.88,8.48,9.19,11.88,7.51,10.89,7.11,8.9,11.29,10.2,7.73,10.37,7.27,9.6,7.89,7.67,8.1,7.4,11.93,7.25,11.27,9.07,6.86,16.28,7,11.95,9.11,9.44,11.17,7.88,13.49,7.04,9.46,10.8,7.03,6.94,7.64,10.49,9.66,6.73,6.9,8.46,8.39,7.55,7.81,6.79,7.17,7.74,9.53,10.45,10.69,7.61,7.57,9.07,10.77,8.77,13.97,12.73,6.76,6.65,10.2,9.69,11.1,10.96,10.03,9.3,7.71,6.87,7.05,8.3,11.01,9.88,9.43,6.97,7.01,8.45,6.9,9.16,8.65,10.26,10.27,7.1,7.8,7.98,7.24,8.4,6.72,13.07,7.03,8.51,12.36,12.77,13.12,10.49,7.95,9.1,9.77,7.71,7.08,7.08,6.92,7.88,6.9,11.03,13.68,11.64,10.81,10.21,10.38,7.56,12.11,8.27,9.34,7.12,11.97,12.75,6.94,8.44,7.48,6.85,8.83,10.97,12.33,9.68,7.95,10.71,9.02,6.9,7.17,13.49,7.09,6.92,7.17,8.63,15.63,9.63,9.51,6.99,8.95,11.64,9.45,6.86,9.56,8.29,6.96,10.4,6.77,8.01,11.44,7.41,14.64,7.31,7.23,6.85,9.5,11.13,7.66,7.85,7.2,9.32,8.75,6.61,12.63,7.35,7.07,6.87,7.21,12.45,7.39,11.81,7.01,12.5,8.59,7.56,12.82,6.97,8.18,12.18,11.87,7.32,10.04,13.29,6.92,11.68,12.39,10.17,7.4,12.33,7.17,8.21,6.93,6.82,7.03,8.42,12.41,10.77,7.29,7.76,11.31,15.37,7.61,7.71,11.96,11.15,11.08,7.02,10.16,7.33,10.76,8.16,11.81,7.41,7.28,7.9,10.01,6.56,12.44,9.86,7.07,7.64,8.56,7.68,11.81,9.69,8.94,11.72,9.41,11.99,8.88,7.23,9.05,9.92,8.29,6.94,12.32,8.62,9.9,10.3,11.24,8.24,8.44,11.29,10.45,6.76,8.18,11.92,12.7,6.93,13.26,11.34,14.11,11.99,9.06,10.89,10.99,6.9,7.21,10.71,9.07,11.1,7.08,6.72,7.02,6.82,14.76,10.85,10.54,11.87,9.63,7.22,6.84,10.21,12.91,13.71,7.3,9.22,8.3,11.79,7.62,10.43,8.73,8.77,10.65,14.46,15.59,10.73,12.85,9.98,9.83,9.46,7.68,10.28,10.3,7.77,7.98,12.48,7.28,8.25,9.01,9.52,6.97,9.81,8.56,9.68,10.3,6.79,6.82,7.64,6.74,9.2,9.47,6.81,8.47,10.21,7.07,6.99,7.04,6.89,8.55,12.54,10.36,7.92,10.15,10.04,7.13,7.67,11.23,7.99,9.28,7.13,9.59,10.69,9.74,8.13,7.82,8.35,9.16,11.5,8.99,10.52,7.28,12.21,12.8,10.63,12.66,6.7,11.12,13.03,7.41,7.97,6.73,7.45,11.85,7.09,9.35,7.56,11.32,7.76,11.94,7.42,12.97,7.35,11.7,13.29,11.02,7.05,10.88,9.24,6.82,7.22,15.94,13.59,8.28,10.97,6.93,6.96,8.19,12.85,10.4,7.01,9.88,7.25,13.14,6.66,6.78,7.64,11.04,7.29,11.54,10.62,9.09,14.57,6.94,11.13,10.27,8.18,8.84,9.87,11.11,9.7,7.13,9.63,9.83,9.95,10.19,6.91,11.81,6.7,12.82,9.5,6.87,7.28,10.55,9.64,13.04,6.7,7.19,7.61,8.7,16.13,12.8,10.04,7.61,6.93,8.21,7.12,11.13,7.63,7.09,12.38,11.62,9.06,6.96,7.03,9.47,9.94,7.42,6.79,7.25,8.59,7.32,7.59,8.52,10.14,6.82,10.15,8.82,6.84,10.31,7.97,12.82,7.8,11.76,6.96,12.58,8.23,12.17,7.06,11.03,8.84,10.66,7.16,7.07,8.67,10.79,7.29,10.61,9.49,6.9,10.27,10.77,7.74,10.3,8.5,9.05,6.98,10.58,6.8,7.74,7.81,6.6,7.41,6.76,11.38,7.35,9.03,7.04,7.57,7.4,11.33,7.16,8,6.96,13.24,9.9,9.03,6.73,7.93,9.84,9.18,12.14,11.61,8.5,7,14.9,7.81,11.08,10.17,8.2,10.02,8.4,11.33,10.01,13.82,9.74,7.77,8.56,7.2,7.16,8.01,9.22,9.95,6.67,11.97,11.59,9.93,6.76,9.26,8.91,6.86,6.93,11.51,14.44,7.33,6.89,7.59,6.78,8.75,8.65,6.99,6.95,7.66,8.39,6.89,13.01,6.94,7.43,10.15,6.93,13.35,10.64,7.09,8.46,8.22,6.69,7.62,7.91,9.23,10.05,6.55,6.93,6.87,8.92,6.88,6.74,7.05,7.33,16.81,6.99,8.24,7.06,12.2,8.31,7.39,8.16,12.87,10.21,9.31,10.46,12.33,11.25,7.27,11.78,8.49,7.96,11.46,6.77,10.45,13.55,14.09,6.82,10.28,6.84,11.3,8.77,9.17,12.8,12.1,7.53,10.62,15,11.77,10.88,7.02,11.14,10.65,11.11,6.81,10.71,6.99,9.23,9.12,8.61,9.56,9.98,11.34,10.88,8.16,8.54,12.61,9.51,13.46,6.8,9.24,6.85,10.7,6.98,6.86,11.43,6.92,8.28,6.75,9.87,10.43,6.91,11.46,13.19,10.81,11.22,8.37,13.26,9.22,10.2,7.9,7.15,8.6,7.08,12.06,9.29,8.61,7.06,8.42,6.74,9.39,13.62,9.13,6.96,6.73,7.41,12.17,8.49,7.82,8.42,7.1,7.44,12.72,6.82,10.33,11,10.02,11.11,7.68,6.92,7.09,13.51,15.21,9.34,9.83,7.58,6.82,8.6,11.72,9.29,9.59,8.83,10.67,9.76,7.46,10.08,8.57,11.17,8.65,7.28,10.81,7.39,8.37,9.23,11.22,7.78,9.02,13.1,8.29,6.88,7.99,7.54,8.99,11.41,7.53,10.92,7.26,7.15,9.45,8.58,10.8,7.69,7.34,10.19,11.21,11.24,7.43,9.81,7.43,6.95,6.8,11.88,10.53,7.06,8.41,7.9,8.95,7.58,11.76,6.69,9.03,9.61,17.94,9.45,6.97,7.15,6.83,6.82,10.63,6.92,6.69,7.03,8.6,7.3,11.37,8.33,12.05,9.82,6.79,11.79,8.65,7.44,15.76,8.96,8.56,10.68,8.67,8.76,9.02,10.31,7.59,7.32,7.36,7.28,7.62,7.2,10.63,12.03,7.63,6.84,13.37,12.35,7.34,9.13,13.49,9.09,7.54,10.12,10.8,10.34,9.94,7.29,7.02,8.44,13.91,10.12,8.83,10.62,12.52,14.63,9.92,9.33,7.04,8.09,11.66,8.85,7.16,10.84,7.33,10.86,7.01,14.1,7.26,13.19,7.35,7.27,9.72,9.69,7.32,9.31,7.06,12.97,7.17,9.91,7.15,11.04,11.76,11.22,8.83,8.78,12.57,8.35,6.85,7.41,12.83,8.13,11.43,9.76,8.3,9.97,11.92,10.49,11.04,10.37,7.31,14.65,8.34,14.99,11.19,15.07,11.37,6.79,8.02,8.92,6.67,8.63,8.7,7.05,15.14,6.82,8.08,7.18,7.5,11.18,10.27,8.14,10.77,12.71,13.39,7.07,14.17,10.23,13.22,11.52,11.32,10.2,6.68,11.9,13.09,8.24,7.06,7.79,6.88,11.22,9.25,9.08,9.92,7.71,11.19,6.91,10.19,10.27,7.3,7.33,11.48,6.75,7.08,7.55,7.87,11.5,8.16,6.86,7.12,6.84,6.8,10.1,9.99,11.03,8.46,7.59,11.34,12.03,11.74,10.14,11.02,8.9,8.38,9.4,10.46,8.06,9.59,10.94,11.36,11.53,9.11,7.48,7.85,9.03,14.22,11.06,6.74,13.71,13.26,7.89,10.01,13.28,10.27,8.77,7.87,11.74,10.85,10.91,8.59,6.9,6.74,7.3,8.41,7.07,9.57,7.06,7.4,6.98,11.4,8.54,6.83,8.17,7.38,8.39,10.37,8.98,7.05,6.65,7.66,11.88,13.31,6.92,8.73,6.96,6.8,12.55,10.88,8.6,8.91,6.93,8.75,14.78,7.04,6.89,6.62,6.88,7.12,15.33,8.35,7.67,7.05,11,8.03,9.88,11.6,12.03,12.82,6.94,9.15,6.95,7.53,7.84,6.79,6.99,7.1,9.18,7.15,8.1,7.15,10.01,15.75,11.23,10.69,7.33,8.99,6.87,7.2,7.11,11.44,7.29,8.08,10.32,7.7,6.83,7.07,9.19,10.18,8.72,7.59,7.39,7.8,13.2,13.81,8.77,9.5,8.27,7.08,8.49,8.06,8.73,8.84,8.88,10.66,10.05,12.58,8.98,11.48,12.64,11.42,7.87,9.84,7.47,9.01,15.71,7.02,12.62,12.2,8.61,6.8,11.7,6.82,7.89,7.42,8.17,6.81,9.05,6.88,7.54,9.7,10.11,7.08,7.28,11.52,10.45,9.76,12.62,7.89,7.58,12.74,13.29,13.59,13.02,10.74,7.47,6.84,7.03,8.84,6.66,9.58,9.81,7.63,10.32,10.62,11.15,8.7,8.5,7.59,12.92,6.91,11.33,9.99,10.62,11.91,7.53,10.94,14.59,7.95,13.35,8.21,6.91,6.96,7.19,9.74,8.16,6.73,6.92,7.04,12.29,6.88,7.04,15.54,6.62,10.65,11.91,9.31,8.86,12.79,13.59,7.27,6.78,7.57,13.18,9.3,7.18,8.46,10.25,9.48,10.38,10.16,12.79,12.15,9.98,12.19,14.35,8.46,9.19,13.15,9.63,10.41,11.43,6.87,7.47,9.91,8.67,7.75,7.45,7.12,11.42,9.66,13.62,10.42,8.19,13.3,11.75,6.81,6.98,11.75,8.17,11.2,9.11,7.93,9.72,8.19,7.28,11.36,17.07,8.46,10.62,10.6,6.92,7.96,6.94,9.75,6.82,7.69,7.55,8.07,7.37,9.66,8.97,8.94,7.93,10.17,9.11,12.8,9.12,8.51,7.6,7.02,9.02,7.95,10.01,9.95,7.02,6.87,6.99,8.68,7.22,12.61,7.17,6.88,6.63,11,15.33,6.92,8.38,12.95,10.6,10.19,8.13,7.52,8.84,8.47,9.49,7.37,10,11.78,10.37,7.7,7.89,12.71,6.85,7.24,13.48,10.96,7.42,7.29,18.18,7.06,10.17,7.42,8.94,12.27,9.55,8.26,7.4,9.03,9.62,10.73,7.44,8.87,7.67,8.11,7.16,10.48,9.64,13.05,7.51,12.88,7.76,7.55,10.72,8.3,11.42,7.22,6.84,6.79,7.4,6.94,9.19,10.42,9.95,9.12,8.57,9.97,14.36,6.83,8.39,6.95,11.03,8.22,10.22,7.4,6.86,9.3,8,6.8,7.55,9.16,8.29,7.65,9.25,7.13,7.03,6.81,9.75,11.88,9.48,6.81,11.16,7.44,8.65,7.04,8.62,7.21,7.24,6.78,11.13,8.99,12.08,8.16,6.84,11.37,7.69,13.42,7.51,6.86,8.61,14.01,7.87,9.54,6.86,6.89,7.31,11.18,12.68,7.41,6.93,15.81,7.4,8.68,12.28,9.17,13.88,9.05,6.8,6.91,6.87,15.63,9.39,7.62,7.42,11.54,12.65,7.62,6.92,10.34,8.35,7.02,7.14,6.96,6.73,10.1,7.37,9.7,7.22,6.77,14.47,11.56,9.68,11.24,8.14,7.86,8.16,8.79,6.68,8.44,12.55,10.25,10.36,7.55,6.78,7.74,6.88,11.69,6.56,8.74,9.41,13.1,11.96,14.37,8.24,8.39,7.34,10.85,11.63,7.03,10.22,6.97,10.95,8.8,10.39,11.44,11.38,10.64,7.62,8.58,7.59,7.19,10.28,7.68,8.77,9.3,13.02,8.61,11.41,7.33,10.21,7.76,10.03,6.91,11.97,8.16,7.76,9.7,9.97,6.98,6.71,9.63,7.04,7.51,11.02,10.52,11.33,9.63,6.92,7.02,15.83,6.69,8.8,11.17,11.09,7.16,12.37,8.69,10.65,7.89,9.16,8.86,9.3,13.18,7.26,10.89,11.76,9.04,10.34,7.78,7.16,7.3,7.01,10.82,7.26,11.12,13.77,9.73,13.86,10.67,6.9,7.1,10.25,6.73,6.96,8.6,10.31,7.09,8.3,7.94,6.98,6.97,6.77,14.13,9.3,12.18,7.25,7.14,8.98,6.88,9.74,12.99,7.69,10.85,9.29,8.7,8.95,8.45,9.01,7.53,6.82,6.86,15.21,12.82,7.67,6.81,8.74,6.97,8.45,12.15,7.79,7.53,10.4,10.59,12.88,7.03,9.16,7.31,16.44,12.1,7.71,10.42,10.16,12.65,10.79,10.28,7.46,11.3,10.63,6.77,11.59,11.28,8,9.35,6.78,7.58,9.68,9.69,9.84,7.01,6.75,11.54,12.38,8.85,8.07,8.12,7.23,8.24,8.09,12.4,10.67,7.79,12.5,9.34,10.04,10.2,9.04,9.95,10.9,10.84,6.68,11.13,10.45,6.83,6.72,9.61,7.74,7.1,14.18,8.11,7.44,10.95,12.19,8.83,6.84,14.65,8.27,8.25,7.42,10.81,8.08,14.52,8.48,7.55,9.07,10.79,7.17,8.85,10.47,7.05,11.47,7.33,7.77,7.14,6.93,10.33,6.88,9.18,7.56,6.92,10.4,9.38,9.52,8.75,6.97,7.53,7.21,8.1,6.8,7.18,7.04,7.36,10.75,7.05,8.38,9.7,12.05,10.21,10.32,8.59,10.3,11.06,7.68,9.69,6.8,11.96,7.61,10.02,15.19,9.8,12.25,9.6,6.92,8.05,8.72,8.62,6.9,8.4,12.43,7.19,9.82,9.72,7.97,8.63,12.22,6.97,14.17,9.11,7.75,12.57,10.59,12.77,7,10.82,7.32,6.88,10.59,9.31,15.96,9.6,7.56,7.06,7.26,10.94,6.91,6.73,7.97,12.46,8.69,11.17,13.75,8.42,11.36,8.8,7.14,7.31,10.26,7.05,9.33,10.15,10.11,12.29,7.04,9.19,12.49,10.08,10.23,8.82,10.83,13.76,18.17,7.15,8.51,10.71,11.13,7.3,10.02,9.13,7.42,7.21,9.33,14.4,9.82,10.11,7.08,8.1,6.45,9.18,9.73,14.95,8.65,7.42,6.62,12.6,11.1,7.08,7.17,7.44,7.54,10.67,8.65,11.03,9.18,11.49,7.06,15,11.8,11.6,6.87,6.62,10.52,6.93,6.93,9.6,9.8,9.73,6.76,6.93,6.97,10.59,6.91,10.77,9.9,6.85,7.45,8.48,7.23,6.85,7.07,10.55,9.24,6.95,6.99,11.8,8.34,6.62,7.74,6.72,10.48,9.44,7.73,7.04,10.3,9.38,7.75,11.69,10.75,9.17,6.9,7.07,9.54,14.53,15.21,13.41,7.02,7.41,12.82,8.37,10.03,7.05,8.44,8,7.23,6.83,7.47,12.06,7.43,12.58,9.11,9.47,7.42,12.71,6.99,11.41,7.46,7.47,12.74,8.86,7.57,9.93,8.18,7.03,6.76,7.73,6.91,6.81,13.14,13.27,8.27,6.92,15.17,6.78,8.89,8.72,7.03,8.25,9.91,13.49,9.49,6.66,8.88,13.29,12.69,6.84,11.09,13.02,8.52,9.12,10.79,9.52,6.9,8.97,10.28,6.96,11.17,8.6,14.35,6.86,10.58,7.41,7.13,7.24,6.9,14.22,14.23,10.29,7.16,16.62,11.01,8.04,9.91,7.49,6.71,7.5,7.81,11.13,10.32,6.95,6.92,6.85,7.25,6.88,11.89,7.83,9.96,6.86,7.24,7.38,11.21,11.12,7.46,9.55,11.54,13.69,6.94,7.92,8.76,9.83,12.64,10.36,6.93,7.1,7.78,11.25,8.8,8.49,8.85,10.58,12.38,9.84,12.27,8.5,10.18,10.38,9.8,6.81,9.47,8.89,12.92,11.16,14.94,8.03,8,7.88,6.84,9.09,9.51,12.83,8.95,8.49,12.54,8.14,15.14,8.47,9.4,8.96,7,11.71,7.04,7.19,7.54,9.92,8.48,10.42,7.97,12.58,9.5,11.72,10.74,11.45,11.68,9.47,14.42,10.49,7.4,14.95,11.62,8.25,12.64,11.08,7.18,7.03,7.01,8.87,8.19,8.55,6.98,7.85,8.87,8.41,7.12,7.61,10.26,8.56,7.97,7.85,6.78,7.07,7.46,7.07,13.82,9.78,7.75,11.21,8.1,10.74,9.19,7.11,7.88,8.52,7.35,10.47,6.97,9.17,14.34,6.97,10.88,9.84,11.77,11.17,11.67,11.33,8.62,8.44,8.08,7.6,8.66,7.03,10.64,7.02,7.57,6.71,9.03,9.86,7.75,9.87,7.66,11.23,8.53,8.26,7.26,7.37,8.91,15.42,10.53,6.84,6.87,7.33,7.18,7.59,6.99,7.03,6.93,6.74,9.62,7.93,7.92,6.91,9.46,8.18,8.13,9.07,7.17,14.68,7.35,9.57,7,8.28,10.41,11.45,6.91,10.2,6.94,6.68,7,14.36,6.98,7.77,8.22,7.17,8.65,8.52,9.13,7.54,6.9,9.51,7.91,7.04,7.03,7.91,6.77,6.99,8.12,7.69,10.77,7.11,11.66,9.74,8.74,6.82,8.56,7.21,8.13,10.35,12.54,7.32,7.31,7.47,12.47,6.9,7.06,6.86,11.27,8.19,9.85,8.87,6.54,11.97,8.21,8.15,8.47,7.09,7.91,7.55,6.75,10.7,7.23,9.69,8.68,8.6,6.85,14.73,9.26,8.67,6.77,7.22,10.94,8.16,7.86,8.82,9.38,7.52,7.77,7.05,9.69,6.98,7.4,7.37,8.41,6.78,12.01,10.13,10.93,9.32,8.47,6.73,6.56,7.05,7.82,6.93,11.73,7.44,6.93,7.44,6.8,8.96,7.35,7.12,7.49,8,14.45,6.98,6.8,9.62,7.36,6.68,6.73,6.85,6.84,12.26,8.44,9.09,9.81,6.75,7.17,8.63,7.53,7.3,6.71,9.65,6.63,9.71,8.45,8.15,7.01,6.79,6.92,9.62,7.75,9.71,7.71,15.74,9.07,9.92,7.99,11.56,8.12,7.13,13.82,9.32,7.2,14.27,6.88,9.46,6.91,10.11,6.94,7.14,6.86,7.17,10.17,6.97,6.83,11.03,6.73,7.87,8.46,9.55,6.78,7.92,12.21,11.73,10.7,7.29,15.49,7.49,7.03,6.75,7.01,11.39,7.03,8.61,9.11,7.39,7.45,10.69,6.93,6.9,6.81,6.71,6.79,7.1,6.99,8.99,6.76,7.76,6.75,7.36,7.53,9.16,9.76,10.92,8.35,7.51,10.98,11.02,7.69,7.03,6.92,10.69,7.74,6.9,6.72,10.16,13.15,10.86,7.56,8.66,11.5,7.94,6.78,7.16,8.4,12.87,9.6,6.72,6.85,6.92,7.07,7.23,7.33,12.51,6.87,6.58,12.27,8.16,6.78,6.78,12.24,6.85,7.6,9.53,6.8,8.23,7.25,7.09,6.91,12.53,7.19,12.01,6.84,6.69,6.83,7.87,12.92,8.71,8.48,8.82,7.4,7,10.95,6.92,6.76,6.63,9.64,10.54,7.08,7,10.34,9.14,9.78,7.3,11.32,8.99,8,9.18,12.16,6.8,8.96,8.16,8.85,7.67,7.12,7.25,14.76,6.92,12.93,7.88,10.23,6.93,8.4,6.88,7.07,7.66,13.4,6.71,10.17,9.87,6.83,11.03,10.13,6.95,10.13,10.19,9.47,8.05,6.7,11.01,7.45,6.93,7.04,9.56,12.87,11.55,11.9,9.05,12.08,7.05,6.67,7.09,7.74,7.28,7.48,6.79,6.74,7.57,6.82,6.84,6.82,7.29,10.35,6.97,6.69,6.73,11.01,6.95,7.09,6.92,8.28,7.84,7.95,7.18,7.07,9.26,11.47,6.8,6.77,9.31,9.52,9.91,7.07,6.79,6.72,10.49,7.25,6.84,7.27,11.32,6.76,8.81,7.35,9.53,7.34,12.42,8.77,8.57,8.57,8.65,7.16,11.76,8.31,12.6,7.31,11.98,7.15,7.13,7.85,6.62,7.41,14.2,6.89,10.61,6.82,9.79,7.49,9.33,12.12,9.45,8.14,7.82,9.12,7.53,7.26,11.97,7.06,8.41,9.8,7.62,7.98,6.77,6.94,7.59,7.71,8.4,12.91,8.09,13.56,7.14,6.81,6.94,8.48,7.95,11.94,10.94,6.87,7.45,11.73,9.08,7.02,10.95,8.28,7.88,6.82,7.38,11.39,9.63,10.38,8.71,8.81,10.26,13.49,7.32,6.85,7.7,6.96,8.2,10.12,12.65,8.57,7.75,6.86,9.79,7.13,7.2,7.72,8.81,7.83,6.95,8.96,11.53,6.95,9.86,6.96,7.24,6.68,8.16,8.22,7.35,10.7,6.61,6.93,7.65,7.2,7.06,8.8,9.47,8.83,8.91,7.15,7.17,6.71,6.73,9.59,15.88,12.14,6.96,10.37,12.85,6.8,7.46,9.23,6.51,7.31,8.71,7.46,10.21,7.61,10.24,7.77,11.72,10.63,9.94,7.57,7.08,10.3,11.41,6.84,6.71,8.24,7.52,11.2,9.33,7.7,8.38,6.8,7.22,7.04,7.05,7.19,6.91,7.19,7.49,7.5,6.77,11.14,7.52,7.79,8.57,9.41,9.95,7.99,9.8,12.09,7.52,8.19,7.48,7.03,6.97,6.87,6.85,6.82,8.24,7.68,9.21,8.05,8.23,7.02,7.14,15.51,7.75,12.19,14,10.91,8.53,7.32,10.42,8.54,9.06,8.51,6.89,9.33,7.59,6.86,7.02,12.38,7.85,8.81,8.21,6.9,8.46,6.99,6.78,6.65,7.62,9.88,8.3,7.5,6.8,6.88,6.8,8.05,6.86,8.06,9.52,7.47,6.94,6.59,12.41,9.59,6.85,7.26,9.88,9.33,7.81,7.69,7.15,10.64,10.75,9.08,15.52,8.42,7.17,8.96,8.3,8.2,9.2,6.97,8.05,7.31,6.8,7.38,14.54,9.73,7.05,14.31,10.27,8.32,10.28,13.22,10.21,8.09,10.51,12.63,9.78,9.71,6.93,7.98,8.06,7.34,6.87,6.87,6.86,9.51,11.6,6.82,7.39,12.14,6.87,8.14,10.96,7.54,12.72,7.68,7.72,7.35,8.29,7.95,8.16,7.29,14.3,7.07,8.06,8.36,15.36,8.77,11.21,6.78,12.81,7.3,6.94,7.14,8.72,12.11,6.66,6.76,6.77,9.36,9.1,6.69,7.46,8.98,6.93,7.03,7.43,8.61,6.94,6.79,8.33,8.34,7.45,7.92,7.72,6.87,6.82,8.91,7.97,9.12,6.75,7.39,6.89,6.94,7.08,7.48,6.66,6.81,7.66,6.87,6.77,6.87,6.63,8.26,8.77,6.71,7.32,6.64,7.01,7.15,6.82,11.07,10.25,9.87,6.78,7.05,6.98,9.66,8.03,7.12,7.63,13.29,7.98,11.48,12.7,9.18,7.43,6.95,8.25,8.39,11.42,6.78,7.65,7.96,9.47,6.95,8.31,7.12,7.47,8.18,8.32,6.97,9.94,11.25,6.99,8.47,7.35,7.97,8.15,6.94,7.12,7.59,6.77,8.74,9.87,6.97,7.18,9.28,8.25,11.26,6.98,7.24,9.85,9.92,6.94,7.54,6.84,6.81,6.83,6.77,7.64,6.82,6.83,15.4,7.28,6.94,6.79,9.32,7.14,9.65,10.86,10.85,6.93,11.3,13.83,8.91,11.82,7.56,7.13,9.46,7.62,6.79,6.84,11.11,12.84,7.95,6.79,6.54,9.58,7,7.66,8.99,7.68,7.11,6.89,8.98,6.85,7.11,13.78,8.71,6.99,7.15,11.56,9.47,7.76,11.6,9.82,6.85,7.27,14.22,13.04,11.75,7.39,6.93,7.03,6.71,9.47,8.09,7.04,7.28,7.57,7.5,6.87,13.13,7.63,6.75,7.47,7.45,10.25,9.29,6.88,6.99,8.71,8.74,9.85,7.09,6.85,7.78,10.46,7.35,6.92,9.42,7.09,7.07,9,9.99,6.66,7.56,6.98,6.85,8.65,7.43,7.35,14.35,8.25,6.66,7.02,10.16,9.35,8.27,6.84,6.97,7.56,10.78,6.78,9.26,7.76,7.25,7.51,8.08,9.99,9.19,8.66,8.18,10.3,7.13,8.47,6.69,6.83,10.13,7.25,6.92,8.53,7.23,9.98,6.91,11,11.8,7.31,12.3,7.69,6.93,11.33,8.27,7.03,10,6.74,6.91,6.87,8.22,7.08,7.18,7.11,6.88,7.32,6.69,10.88,6.75,7.24,11.25,7.64,10.55,11.88,9.91,7.68,6.89,7.47,7.56,9.12,11.46,6.84,11.73,8.33,9.4,7.44,8.36,6.92,6.83,6.58,11.44,12.59,10.18,7.53,7.41,7.53,7.03,6.64,6.81,10.6,11.47,7.02,7.17,7.97,6.72,7.9,11.06,6.81,7.3,12.51,8.99,6.95,9.96,10.67,9.41,12.08,7.64,12.07,10.25,6.64,7.58,6.57,6.87,7.14,8.21,7.16,10.32,7.3,7.37,6.89,9.43,11.37,7.19,12.27,8.92,9.63,9.12,10.94,7.05,7.16,8.09,10.62,9.47,7.39,9.4,10.36,7.11,6.72,7.3,6.84,11.2,7.02,9.17,10.92,6.7,6.93,7.7,7.23,6.9,6.77,10.29,6.74,6.68,7.84,7.9,8.8,7.84,10.33,6.82,9.47,8.26,8.59,10.51,6.95,12.08,15.84,8.85,12.25,10.68,9.71,8.83,11.89,6.83,6.89,9.57,6.92,6.97,7.98,6.8,7.22,6.66,8.37,8.79,6.79,7.39,6.58,7.11,6.67,7.23,9.22,9.83,7.77,11.14,8.62,6.69,7.76,8.18,7.82,6.98,7.21,6.77,8.98,8.06,9.07,15.88,6.85,8.82,10.19,9.63,7.02,11.43,8.32,7.23,7.12,6.89,11.55,6.99,8.54,17.11,8.04,9.76,11.8,7.58,6.76,7.2,7.32,6.71,8.64,6.89,6.97,6.88,7.22,6.78,10.14,12.62,14.31,11.17,6.91,6.7,10.77,8.03,7.22,7.01,6.75,7.28,9.61,8.38,7.32,8.25,6.83,9.39,7.02,11.17,8.58,7.25,7.68,6.83,11.5,6.82,7.48,6.9,6.91,7.18,6.84,6.87,13.33,6.9,6.68,8.43,7.2,8.31,7.13,11.09,7.09,7.26,7.55,6.86,6.69,6.89,9.95,6.66,6.96,8.59,7.36,7.8,11.34,7.44,8.33,7.02,7.99,6.81,7.73,10.19,11.36,7.01,12.89,8.35,7.4,6.9,7.92,7.07,7.31,6.68,6.84,7.17,6.87,7,7.03,7.93,6.79,7.49,10,7.5,8.08,8.23,7.76,9.2,6.68,6.96,11.2,8.12,6.87,7.08,7.87,6.84,6.86,6.94,7.03,7.27,6.92,7.03,7.05,12.79,6.91,7.19,6.89,6.93,6.85,7.33,7.1,8.49,6.95,7.52,6.89,9.99,6.78,6.65,6.74,6.88,6.96,8.87,7.39,6.82,6.85,7.13,7.39,12.34,8.01,9.04,7.84,6.87,7.57,8.32,7.05,6.72,7.01,7.64,6.91,10.88,7.26,9.44,7.36,6.79,6.79,6.93,13.46,9.3,7.41,6.79,8.45,9.01,8.26,6.92,7.31,7.87,9.93,7.04,7.61,6.94,7.61,7.07,11.89,6.77,8.2,8.04,11.06,7.18,9.73,10.88,6.74,7.31,6.84,8.62,7.83,6.64,7.08,15.19,6.85,13.54,7.41,7.74,8.86,7.45,6.83,7.53,6.87,6.83,9.05,7.5,7.44,7.36,7.06,8.02,10.13,7.21,9.38,11.68,6.85,10.31,7.35,6.8,6.9,7.07,8.23,7.84,8.42,7.29,7.8,6.9,7.9,6.67,11.18,12.96,6.8,6.84,6.97,7.7,11.85,15.1,9.82,6.93,7.64,7.13,12.94,7.46,9.05,6.78,7.46,9.53,6.9,6.8,8.62,7.88,6.79,6.86,13.91,13.36,15.33,7.34,7.18,9.59,6.72,6.7,8.61,10.48,7.74,6.82,8.3,6.98,6.79,8.65,6.94,10.18,7.74,7.48,9.32,6.75,7.01,6.93,8.86,6.99,7.83,8.11,6.87,7.37,6.95,6.77,7.41,6.75,9.82,8.01,7.18,9.64,6.71,8.14,6.78,9.91,6.9,8.4,7.08,11.44,7.13,8.7,7.28,11.61,7.21,6.63,6.93,12.26,8.6,7.57,8.51,9.59,7.53,8.19,6.99,7.05,7.34,7.49,6.89,9.34,9.43,7.03,8.94,10.96,9.74,8.2,6.75,11.14,8.3,7.48,6.83,11.64,7.06,7.84,8.78,7,9.41,7.77,10.17,7.22,10.93,7.51,10.41,7.02,6.94,7.22,6.77,8.05,9.02,7.39,6.91,6.68,6.89,8.02,6.8,6.74,8.87,6.76,6.99,7,6.68,7.69,6.78,7.38,7.03,9.34,9.03,10.4,9.61,9.25,14.37,7.34,7.06,8.71,6.78,6.97,7.18,8.48,6.85,7.32,7.86,6.9,6.96,9.28,9.31,7.59,8.98,6.67,6.82,7.24,6.86,7.32,6.75,6.89,6.85,6.95,6.74,7.98,8.49,6.77,7.22,8.81,8.78,8.98,8.11,7.53,6.98,6.9,7,9.14,7.96,7.52,7.63,8.41,9.02,9.18,7.5,6.93,7.68,9.8,7.31,6.69,8.46,11.42,6.71,6.87,6.85,6.89,7.31,8.1,7.43,6.91,7.2,6.85,6.74,6.85,6.88,7.19,7.67,6.9,6.74,7.45,6.9,7.84,6.72,6.65,6.93,6.81,7.11,6.7,6.82,6.87,8.95,6.78,7.01,7.1,6.86,7.1,7.1,10.02,6.91,6.86,6.85,7.04,7.06,6.83,7.96,7.52,7.08,11.23,7.23,6.8,7.26,8.86,6.93,9.4,10.11,8.04,7.31,6.89,6.61,6.92,6.77,9.52,7.27,7.4,6.71,6.71,6.92,7.17,6.73,7.01,6.82,7.76,6.76,14.49,8.63,7.97,10.26,8.79,6.81,7.55,6.8,9.14,6.85,9.96,8.9,10.83,8.55,11.31,13.48,10.47,7.21,7.26,7,6.81,11.03,6.74,9.85,10.18,9.16,9.82,6.82,7.1,6.86,8.22,7.3,7.58,6.88,9.13,6.86,10.77,9.35,7.4,9.66,8.46,6.94,7.44,6.67,6.85,9,6.83,9.59,8.08,7.41,9.32,7.87,6.97,6.75,6.64,7.18,14.72,7.08,6.94,8.23,10.42,10.81,7.95,7.47,9.18,6.69,6.78,9.19,7.29,6.82,7.06,11.23,6.86,10.25,6.97,7.41,7.99,6.75,9.32,7.65,15.22,7.72,8.51,8.55,8.45,8.4,10.3,7.81,8.48,7.2,7.43,6.96,8.01,7.89,6.83,10.12,8.24,7.01,7.82,8.11,7.67,6.96,7.57,6.74,6.84,7,7.44,8.17,9.18,7.64,7.37,7.43,6.8,8.68,7.09,10.32,6.74,11.29,7.41,9.73,6.79,11.06,6.81,9.45,10.84,12.85,7.75,7.41,7.27,6.89,6.96,6.68,10.19,9.46,7.84,7.9,9.77,7.18,9.45,14.47,10.96,6.76,7.99,6.94,8.55,7.65,10.05,6.93,7.53,7.26,9.99,7.64,8.49,8.71,7.68,6.89,7.39,6.58,7.06,9.81,8.41,6.98,7.01,7.78,11.55,13.44,6.97,6.95,8.3,7.55,7.71,9.23,6.93,8.93,8.61,7.06,9.34,6.81,14.59,7.09,6.97,10.52,6.84,7.16,13.75,7,8.07,6.89,6.92,6.92,7.89,7.72,7.85,7.76,9.52,6.86,7.2,6.9,14,12.15,7.17,8.09,6.79,6.72,6.85,11.36,12.06,7,9.41,6.93,6.87,7.22,10.45,7.17,7.99,6.95,7.22,6.89,8.41,11.67,7.22,10.34,9.11,9.4,10.35,10.34,7.43,6.87,8.5,10.11,10.87,6.64,7.27,6.95,7.88,6.92,6.87,9.73,7.41,12.24,7.19,7.26,8.41,7.64,7.1,7.33,8.03,7.75,8.07,6.77,7.3,7.48,6.83,10.02,9.94,7.5,7.93,11.46,11.99,6.91,7.26,6.72,7.06,7.14,9.65,11.53,8.33,9.9,8.91,7.72,6.91,8.29,12.58,6.77,6.79,7.8,10.23,6.98,6.91,7.21,9.3,9.31,6.97,7.56,7.42,7.86,12.49,6.84,8.13,6.93,9.13,6.77,7.37,8.13,10.28,10.12,10.2,7.64,6.78,6.96,7.44,6.79,7.41,8.4,10.26,9.85,6.73,8.23,7.09,6.88,6.79,8.74,13.3,6.93,7.53,6.9,6.86,7.06,6.8,7.68,12.94,6.85,7.63,6.9,7.88,7,6.9,6.75,7.41,7.14,7.18,6.86,10.51,10.21,9.86,6.88,6.87,7.19,8.02,9.75,10.52,7.39,11.04,7.19,11.57,7.68,9.47,10.05,6.91,7.08,11.93,6.83,8.04,7.15,6.86,7.01,9.86,6.82,7.04,13.43,6.79,7.61,7.11,9.8,7.98,6.98,6.89,6.63,6.63,6.76,12.26,6.89,9.15,10.74,6.69,8.65,9.19,9.68,7.23,7.19,7.5,7.73,6.92,7.82,13.42,7,7.06,8.36,7.03,11.2,7.17,8.13,6.85,7.21,10.64,6.85,6.86,10.07,8.43,7.74,7.12,7.95,6.64,7.93,8.6,8.41,8.25,7.56,6.91,7.6,9.06,7.13,7.09,6.73,7.08,7.27,7.95,12.3,9.68,11,10.49,14.25,8.8,6.65,12.53,9.53,6.89,7.34,7.33,7.13,6.86,6.85,7.12,8.19,6.84,6.96,9.36,8.03,6.95,7.24,7.22,6.9,7.56,7.46,7.11,8.54,12.13,6.99,7.3,11.65,6.93,7.03,7.04,7.77,7.33,7.77,11.03,6.8,6.58,7.72,6.78,8,7.17,7,17.05,6.85,7.16,6.7,7.33,7.02,6.94,7.01,6.84,8.16,6.97,7.42,6.85,10.86,12.26,6.69,6.64,7.04,8.97,7.38,9.62,7.73,7.12,7.47,6.76,6.89,7.64,7.35,11.52,6.69,6.88,6.99,8,6.97,8.69,8.89,7.18,6.72,7.03,7.07,8.1,7.41,8.2,7,8.63,8.27,7.12,12.1,7.16,9.01,6.81,8.89,8.64,6.6,6.85,6.98,8.61,7.03,7.08,8.61,6.82,6.7,6.9,11.97,6.97,6.88,6.93,7.35,6.79,13.2,7.13,6.91,11.57,7.1,6.81,8.54,7.45,6.85,10.44,10.87,7.45,6.77,7.01,6.8,7.55,6.96,7.04,6.8,9.46,6.76,6.95,8.85,6.92,6.91,9.86,6.79,7.32,7.28,10.96,6.71,8.84,7.36,7,8.17,7.15,7.06,7,8.61,13.24,6.8,6.94,7.29,6.85,7.27,6.84,7.61,11.95,7.34,9.01,8.87,6.84,6.87,7.04,9.99,6.9,7.34,11.61,6.84,7.9,7.61,9.1,8.22,7.59,8.44,7.13,12.52,7.46,13.06,7.02,10.4,9.25,6.62,11.74,7.46,7.21,9.04,7.35,7.21,8.42,9.54,7.44,6.79,6.72,6.86,7.64,6.71,7.08,6.86,7.75,10.49,6.75,6.73,7.2,8.62,7,7.33,7.24,8.5,7.27,6.66,7.03,6.86,7.76,6.67,6.99,7.25,6.9,7.33,7.06,10.08,14.48,8.13,7.31,7.15,6.78,6.84,6.84,7.09,7.09,7.34,6.8,7.26,7.93,7.28,10.15,6.86,11.29,8.08,10.43,8.61,10.5,9.77,7.83,7.82,6.83,8.08,7.56,7.33,8.53,7.05,8.18,6.92,7.19,6.87,10.41,9.28,8.69,13.22,6.87,7.85,6.67,6.78,6.74,6.87,7.99,9.76,7.27,7.11,6.59,6.88,7.01,6.79,6.7,6.97,7.13,7.8,7.17,7.92,8.07,10.42,14.18,11.94,6.75,6.79,9.25,6.98,9.69,10.06,7.04,7.38,6.82,10.79,7.99,9.6,10.23,6.61,7.84,8.68,6.79,6.71,6.76,7.21,7.34,6.87,6.87,10.96,9.14,7.59,10.88,7.23,7.21,10.03,9.97,8.32,7.56,7.62,6.96,7.3,12.75,8.59,6.85,12.71,6.75,8.86,6.94,7.39,7.18,6.79,6.74,8.1,6.8,8.75,10.01,8.99,9.13,6.73,7.51,7.22,8.26,6.71,6.78,7.1,6.83,13.96,14.41,6.71,7.57,7.18,7.01,6.92,6.83,7.64,12.81,11.12,6.78,7.77,7.04,7.39,6.91,7.51,6.85,10.25,6.97,6.86,6.91,10.03,7.49,7.3,6.86,7.41,6.88,7.3,6.83,6.8,6.91,7.12,7.14,6.99,6.72,6.96,10.27,7.45,6.6,7.31,6.78,7.73,8.49,7.17,7.63,7.75,9.53,6.83,8.07,10.14,10.87,6.99,6.85,7.05,14.73,7.83,6.84,7.12,7.78,7.24,6.86,9.39,8.6,10.29,10.3,6.81,6.76,7.36,7.77,6.96,6.64,7.15,12.66,8.32,6.8,6.84,7.49,7.08,6.89,6.98,7.09,9.5,7.38,7.44,6.9,12.1,7.24,6.66,8.38,6.89,6.99,9.07,6.88,12.63,7.69,7.98,8.2,7.13,6.99,7.17,7.43,6.74,6.97,7.62,6.76,8.66,8.27,7.48,7.05,13.39,6.81,7.17,6.8,6.61,11.22,6.82,6.77,7.75,6.87,7.54,7.02,7,7.46,10.6,7.09,8.69,6.88,8.14,7.28,7.47,10.2,11.49,10.24,9.95,10.02,8.11,9.61,11.8,12.18,7.78,10.42,8.92,9.78,8.92,10.72,8.72,9.9,9.75,9.72,6.9,7.58,6.87,8.5,7,8.3,10.66,7.07,7.72,13.59,8.96,10.5,7.18,7.07,6.93,9.32,7.92,7.38,17.25,8.91,9.62,7.27,7.8,13.14,10.74,6.89,12.27,10.02,12.23,9.12,10.92,9.92,9.44,7.51,8.83,9.07,6.96,11.77,9.4,11.52,12.52,10.57,11.65,9.75,8.9,10.38,6.66,12.16,6.81,7.59,11.01,9,7.42,8.31,8.16,10.09,7.36,9.75,8.42,8.89,8.21,9.19,11.08,13.96,7.55,11.03,8.54,10.33,11.93,8,9.49,10.96,7.88,11.07,6.88,7.72,7.76,10.24,10.95,7.28,8.21,8.69,9.3,7.81,8.21,11.05,7.86,6.78,7.47,6.78,9.36,9.56,6.85,7.46,8.84,9.07,9.19,7.36,7.4,11.04,9.9,7.13,9.41,12.25,10.77,7.99,9.95,9.05,7.5,8.14,7.86,9.5,9.44,13.46,9.13,7.91,9.1,11.53,8.44,8.05,8.01,8.45,10.73,10.93,12.11,9.73,8.61,7.95,8.16,7.24,9.78,10.91,12.78,7.79,11.38,11.64,11.4,10.7,10.38,9.48,8.08,8.26,7.6,8.35,8.74,11.79,6.81,7.04,7.39,9.47,9.99,16.51,8,14.84,12.9,12.25,13.38,11.07,10.79,10.71,10.8,14.13,8.76,8.06,7.46,7.51,9.08,10.44,9.74,7.63,7.93,8.91,9.42,8.91,6.97,7,7.03,7.89,6.64,7.92,7.09,6.94,7.82,7.45,6.93,6.91,8.1,6.86,7.98,10.22,7.03,7.52,7.28,7.44,7.48,10.13,11.71,11,8.39,7.04,8.55,9.04,8.91,7.88,6.89,7.1,11.37,7.16,8.46,8.19,6.81,9.79,6.87,13.4,8.72,9.52,6.89,11.02,10.39,10.28,14.45,12.03,7.46,7.26,7.77,8.43,7.9,7.42,8.71,11.26,11.01,14.08,9.54,12.15,7.14,8.51,7.98,8.66,7.48,7.78,8.6,8.27,7.69,11.44,8.69,11.68,7.29,7.92,7.7,8.03,6.98,8.52,7.41,9.95,7.26,8.47,8.88,8.9,8.5,10.26,8.02,9.25,9.45,9.21,12.17,11.27,8.12,7.13,6.85,6.77,8.31,11.19,11.11,9.47,8.24,7.47,11.26,7.87,7.2,8.24,8.15,12.68,10.18,7.89,12.02,11.82,6.79,7.55,7.17,9.91,11.9,10.46,7.3,7.53,7.18,9.68,8.43,11.1,9.38,7,10.03,9.34,10.58,9.51,9.52,7.12,7.31,11.5,12.17,12.82,6.69,7.65,10.98,10.29,8.08,9.17,8.46,8.41,8.86,11.48,10.35,6.79,11.95,8.57,8.12,7.74,11.86,9.29,7.35,9.59,10.41,7,16.46,6.9,9.59,8.42,9.96,9.07,12.32,8.67,10.73,8.57,12.98,8.69,6.88,7.29,10.36,10.19,8.02,8.35,7.31,8.32,10.69,11.73,7.07,6.87,11.03,9.84,6.81,8.12,10.37,9.38,7.62,7.32,9.26,7.18,8.05,8.66,8.9,13.38,7.62,8.86,7.13,8.13,7.3,11.25,8.05,9.51,7.52,7.71,7.64,9.23,9.12,8.97,8.02,8.94,9.44,9.91,8.18,10.1,10.62,9.17,7.05,7.93,7.1,6.95,6.99,7.19,7.37,8.55,6.94,9.05,7.87,8.11,7.54,8.85,7.77,6.93,8.88,8.6,7.64,8.87,7.88,9.09,7.2,7.85,9.19,8.3,6.82,9.37,9.18,8.31,8.05,10.45,8.76,10.09,7.36,12.53,7.68,8.21,10.06,9.44,8.76,9.11,9.27,9.92,9.66,11.49,8.41,8.73,10.62,9.56,7.18,6.85,9.44,8.86,7.89,6.98,8.02,9.57,8.99,7.27,7.84,10.62,9.89,9.4,8.59,7.13,9.71,13.39,11.66,7.07,8.68,7.94,7.9,12.71,14.4,6.69,10.88,10.97,8.15,6.88,8.18,8.53,10.43,11.38,9.01,10.6,9.48,10.43,7.59,8.41,12.01,6.71,7.03,8.1,9.05,8.81,10.27,9.57,8.29,11.67,11.64,14.69,10.34,10.46,10.17,13.34,7.05,10.44,7.18,10.62,8.42,7.62,7.46,7.05,8.97,8.73,9.68,7.28,7.38,7.94,7.58,8.36,12.64,8.49,8.67,7.91,9.93,7.97,8.55,10.29,7.71,8.91,7.91,10.63,7.37,8.79,7.39,9.42,7.47,8.18,10.44,7.26,8.41,7.57,8.09,8.8,8.59,9.45,8.66,9.57,8.39,11.23,11.39,6.87,7.49,7.94,8.23,7.99,10.88,8.1,8.25,10.33,8.83,11.61,13.89,13.12,10.73,10.84,7.36,9.76,10.48,7.32,6.85,8.86,8.39,8.93,7.47,10.69,8.1,7.24,9,8.26,10.56,6.77,9.28,11.75,9.21,11.35,9.12,7.52,7.03,10.76,7.34,11.3,8.25,7.01,9.1,8.97,9.55,7.99,7.32,6.65,8.69,8.14,8.26,8.55,11.7,8.41,7.85,11.19,12.6,7.18,10.13,7.59,8.74,11,6.81,8.51,9.31,9.69,6.97,10.77,9.51,13.22,9.47,6.9,6.92,7.07,7.55,8.29,9.52,15.86,9.41,8.8,7.94,8.04,8.11,8.04,9.94,8.94,9.12,7.97,10.65,9.89,7.96,10.31,9.39,7.03,8.48,7.64,9.69,8.63,6.81,7.49,9.47,10.81,7.22,8.31,8.15,8.94,8.84,9.55,8.42,9.79,12.21,7.76,8.59,7.46,7.3,8.51,10.73,11.93,15.41,10.54,15.1,13.65,14.63,14.12,13.65,13.23,9.67,11.13,13.27,9.8,15.49,7.56,13,6.76,10.51,8.09,9.02,7.47,7.57,7.33,10.69,8.53,7.48,8.2,9.4,6.96,9.04,9.29,10.31,9.02,7.46,7.57,9.02,9.96,7.73,9.3,7.42,8.05,7,6.73,7.26,15.17,9.33,8.22,14.56,9.18,8.06,6.87,12.12,6.61,8.85,7.16,10.13,6.95,8.8,8.39,7.49,6.89,7.34,10.62,9.7,10.29,6.94,8.29,11.09,9.13,11.96,8.85,9.22,7.72,9.89,13.15,7.85,8.34,7.38,11.01,9.94,7.08,10.36,14.1,8.11,8.73,8.77,10.49,10.41,7.57,7.92,10.08,13.99,7.3,14.7,10.52,7.63,8.38,8.71,9.39,9.2,8.69,10.39,7.2,7.43,8.16,10.41,8.65,8.85,8.25,7.17,12.76,8.26,8.12,7.83,10.8,6.83,8.58,9.78,10.23,8.52,7.92,6.85,7.94,10.88,7.34,6.79,8.72,9.15,9.66,8.06,8.5,7.82,6.95,7.11,7.97,7.15,10.44,11.71,10.09,10.17,11.36,9.17,9.43,13.03,9.04,10.38,8.24,9.05,8.15,7.88,7.5,8.48,6.71,9.03,6.95,9.21,9.02,9.3,7.87,7.02,7.67,13.8,12.51,10.79,8.29,11.14,6.78,6.87,6.91,7.73,7.9,8.03,11.61,8.53,7.3,10.82,13.18,10.13,8.2,9.48,9.36,7.66,6.97,10.71,13.65,8.35,7.19,8.18,7.3,11.74,11.48,8.58,8.71,7.95,6.96,8.09,13.06,9.73,9.65,6.87,8.34,7.95,7.29,8.75,8.03,7.13,8.44,8.17,11.46,7.08,7.95,11.59,9.72,7.59,7.37,7.73,8.16,11.16,10.51,7.1,9.55,7.07,7.53,8.71,12.2,9.64,9.45,11.98,7.58,10.15,7.08,6.95,6.92,10.58,9.73,6.98,6.75,9.15,8.83,9.58,7.22,9.62,7.86,8.78,8.53,7.57,7.01,9.37,9.21,11.62,8.19,8.59,9.19,9.2,8.15,7.75,8.84,6.58,8.13,7.44,10.08,7.02,7.87,8.53,7.88,8.33,7.58,9.52,10.32,8.75,11.02,10.62,11.33,10.82,9.03,9.99,8.15,9.58,13.75,10.95,8.78,6.8,8.97,7.24,8.1,6.96,13.1,8.83,7.09,9.27,11.91,10.25,6.88,7.28,8.12,7.62,7.51,8.18,6.64,10.17,6.97,6.86,10.06,14.96,7.19,9.2,6.89,6.83,8.16,8.86,6.99,7.85,7.71,8.41,7.71,7.35,8.65,8.25,8.65,8.76,10.78,9.03,7.28,8.25,8.73,9.24,7.31,8.54,8.45,6.71,12.18,8.46,7.07,6.99,8.86,9.16,10.37,7.22,7.13,10.76,13.44,10.29,7.28,7.33,9.25,7.33,7.58,10.78,6.79,8.39,8.19,12.49,6.96,10.21,6.97,6.92,7.07,7.71,10.4,8.31,7.32,7.37,6.91,14,9.86,7.42,7.12,9.35,7.93,7,8.98,7.06,6.93,10.36,7.05,7.1,9.37,7.26,6.78,8.73,10.99,7.72,9.06,7.36,7.18,7.05,10.95,8.84,9.94,9.41,8.97,9.58,6.98,8.02,7.54,7.06,11.94,8.96,10.27,7.53,8.15,9.26,7.13,9.01,7.03,7.4,6.85,9.34,7.14,7.09,7.32,7.39,9.3,8.34,9.89,9.45,6.99,6.85,8.82,8.45,11.68,10.52,11.54,6.88,8.8,6.86,8.33,10.39,12.17,7.5,9.79,7.21,8.41,7.34,7.75,8.62,7.79,9.41,10.2,9.08,7.19,10.52,10.45,7.02,8.85,7.4,8.53,7.46,11.74,9.19,7.48,9.54,7.85,8.51,10.48,7.6,9.49,13.29,9.4,10.13,7.13,10.5,10.74,7.56,8.09,9.22,12.09,7.89,8.82,9.06,14.13,7.41,9.43,12.68,8.51,10.03,7.96,10.24,8.46,6.8,8.34,9.66,9.1,8.59,8.89,9.54,9.81,12.17,10.43,11.05,10.46,11.54,10.12,8.9,8.54,7.1,7.56,8.64,7.02,7.52,7.6,8.42,6.96,10.14,9.99,9.65,7.45,7.88,8.05,10.57,7.31,8.04,7.03,8.49,10.08,6.94,6.84,7.06,9.76,7.66,7.09,7.17,8.17,9.11,7.23,8.03,6.92,7.01,8.03,9.51,9.74,8.4,11.31,11.99,6.88,7.4,6.84,7.45,7.08,8.64,10.01,9.78,9.44,8.31,9.18,8.74,10.92,7.85,8.83,7.53,10.57,9.46,8.63,9.09,7.56,11.67,6.94,7.64,9.04,11.28,9.26,9.59,10.1,7.77,7.92,7.13,9.04,9.5,9.48,10.19,8.72,7.09,9.04,7.41,9.5,8.45,9.47,7.47,7.16,8.99,7.02,8.51,8.78,12.79,8.78,9.87,11.38,9.05,11.93,7.15,9.02,6.94,7.68,6.8,7.07,7.51,6.95,7.21,7.37,10.04,7.78,9.48,8.4,7.55,7.29,8.9,8.63,7.62,10.92,7.35,10.35,10.36,12.16,8.04,10.16,10.72,8.35,16.76,7.09,12.48,8,8.19,9.43,8.42,7.61,10.49,13.02,11.97,8.3,6.67,7.32,10.74,8.13,9.52,7.87,10.04,11.35,8.56,9.26,10.23,9.02,9.22,12.47,8.01,8.85,9.51,11.01,8.64,7.92,8.31,9.28,8.8,7.66,9.19,8.86,11.87,6.94,6.9,10.54,7.15,9.47,6.76,8.37,7.04,7.11,6.91,6.75,7.88,9.16,10.24,7.86,8.21,8.25,8.78,7.72,8.28,11.09,10.44,10.27,8.13,8.82,8.51,7.23,8.99,9.41,11.63,12.81,8.75,7.9,7.01,9.12,6.94,10.5,9.45,7.37,10.52,11.14,8.29,9.79,7.07,8.44,7.24,11.13,14.11,9.2,7.76,10.1,9.16,7.62,7.36,7.91,8.7,9.32,10.3,9.05,8.75,9.31,6.97,9.43,7.18,9.56,9.49,7.96,8.69,10.58,8.32,7.25,8.22,7.43,8.26,7,8.1,7.23,9.18,8.75,9.07,8.48,7.5,8.71,8.01,9.7,7.9,9.28,8.7,8.11,7.3,7.94,9.09,7.19,8.58,9.96,9.82,7.58,6.75,12.08,9.87,6.92,10.13,12.31,8.16,9.19,8.14,6.76,6.67,10.01,9.31,10.72,8.7,7.54,7.17,14.62,9.79,10.61,11,8.81,9.5,9.43,10.26,8.99,7.81,9.31,8.36,7.05,8.32,11.31,11.34,7.18,7.34,10.15,9.63,10.11,10.94,13.08,11.65,11.58,8.84,14.48,10.69,9.78,8.55,8.59,8.3,6.68,6.78,6.99,7.85,7.57,6.95,9.05,8.14,9.41,10.86,10.69,9.84,10.88,10.38,12.94,8.27,10.56,9.54,10.15,9.62,10.06,11.56,9.62,9.09,9.31,13.25,11.1,12.32,12.09,12.92,8.13,11.18,9.07,8.68,7.47,8.85,7.22,11.27,8.35,8.37,6.88,13.22,10.2,7.18,8.19,8.07,8.56,7.67,7.06,6.82,8.13,10.3,8.77,10.5,11.13,8.34,7.92,9.15,8.31,8.64,9.38,10.3,8.52,10.52,9.91,7.98,8.63,9.32,9.98,6.92,7.48,8.96,8.59,6.92,7.8,7.38,8.83,8.49,12.06,11.49,12.21,9.48,8.01,7.02,10.93,10.65,9.13,7.47,6.88,7.64,12.4,8.3,11.54,7.31,8.71,10.97,7.73,9.19,8.45,11.02,11.02,13.18,8.98,6.88,6.91,7.76,7.37,7.63,6.96,7.21,7.18,6.77,7.85,7.82,6.99,6.85,6.89,7.28,8.92,12.15,7.41,10.44,6.88,10.36,9.94,8.5,9.5,10.89,9.81,7.8,9.55,6.87,12.31,14.1,7.09,7.25,6.96,8.15,13.39,11.06,13.09,7.32,10.8,9.52,7.3,11.94,13.13,13.94,11.32,10.13,11.79,7.99,6.87,12.12,11.97,10.86,11.37,9.97,14.45,9.65,11.19,13.18,11.96,13.77,12.81,7.7,7.82,11.23,9.47,9.99,10.04,9.03,8.58,11.84,9.29,8.2,13.74,7.67,7.84,10.01,13.83,11.79,14.63,11.33,9.92,11.93,10.59,10.9,7.09,6.67,8.72,6.86,7.07,10.34,7.2,6.89,8.33,8.12,6.99,9.49,7.54,8.68,9.85,7.46,10.11,9.79,8.03,6.84,7.72,7.74,7.99,6.77,11.15,8.17,7.43,9.01,7.35,7.21,8.41,8.87,8.89,8.49,9.82,6.92,7.69,8.71,7.63,7.97,7.17,7.96,8.16,7,7.89,12.47,11.33,8.4,9.03,8.89,7.55,13.14,8.76,7.33,9.42,7.11,7.47,7.97,7.93,7.8,12.97,7.3,7.45,9.38,7.81,7.63,7.38,7.22,8.29,6.89,10.65,11.05,11.38,7.74,11.15,8.61,8.54,9.91,12.79,8.24,6.98,10.07,11.96,10.89,10.79,9.59,8.17,7.25,6.97,9.09,8.4,9.5,8.27,11.86,9.82,8.68,8.24,11.52,11.55,9.3,9.72,11.03,7.33,6.91,10.46,9.07,10.05,8.01,7.29,12.12,12.43,8.94,10.76,12.66,14.86,8.18,7,8.11,10.97,10.14,9.14,11.1,11.39,8.99,8.26,8.02,9.25,8.69,8.27,7.46,8.71,9.25,7.3,6.99,7.4,7.01,7.46,7.95,7.21,9.54,13,8.16,7.07,7.2,12.35,11.43,12.48,8.98,13.29,10.09,9.62,11.63,10.86,7.96,10.33,7.78,8.25,7.46,6.84,7.52,8.81,7.08,7.36,10.34,8.94,6.7,7.34,7.2,6.84,8.52,7.25,7.99,8.09,7.6,7.82,7.5,8.49,10.69,12.21,7.24,15.1,8.77,8.74,7.87,10.1,9.66,11.02,8.6,6.58,10.46,10.34,14.98,9.18,10.49,6.67,11.84,7.33,6.82,7.46,7.31,10.27,9.91,8.31,8.9,9.19,11.04,6.78,9.51,9.73,8.91,9.17,7.84,7.67,7.64,8.38,7,6.87,8.29,7.85,7.88,7.95,11.46,9.69,7.35,9.48,9.9,12.24,11.99,11.82,9.14,7.6,8.69,7,9.41,10.1,8,8.9,8.01,8.89,10.22,8.24,10.29,8.17,7.58,9.09,10.12,6.91,9.49,8.97,7.96,8.02,11.11,9.67,8.69,8.01,7.69,11.68,6.79,12.04,10.75,6.79,6.89,6.8,6.85,11.06,8.52,8.38,8.35,7.3,11,8.75,7.19,10.08,7.4,8.29,9.17,8.22,7.12,9.7,9.27,8.92,9.25,11.66,10.02,7.29,7.36,7.87,9.81,7.28,6.74,11.15,7,7.04,9.99,12.79,8.24,9.77,7.91,10.21,8.95,16.08,10.88,10.99,10.41,8.3,8.18,7.47,9.94,11.44,7.99,8.02,10.94,7.82,9,7.47,10.56,8.73,7.31,8.41,6.83,7.32,7.42,7.33,7.72,6.71,8.65,9.54,8.06,7.45,8.44,6.96,10.12,7.86,11.12,9.26,7.04,10.41,8.83,7.15,6.93,10.08,7.08,7.39,6.87,6.98,9.41,7.27,6.92,7.08,7.58,7,7.67,7.05,7.61,7.02,6.98,6.9,12.5,10.43,9.82,9.19,11.94,7.08,7.86,11.66,9.69,9.27,8.54,8.31,7.49,10.33,8.4,8.37,7.69,8.8,7.43,9.32,9.8,7.68,9.69,7.56,7.05,13.93,8.82,7,8.32,9.15,11.33,8.22,9.19,7.28,8.36,8.59,7.3,7.69,9.03,10,8.54,8.15,7.4,8.87,10.49,8.5,8.23,7.5,7.4,10.19,11,10.7,9.92,7.35,9.08,10.37,6.7,7.12,10.7,8.29,11.53,9.1,7.33,6.7,6.78,7.11,9.04,7.85,6.9,10.63,12.67,6.77,6.75,10.4,10.27,10.77,13.06,13.28,6.88,6.84,9.36,6.94,9.86,7.04,7.68,8.32,10.79,8.34,8.6,7.48,8.1,9.69,9.9,7.9,7.63,9.26,7.94,12.62,8.55,7.32,8.49,10.12,8.4,8.21,6.98,8.18,9.79,10.17,7.72,7.27,8.57,11.33,11.89,8.89,10.28,7,10.25,9.42,9.85,7.29,7.88,15.49,11.66,9.03,15.27,10.7,8.11,9.8,8.09,8.1,7.73,8.2,6.94,8.07,8.09,8.66,9.39,8.46,8.09,7.35,8.14,12.68,14.5,8.25,8.64,9.46,12.34,14.07,9.29,8.81,8.38,7.78,8.74,10.21,8.35,9.72,8.44,7.2,10.79,13.13,16.2,15.38,11.52,16.84,9.35,7.53,6.85,9.47,11.96,7.78,8,7.01,9.57,7.21,7.22,7.26,10.93,10.83,12.29,7.67,8.12,8.38,7.8,7.55,8.75,8.62,8.34,8.66,10.95,7.56,12.1,10.2,10.01,9.09,8.96,9.26,16.46,10.56,12.03,7.66,8.49,9.53,8.49,9.64,9.07,13.76,14.66,13.35,9.2,14.08,13.75,13.06,12.75,13.24,13.51,10.11,9.73,11.82,7.66,12.74,10.95,12.37,8.53,10.99,8.81,9.62,9.03,10.66,9.68,6.85,6.76,6.86,10.48,10.84,6.81,8.24,8.22,9.08,10.23,8.11,7.65,8.13,10.26,8.87,10.24,7.99,11.8,7.33,10.46,11.01,9.36,9.39,8.36,8.54,11.69,12.63,9.09,11.12,7.32,11.45,12.45,14.33,10,9.14,11.52,6.88,6.84,15.82,10.32,10.04,9.81,6.89,10.25,7.58,7.17,9.06,7.14,10.69,7.82,12.44,8.14,8,11.48,6.82,10.13,8.83,12.11,8.46,8.49,7.39,9.12,8.83,7.39,7.18,7.05,8.3,6.96,6.85,6.7,6.86,7.33,7.57,8.47,7.85,11.56,10.08,8.42,8.8,9.04,8.19,10.54,8.91,7.02,7.64,7.2,6.89,8.89,7.63,8.11,7.67,6.83,7.24,9.43,9.29,11.77,9.35,7.63,8.16,7.7,8.6,8.51,7.55,9.91,7.07,7.5,11.44,7.99,7.96,12.12,7.44,7.59,7.05,8.14,8.8,10.75,8.49,7.57,7.98,7.66,7.23,6.94,7.21,7.35,12.22,6.75,10.96,14.38,11.02,7.89,10.3,7.67,9.89,7.61,8.45,7.15,7.35,8.45,7.99,7.33,8.11,11.24,9.13,6.87,7.6,9.35,8.04,12.59,7.94,7.43,9.09,7.29,11.3,8.62,7.2,7.95,10.07,12.54,9.78,8.25,10.37,9.24,7.22,7.11,10.16,11.81,6.82,11.8,7.27,8.98,7.92,9.87,7,7.16,7.66,8.86,8.19,10.59,12.16,10.72,13.76,9.99,10.27,7.07,8.01,12.01,8.39,11.42,10.74,8.19,8.21,7.57,10.35,8.27,9.46,9.01,8.22,7.95,9.98,8.25,10.41,12.21,7.84,9.54,7.58,7.33,7.07,9.19,14.26,12.7,9.74,15.31,7.42,8.06,7.11,6.75,8.77,10.19,8.08,9.17,7.51,6.74,8,9.38,6.69,7.74,8.62,6.91,9.67,7.75,8.78,7.09,9.92,9.46,7.44,8.67,7.33,8.11,7.2,7.41,6.95,7.02,8.93,7.38,7.22,10.34,9.29,7.89,7.86,11.38,9.34,6.85,7.4,9.43,6.98,10.97,8.72,8.9,10.77,7.94,12.15,12.16,8.23,9.63,8.83,10.05,7.62,7.25,7.13,7.3,8.93,8.78,9.93,6.95,8.02,9.85,9.8,11.15,9.22,8.76,11.31,9.25,8.61,9.4,8.19,11.05,7.9,6.84,6.96,6.86,7.21,7.62,9.13,7.74,8.63,6.94,7.6,7.33,10.25,7.55,8.88,7.69,8.26,12.95,7.49,7.21,7.25,8.07,8.14,6.85,10.4,10.77,6.87,7.56,9.34,10.06,8.46,7.44,7.22,10.69,7.62,9.6,7.68,7.25,13.32,8.75,10.16,7.53,16.31,7.35,7.25,15.06,9.35,10.73,10.19,10.68,10.82,11.04,12.26,9.11,8.76,8.98,8.41,8.91,8.36,7.9,9.65,9.3,12.31,9.46,8.28,8.95,11.24,9.55,9.54,7.08,8.86,8.73,6.9,9.15,10.8,11.11,8.51,10.1,10.05,7.84,7.14,6.92,9.13,9.31,12.75,9.16,8.08,7.63,13.05,7.03,7.31,6.94,6.96,7.26,6.82,10.52,13.32,11.95,7.09,7.94,9.06,9.29,6.79,8.56,7.48,8.73,9.3,7.07,6.85,7.89,7.5,9.36,8.52,9.2,8.01,7.3,9.24,7.88,6.69,7.04,6.89,7.3,7.26,7.46,7.73,8.86,8.71,7.97,7.2,7.78,11.52,9.21,7.22,11.7,7.18,10.91,6.84,8.03,7.24,11,11.84,10.51,9.71,9.8,9.58,12.82,11.37,10.28,7.68,7,7.75,6.74,7.84,8.12,8.2,6.88,7.36,7.25,10.43,7.21,7.82,7.58,9.1,6.72,7.24,12.53,6.74,10.11,7.87,11.35,8.92,7.22,7.5,7.19,8.5,8.19,7.44,8.12,6.86,7.25,8.55,8.11,8.68,9.61,12.77,9.35,12.02,10.07,11.72,10.65,9.82,10.48,10.1,9.27,10.29,7.61,14.91,10.03,11.4,7.26,9.17,12.81,6.86,7.29,8.76,7.77,7.86,7.7,7.56,6.71,7.01,7.72,8.26,9.13,9.98,9.44,10.71,7.12,10.67,6.9,10.39,12.62,8.73,9.78,8.3,7.46,12.69,8.81,7.82,9.14,9.2,6.93,8.15,8.22,10.13,6.98,9.2,7.24,16.61,15.79,7.21,10.48,9.35,8.25,9.55,10.49,7.68,8,7.6,12.69,9.61,7.08,6.83,8.17,10,7.73,11.55,9.3,10.11,11.18,8.81,11.16,8.61,8.7,7.99,11.34,6.86,8.25,7.24,8.75,10.29,10.94,7.31,9.07,8.46,7.07,6.66,6.71,6.78,8.01,6.91,7.36,7.05,7.36,6.89,7.43,13.06,10.67,9.61,9.67,8.56,8.77,6.77,10.7,7.37,7.28,9.43,10.97,11.42,7.24,9.11,9.85,7.82,8.83,6.82,10.48,7.71,7.81,7.26,8.4,7.96,7.06,9.93,9.99,8.78,12.88,7.34,7.96,12.85,8.97,9.04,10.44,9.08,10.59,9.26,9.41,8.67,9.66,10.31,7.57,7.28,9.12,6.96,6.72,8.62,7.27,7.66,6.92,9.01,7.21,8.69,9.64,7.29,6.92,12.3,7.06,9.36,7.61,9.85,10.49,8.35,9.72,7.13,7.6,7.53,8.96,9.42,10.67,11.9,10.6,12.09,10.23,11.27,7.69,12.06,7.3,8.73,8.42,7.33,11.57,7.95,10.28,8.96,7.72,9.76,9.83,8.77,6.95,7.32,8.57,7.45,9.25,10.42,6.89,9,10.74,8.26,9.99,7.78,7.35,7.49,11.42,10.01,7.37,11.39,7.42,9.5,7.38,8.62,7.11,7.48,7.11,6.85,8.85,10.13,9.44,10.11,14.28,7.05,8.11,11.3,9.43,9.62,9.68,9.02,11.44,12.62,12.06,9.46,9.54,7.25,7.15,7.11,9.49,10.42,6.85,8.83,12.06,11.56,7.6,12.08,11.7,10.93,7.48,7.45,8.98,6.64,8.33,12.88,9.38,9.07,10.17,8.82,12.92,7.16,6.76,9.03,9.66,10.89,12.03,10.66,6.87,7.49,9.33,10.76,7.71,7.06,9.01,8.56,10.42,9.55,9.35,10.69,11.52,8.92,12.26,6.87,11.51,7.39,7.09,8.22,8.98,8.42,8.31,7.67,11.88,10.56,9.46,8.76,8.63,10.45,6.84,12.74,10.29,6.88,7.39,7.66,7.06,7.75,6.88,10.01,7.93,9.39,7.42,7.41,14.75,10.13,8.3,7.79,7.89,6.64,9.39,7.77,6.64,7.32,7.37,7.23,6.96,7.82,8.43,12.84,7.45,9.5,8.21,10.41,6.74,10.02,9.92,10.49,9.78,9.56,8.68,10.4,11.18,9.5,11.84,6.97,9.48,8.48,9.74,7.36,6.98,11.66,10.99,9.64,7.23,10.44,11.18,6.79,7.04,7.01,7.05,6.91,7.07,6.93,8.09,6.92,7.33,10.76,7,9.24,7.06,6.98,9.26,9.33,6.8,10,9.08,10.14,6.95,7.34,9.28,11.26,13.97,7.24,8.27,10.71,7.26,7.15,14.75,8.19,17.68,13.66,7.06,12.73,9.34,7.57,11.85,9.85,12.12,10.15,8.77,10.49,9.33,9.32,9.23,7.79,9.2,10.76,10.83,7.07,10.49,6.95,7.88,15.13,8.4,11.81,13.15,6.96,7.01,8.43,10,9.59,8.24,7.24,6.87,7.97,12.03,11.1,14.27,16.97,12.7,7.97,12.3,10.93,6.93,7.41,9.55,7.06,11.32,7.07,7.21,7.29,9.61,9.37,8.73,12.84,12.66,7.48,7.3,10.19,9.86,8,9.05,8.45,8.25,7.02,6.71,8.34,8.63,9.32,9.32,8.74,10.04,7.77,6.8,9.24,9.34,10.07,9.32,8.56,13.21,12.23,11.61,7.94,7.75,6.97,7.12,10.57,7.21,7.88,7.29,7.15,9.13,8.5,8.61,6.91,8.83,7.54,8.92,7.65,10.94,9.58,7.44,7.54,7.12,11.38,8.67,6.85,7.85,6.97,7.5,9.77,9.85,10.19,8.52,8.07,8.94,9.99,7.28,10.55,9.41,16.44,7.69,9.98,9.19,8.86,8.13,10,9.38,13.04,12.37,11.96,11.3,10.53,9.81,8.17,11.2,10.87,8.52,10.23,14.35,11.29,9.9,8.19,12.71,7.87,8.63,9.78,10.39,10.15,7.39,7.03,13.45,15.09,13.62,12.08,9.57,8.89,7.46,12.58,13.73,8.36,11.24,9.06,8.65,12.36,12.26,14.55,14.39,14.68,9.5,9.35,10.04,8.6,9.66,7.51,13.69,13.05,9.6,11.56,14.13,9.68,8.09,11.95,12.83,8.27,7.12,6.98,6.8,8.66,9.87,11.84,12.84,10.62,12.98,7.1,10.97,10.95,11.65,10.74,12.73,10.63,8.43,11.82,10.42,10.02,10.21,8.87,8.9,8.59,10.53,9.32,7.5,13.16,7.24,9.98,7.67,8.2,10.08,7.13,8.85,8,7.38,10.41,13.42,10.68,8.85,8.89,9.1,7.39,6.86,9.01,12.74,9.78,8.73,7.34,8.52,8.94,11.77,7.3,7.41,6.7,12.16,7.89,7.29,12.73,9.87,8.89,10.97,14.23,13.08,9.83,8.45,11.39,10.01,9.64,6.74,6.9,13.08,10.87,13.38,8.82,9.74,9.44,13.65,11.79,11.41,15.09,12.39,9.09,11.86,13.97,11.69,9.83,6.94,7.16,6.77,6.88,8.07,10.25,9.19,6.92,6.82,9.42,8.25,6.89,12.85,8.76,10.45,9.7,6.84,8.15,10.27,7.71,8.11,11.45,10.19,10.54,9.14,10.86,13.49,8.09,15.37,11.25,13.59,11.2,12.28,12.12,9.07,9.3,8.67,7.56,9.8,10.87,11.86,8.93,7.92,8.62,8.02,11.03,7.14,8.24,8.91,10.08,6.99,7.01,10.01,11.22,12.01,7.29,11.41,6.65,7.86,12.9,8.74,8.8,7.4,8.4,6.74,7.68,8.52,9.61,9.38,7.41,12.2,7.65,10.04,7.5,7.55,6.93,10.14,7.13,8.5,8.57,6.77,6.98,6.95,7.24,7,7.04,8.53,6.75,8.26,7.77,10.56,11.76,9.75,8.82,10.4,8.94,11.56,8.6,9.77,13.29,7.6,7.73,9.99,9.66,9.59,8.56,12.91,13.9,8.02,9.17,7.93,8.31,7.85,8.38,7.16,9.09,8.62,10.32,10.54,10.81,7.69,6.93,9.86,8.68,9.21,8.85,10.26,10.44,8.63,8.07,8.87,7.55,9.6,7.09,8.05,7.07,9.96,10.33,8.42,7.04,8.28,8.36,9.57,7.66,11.58,7.2,10.79,13.11,8.89,7.55,8.91,10.59,12.94,7.51,12.2,7,8.11,11.88,9.29,8.65,9.27,10.68,8.94,7.14,7.49,9.2,7.58,6.86,7.83,12.48,8.87,12.23,9.25,7.38,7.22,8.93,7.3,7.23,9.68,8.38,8.15,11.39,10.5,7.66,7.95,9.56,9.13,7.62,9.52,7.81,9.5,9.67,11.82,9.09,9.05,7.06,6.9,8.91,7.32,10.53,8.54,7.68,11.42,8.61,7.23,8.47,10.31,7.02,10.19,12.42,8.5,6.9,9.3,8.69,9.18,7.71,9.34,7.24,8.33,10.75,7.63,7.03,9.18,7.48,8.96,10.25,6.93,7.06,6.74,7,7.25,6.93,7.65,7.02,9.01,6.72,6.8,8.08,8.58,7.06,6.99,9.95,7.04,7.72,6.84,6.94,6.89,6.93,6.75,6.93,6.94,7.38,7,7.69,7.06,6.75,10.13,7.07,7.73,10.22,7.69,9.06,6.69,9.21,7.26,9.85,9.15,7.91,9.05,9.72,9.44,7.01,7.71,8.03,8.6,6.65,7.23,8.83,11.42,13.93,7.06,7.72,9.67,8.11,9.32,10.07,7.28,9.29,12.87,7.25,12.81,11.02,10.78,11.93,7.41,12.03,11.13,7.74,9.75,8.76,7.25,10.6,6.8,9.51,8.6,8.25,8,9.85,7.13,10.24,7,8.48,8.08,8.84,9.55,9.96,7.14,8.5,8.76,12.77,8.75,7.45,9.71,9.03,12.33,7.54,7.09,7.23,7.71,9.84,9.28,8.27,7.41,9.76,8.58,7.44,7.93,7.99,9.75,6.93,7.13,6.78,8.12,7.81,8.49,9.09,7.19,7.13,7.48,7.78,8.99,9.16,7.65,11.6,8.73,6.76,8.86,8.14,7.04,9.83,7.49,8.19,6.95,6.73,9.49,9.97,7.87,9.28,7.91,7.63,10.36,9.33,7.29,6.81,6.77,8.32,10.27,7.18,7.09,7.73,7.85,7.08,7.48,8.92,7.15,10.95,11.74,7.37,9.96,9.59,11.31,6.97,10.35,11.62,9.88,9.22,8.55,8.95,7.46,8.16,11.89,9.2,8.78,11.89,9.65,8.81,6.9,8.28,8.7,9.96,8.89,11.89,8.67,7.11,9.95,7.75,7.51,9.22,8.86,6.92,8.42,7.77,8.17,8.54,9.41,11.73,7.15,7.08,7.11,7.36,7.76,7.49,7.07,7.53,9.15,8.27,11.25,8.32,8.97,6.86,6.91,12.66,11.47,7.14,12.27,9.35,8.32,8.49,7.26,9.08,7.75,8.2,8.22,14.75,6.68,12.7,6.78,11.16,9.44,9.19,6.99,9.62,7.08,7.43,10.03,7.97,7.25,7.77,6.97,11.52,14.04,6.89,7.19,9.44,8.21,7.23,7.92,8.82,7.11,6.93,8.93,7,7.71,15.81,11.61,11.39,12.35,8.85,8.83,6.94,11.07,11.29,11.34,9.89,8.06,11,9.21,8.93,9.4,9.66,7.35,9.56,15.51,13.08,6.87,7.11,8.08,9.15,6.94,8.4,7.27,14.09,9.05,9.2,7.54,9.36,9.7,8.01,8.6,9.72,9.97,9.36,11.1,11.4,10.67,9.89,7.65,10.7,6.87,11.39,6.79,7.44,6.75,7.2,7.37,7.47,6.87,7.4,7.13,8.21,11.54,7.54,10.59,6.8,9.86,8.41,8.71,6.78,9.26,8.59,7.48,7.96,8.95,6.8,10.61,7.16,7.83,7.16,6.66,6.96,6.79,6.95,7.09,7.9,8.22,7.62,6.81,7.35,6.67,6.97,11.31,6.85,7.38,7.86,7.84,7.6,7.27,7.21,7.19,12.35,7.1,8.59,8.22,7.2,10.76,9.19,9.96,6.98,9.27,7.33,7.71,8.8,7.79,6.97,8.6,6.76,8.03,10.09,9.9,8.36,12.84,8.28,7.37,8.37,7.46,13.9,8.74,6.91,6.93,8.72,7.75,11.29,7.7,6.81,7.84,7.03,12.39,6.85,7.87,7.07,7.45,7.82,7.14,7.92,7.7,6.97,7.15,9.51,9.6,7.73,7.98,10.17,7.42,7.98,7.24,7.5,7.6,6.96,9.47,6.95,8.87,9.14,7.04,6.87,9.14,7.57,11.17,7.65,8.16,9.91,7.05,7.47,12.18,15.54,7.49,7.73,7.66,9.47,8.06,10.06,7.52,8.53,6.91,7.06,9.12,7.32,10.49,6.98,10.67,8.18,11.22,9.45,9.14,8.81,7.81,8.75,8.22,8,6.84,9.62,6.84,12.15,8.87,7.58,7.07,7.93,8.07,7.47,10.14,9.1,9.4,9.54,8.08,8.44,6.83,7.8,7.12,8.66,10.77,8.17,9.97,7.81,7.98,6.84,8.75,7.48,9.36,8.98,9.05,8.69,9.61,9.55,7.3,7.47,6.79,8.98,7.35,8.2,7.47,7.67,7.41,8.21,8.21,7,9.78,8.66,10.34,10.41,7.02,7.26,8.73,8.12,6.71,12.43,8.65,9.35,8.16,9.46,9.74,7.17,6.7,6.79,6.81,8.43,7.07,9.39,6.97,10.14,12.96,7.76,13.75,11.89,9.02,9.25,8.36,8.66,9.29,9.77,11.03,9.69,14.11,7.49,11.13,6.79,8.92,9.56,8.99,9.78,6.95,12.02,9,9.61,7.89,8.28,7.61,10.65,8.98,12.46,9.25,6.89,7.5,7.94,8.69,7.59,10.18,6.98,9.79,9.3,10.23,9.7,7.28,9.36,6.82,13.23,12.56,7.2,7.82,7.76,9.7,8.88,9.39,10.21,7.22,8.68,8.96,7.77,9.18,7.5,7.36,9.33,9.08,10.44,8.18,10.19,9.41,11.43,8.95,8.83,8.22,7.61,7.03,8.41,11.09,7.18,9.91,7.77,8.52,9.78,10.13,7.43,8.74,11.26,10.9,8.09,9.99,7.68,8.31,9.69,8.45,9.5,13.24,7.53,7.66,9,9.48,8.75,10.22,8.32,7.05,10.92,9.15,7.69,7.42,9.59,8.13,10.67,8.03,8.87,11.57,8.49,7.9,7.71,9.07,7.18,8.88,10.73,7.09,7.2,9.42,7.95,9.81,8.62,8.56,6.95,7.16,8.87,7.49,11.75,9.67,7.49,6.79,8.25,9.97,8.78,9.96,8.54,10.49,7.61,8.26,9.58,11.8,9.38,6.78,10.74,10.97,8.3,11.24,11.15,7.59,7.61,11.38,7.34,9.11,10.46,9.83,12.14,7.43,7.68,6.57,9.34,6.73,11.05,7.5,12.73,7.42,12.71,11.82,9.81,7.07,7.7,7.52,6.87,10.54,10.33,8.9,7.85,13.11,6.72,12.45,7.33,7.74,7.94,9.46,8.97,8.05,10.55,7.87,10.49,8.02,10.11,6.86,9.44,10.78,8.92,7.9,9.51,7.98,10.4,8.07,7.41,9.07,10.08,9.32,9.22,9.91,9.54,10.08,9.37,7.09,10.77,10.07,8.47,8.09,7.57,9.61,8.29,6.88,9.97,8.72,9.02,10.98,10.87,10.18,11.41,8.45,10.01,7.57,6.73,9.76,9.37,8.87,10.08,11.7,8.27,8.35,7.59,10.69,12.66,8.52,7.92,12.28,9.13,8.44,9.76,8.97,10.5,7.95,6.94,11.09,8.14,8.94,8.62,7.41,10.54,8.79,7.03,13.84,6.89,6.99,7.72,8.32,7.85,6.97,13,11.58,7.07,7.86,7.84,8.42,8,7.88,8.25,12.34,9.1,7.86,8.58,10.85,11.26,9.91,9.5,7.79,7.57,8.9,7.8,8.85,6.94,8.68,8.65,11.06,9.3,9.34,11.99,11.43,7.51,7.89,10.64,8.77,9.03,9.01,8.74,8.05,8.62,8.6,6.86,10.29,9.68,9.54,8.98,8.34,8.07,7.66,8.4,9.09,10.8,7.08,8.72,7.45,8.57,11.9,8.8,10.39,8.33,10.56,9.8,8.5,9.03,7.34,8.56,11.24,7.29,8.3,7.85,7.83,12.41,11.35,7.64,9.44,14.64,12.11,7.99,7.59,6.99,13.08,9.67,8.9,8.22,12.37,11.4,10.04,7.52,7.52,9.86,11.16,9.78,10.15,8.16,7.44,8.51,6.85,9.79,8.48,10.94,11.12,8.87,7.62,8.05,9.65,7.58,9.3,11.66,11.4,9.91,7.34,8.21,9.65,6.95,11.27,10.3,13.25,8.66,13.78,11.38,11.42,11.65,12.81,9.11,11.63,9.31,11.32,10.6,10.59,10.94,11.11,10.85,10.86,12.89,12.86,11.44,11.59,12.37,11.08,9.32,11.88,7.56,13.87,8.98,9.09,10.51,9.51,9.18,9.86,8.71,8.24,11.22,12.05,8.5,11.14,13.05,9.78,8.05,7.49,12.57,9.4,12.14,15.76,10.99,12.39,9.73,8.55,7.29,12.82,10.15,11.33,7.29,9.52,9.05,9.8,9.39,9.93,7.89,8.58,11.61,7.98,12.86,6.72,7.97,8.26,7.11,8.73,10.36,7.72,8.71,10.22,9.71,8.72,8.95,9,8.82,11.68,8.19,8.02,7.93,7.75,8.46,7.1,7.28,7.02,6.86,7.57,9.74,7.16,9.53,7.7,7.31,7.98,9.28,10.85,7.26,10.37,9.39,7.81,10.07,12.93,8.86,9.25,8.63,9.95,9.27,9.86,11.06,9.99,7.55,11.31,9.84,11.54,12.56,7.41,7.16,8.16,7.28,9.95,10.74,8.35,12.16,9.57,6.98,7,11.73,15.52,7.27,7.06,17.24,12.35,12.31,8.02,9.4,6.84,7.78,6.73,10.5,8.46,13.55,8.65,10.94,9.45,8.34,6.7,6.96,8.15,11.06,7.21,10.05,10.2,10.16,7.54,7.43,6.84,6.78,7.42,7.36,9.31,7,6.68,10.15,16.15,9.83,7.88,11.26,7.89,7.69,7.89,8.73,10.28,10.42,7.77,11.08,10.35,6.93,9.54,10.37,9.97,8.54,12.65,9.96,9.09,9.94,6.58,10.25,9.42,8.69,7.72,13.07,7.62,11.61,7.68,8.73,9.85,11.41,8.49,11.58,10.98,8.11,7.44,7.21,9.97,12.42,8.61,9.46,11.9,9.77,8.98,7.1,7.42,7.12,11.5,10.57,12.36,8.96,7.88,8.09,14.49,12.41,7.64,9.22,11.42,7.87,12.44,7.92,7.38,6.83,8.33,12.42,14.33,9.84,9.51,9.58,10.32,10.5,8.18,11.24,15.1,9.46,10.73,9.36,14.78,9.9,14.6,15.19,12.05,9.49,13.3,10.85,11.2,9.63,8.19,8.77,13.61,14.99,12.12,12.2,9.92,13.84,11.29,8.57,9.18,6.91,7.33,11.06,10.02,10.57,8.49,11.64,7.04,7.43,7.37,7.37,8.66,9.29,8.12,7.27,11.02,7.79,11.97,13.9,11.34,8.39,6.9,8.97,6.89,7.86,6.93,6.69,8.88,7.35,9.33,9.32,8.55,7.3,7.63,8.55,14.52,7.78,11,10.07,9.8,8.19,11.17,8.68,8.63,8.92,8.81,10.24,9.31,12.46,7.74,8.87,12.17,8.1,7.36,7.96,9.25,9.52,8.55,9.23,9.55,6.86,10.39,11.05,6.89,8,7.51,10.76,9.46,9.98,6.98,7.92,7.66,6.93,8.93,7.56,7.69,7.39,7.45,8.14,13.44,9.84,11.8,7.51,7.18,8.6,6.94,12.23,8.05,7.34,7.21,9.06,9.15,8.2,7.09,8.39,12.08,11.07,10.04,10.61,11.77,12.19,7.17,11.56,8.96,8.91,8.5,7.1,6.89,9.04,7.83,10.19,8.19,7.37,12.1,11.54,9.02,8.48,6.67,8.21,8.19,7.05,9.88,14.02,10.51,14.39,6.95,7.91,10.58,10.97,10.58,7.69,6.84,8.49,8.07,7.36,9.37,7.79,10.93,7.12,8.3,12.25,9.91,7.73,7.48,6.97,7.06,6.58,8.19,8.01,10.03,7.24,6.97,7.04,7.6,9.55,10.19,7.32,6.75,8.52,7,7.93,11.75,8.02,9.56,9.48,10.55,8.51,9.11,8.49,9.08,11.92,7.67,6.91,9.63,7.44,7.7,7.5,12.16,6.97,6.9,6.92,7.45,7.61,7.2,8.39,8.84,12.7,9.15,8.59,9.09,12.08,7.97,7.29,8.16,7.78,10.13,8.47,9.71,11.62,6.76,7.45,10.8,10.74,10.66,7.21,10.13,7.87,11.7,9.32,7.84,7.46,10.75,9.51,10.14,8.89,9.98,10.12,15.92,9.55,10.91,10.81,7.4,7.24,11.38,6.86,8.14,8.33,7.94,17.11,9.9,8.98,7.53,9.08,8.18,10.84,9.01,7.96,8.78,6.76,9.52,7.6,8.91,8.92,9.68,10.47,9.61,8.01,12.88,8.57,9.42,10.67,7.05,10.06,7.31,8.65,10,6.87,6.9,8.67,6.98,6.82,6.95,8.89,7.24,7.04,9.61,7.94,11.31,9.91,8.11,9.05,9.23,9.21,10.14,12.13,9.81,12.65,9.85,7.03,9.45,9.6,9.18,10.15,8.04,9.37,8.49,11.17,9.99,8.36,8.57,8.51,9.99,10.13,8.64,7.03,10.26,7.1,9.28,7.33,7.47,10.02,8.49,7.47,7.1,12.22,7.22,10.91,9.68,7.5,6.59,8.16,8.53,10.96,7.87,7.15,7.86,6.82,7.01,10.11,8.56,14.8,8.31,11.03,14.8,8.2,12.54,7.01,9.92,9.62,8.17,9.79,11.58,8.14,8.33,11.09,10.79,9.34,7.73,8.63,9.55,6.63,11.57,11.07,8.78,9.61,6.89,6.85,11.86,8.08,10.32,9.53,8.11,9.81,7.38,10.53,7.43,7.91,9.58,8.8,7.83,6.74,10.13,8.69,9.19,7.53,7.56,7.75,10.44,7.25,9.59,6.9,8.24,10.32,11.86,7.4,8.2,7.9,8.39,8.01,7.8,9.36,11.22,7.56,7.49,8.18,7.09,7.83,6.73,7.06,7.45,7.69,7.49,7.21,8.55,7.95,8.94,9.46,8.44,8.52,9.34,14.24,8.76,10.78,8.78,9.92,6.97,6.81,6.93,7.64,9.39,6.59,7,7.18,8.13,9.45,8.23,8.33,8.99,8.7,8.14,9.81,9.71,7.36,10.16,7.25,9.68,10.82,7.54,9.6,7.92,8.19,8.42,7.35,7.43,9.96,8.56,7.17,8.99,10.26,8.85,6.76,9.17,9.51,9.59,11.13,8.96,10.1,9.79,11.91,10.85,7.41,9.18,7.35,6.86,9.36,6.98,8.81,7.66,8.13,7.63,7.92,8.96,7.24,7.75,7.22,11.53,9.43,11.03,11.53,11.46,10.08,10.57,8.35,9.06,10.53,8.4,9.14,9.79,9.21,6.78,9.37,9.94,8.3,9.78,8.58,8.62,6.88,9.62,8.24,10.5,6.61,6.85,10.61,7.85,13.85,7.98,6.68,10.65,7.78,7.69,11.49,6.88,8.94,9.2,7.09,9.07,9.19,10.56,8.27,9.75,11.59,10.44,8.52,7.41,6.78,7.29,12.06,12.67,14.42,8.1,9.66,10.23,12.46,12.24,8.1,7.06,7.96,7.23,10,7.38,10.4,8.37,10.95,12.81,6.81,10.15,9.48,9.99,7.09,8.1,8.46,6.71,13.05,7.38,7.13,8.27,8.69,9.9,10.83,7.49,10.32,9.34,9.94,8.52,9.08,9.84,9.04,8.62,8.03,9.1,8.9,8.33,14.13,10.12,7.1,7.95,9.7,8.52,7.25,7.1,14.07,13.64,8.33,8.13,9.49,6.93,9.23,9.17,9.79,10.08,7.06,10.99,8.4,10.54,7.88,9.93,7.05,8.26,7.45,9.78,9.62,10.26,10.55,7.67,9.27,7.23,14.06,8.07,7.18,9.96,11.69,10.44,8.55,7.4,7.76,8.38,10.84,9.71,7.11,7.81,10.53,9.68,9.31,9.1,10.04,8.7,7.49,8.68,10.65,11.24,11.61,7.44,7.07,9.1,7.14,9.62,6.81,6.91,8.37,6.76,6.86,8.1,7.22,13.29,9.93,11.92,9.75,10.06,7.04,9.69,13.05,7.29,7.28,7.09,8.16,6.9,8.48,7.81,7.88,7.68,9.82,7.15,8.73,8.59,7.03,7.4,7.48,7.23,8.92,7.65,9.6,7.14,10.23,8.75,9.66,10.7,7.44,10.36,8.62,6.7,10.51,9.99,11.44,7.62,7.18,12.21,8.87,7.68,9.84,6.85,7.06,7.39,8.65,8.39,7.21,7.65,12.25,9.44,8.92,8.6,10.55,7.21,7.33,9.61,12.02,7.15,10.46,10.78,14.11,10.58,6.8,8.13,8.42,10.9,9.61,12.08,8.55,11.04,7.02,7.76,7.75,7.53,9.02,8.9,8.26,8.68,8.58,9.4,8.93,13.4,8.69,7.98,7.83,6.89,7.67,9.58,8.52,10.56,7.17,11.31,11.27,13.31,7.51,8.75,13.3,7.99,9.29,9.99,7.76,8.46,8.38,10.01,7.73,8.96,9.01,11.97,12.29,12.85,13.94,8.73,8.63,9.52,10.38,11.04,11.09,8.73,7.73,7.67,9.94,9.97,7.7,6.83,9.01,7.77,12.82,8.46,6.91,7.32,7.49,9.26,6.77,8.98,8.45,7.85,8.31,8,8.12,12.26,9,10.63,7.76,8.92,9.03,7.01,7.77,9.6,7.63,11.39,8.02,8.62,9.84,8.84,12.9,13.5,13.45,10.59,9.88,12.54,9.69,10.85,8.95,6.93,7.86,9.13,6.93,9.48,7.96,7.86,7.05,8.32,10.26,12.75,12.02,11.44,9.04,9.49,8.42,14.11,12.02,8.86,7.96,6.94,8.96,8.08,9.51,12.5,8.12,9.68,6.95,10.64,11.24,12.1,7.96,9.34,6.66,9.79,10.46,9.72,9.12,11.09,11.07,8.18,7,7.77,7.06,8.33,6.77,9.25,7.72,9.04,11.05,12.06,10.85,14.08,7.45,7.15,6.82,11.22,12.02,7.37,7.09,7.16,8.48,8.12,6.78,10.91,14.3,13.6,7.58,8.97,7.28,8.14,7.93,8.1,9.92,8.97,8.2,9.27,8.76,8.17,8.63,8.25,7.31,13.68,8.54,10.32,8.99,11.44,8.3,8.63,8.44,7.01,9.49,10.45,8.04,7.22,8.08,9.94,9.43,9.35,7,15.77,6.87,6.91,8.24,9.8,9.76,9.48,6.7,7.66,6.77,11.53,9.41,8.95,8.45,11.39,10.65,8.39,7.86,11.16,7.19,9.2,7.13,14.24,7.56,12.52,8.25,10.66,10.01,8.75,10.02,10.26,9.33,8.65,10.3,6.68,7.45,7.9,10.96,7.16,8.16,7.01,6.96,8.13,7.47,12.64,10.72,13.06,10.22,9.87,10.79,6.99,6.94,6.79,8.14,15.29,13.44,15.62,11.64,13.41,11.61,11.41,12.69,11.76,10.29,10.21,12.56,12.62,10.72,12.9,9.77,7.64,14.14,12.64,10.34,10.45,8.82,9.39,10.38,7.22,8.44,8.37,10.6,9.42,7.39,9,10.89,7.35,7.23,6.9,13.01,9.1,7.05,7.17,9.9,8.39,9.09,9.08,7.45,8.79,9.07,8.79,8.46,7.02,6.98,7.29,8.83,15.15,8.38,10.68,10.57,10.46,13.32,8.23,9.51,10.86,10.08,8.23,9.74,7.95,9.62,7.52,9.82,9.3,8.46,7.56,7.44,7.95,7.9,14.4,7.13,8.59,7.07,7.36,11.81,8.57,9.18,6.72,14.1,12.54,13.2,7.61,12.77,10.76,9.31,11.35,10.5,6.88,9.91,7.87,9.77,7.3,7.64,8.75,11.67,8.35,12.78,7.87,11.6,8.65,10.39,11.05,11.26,10.47,9.56,12.85,7.13,7.07,6.78,8.22,13.69,10.33,7.6,8.74,12.15,10.53,7.48,10.18,7.42,10.1,11.75,10.64,9.58,8.21,8.56,8.07,8.96,10.91,11.51,10.46,11.11,10.61,8.81,11.75,8.9,7.28,8.22,11.27,7.14,12.52,11.22,7.75,11.87,6.92,10.11,7.05,8.79,10.28,10.44,8.74,11.45,10.51,8.52,11.58,9.42,9.48,10.14,7.14,8.14,10.96,10.05,7.06,9.08,8.9,7.98,9.99,10.25,7.63,9.87,7.85,8.86,13.1,10.34,10.31,9.03,12.75,10.04,10,7.19,7.61,8.15,8.75,7.88,9.4,10.83,7.43,8.55,9.32,11.78,11.42,9.87,7.88,7.65,9.63,7.18,7.13,6.89,13.08,9.42,9.56,8.64,9.14,10.61,7.43,7.48,9.77,10.05,8.42,9.19,8,8.48,7.69,6.95,7.48,10.54,10.54,6.92,8.7,9.23,14.89,11.95,7.46,8.25,7.97,10.02,8.87,8.93,10.42,6.98,7.08,7.32,7.42,11.6,7.64,7.41,12.38,9.36,8.39,9.33,7.43,11.36,7.18,10.27,6.94,10.59,10.4,7.16,10.65,7.12,8.3,7.78,7.04,7.36,9.33,9.29,9.05,11.21,11.09,8.23,9.1,8.46,6.59,9.79,8.61,9.34,7.53,10.65,8.99,10.29,8.57,8.34,10.27,8.68,12.32,12.1,10.39,7.27,8.39,10.22,8.72,6.78,11.28,9.13,9.78,8.56,8.69,10.08,8.18,10.4,9.22,11.82,10.4,13.6,8.74,7.68,8.58,9.04,8.57,7.46,9.26,13.21,8,9.02,9.49,9.8,7.14,11.38,9.1,12.4,9.26,7.78,7.91,7.28,8.41,9.66,14.67,9.77,7.87,11.56,8.19,9.17,10.06,8.79,8.28,11.04,9.27,8.7,7.28,6.78,10.7,7.28,7.81,7.03,8.99,10.28,6.95,7.86,8.08,8.69,10.65,9.11,7.21,9.06,7.07,6.87,8.93,9.97,10.55,6.52,8.19,7.33,14.11,14.15,7.44,7.42,9.87,7.12,9.38,12.07,7.13,9.47,7.63,6.69,10.92,7.1,9.37,8.84,7.27,10.05,7.25,7.75,8.22,7.1,6.74,7.37,7.12,10.92,8.81,8.53,9.15,11.81,10.56,9.57,9.77,8.04,10.48,8.48,11.1,7.97,8.88,10.52,13.23,7.49,9.14,11.97,10.13,12.13,12.5,11.32,9.16,8.91,8.71,7.33,10.3,10.16,9.73,9.67,10.78,6.89,9.28,9.96,7.19,7.07,7.12,7.01,9.41,8.19,6.91,8.37,7.01,6.89,8.2,9.51,8.38,7.8,7.84,7.92,9.67,10.7,8.12,10.76,9.45,10.53,9.11,10.61,8.52,11.36,8.86,8.03,8.68,7.58,13.43,7.77,8.13,10.97,10.8,7.44,6.87,8.15,8.48,8.83,9.31,7.47,7.61,7.87,9.26,7.24,10.6,6.66,10.34,10.17,8.46,9.96,9.25,7.44,7.74,15.07,17.16,16.87,14.76,16.85,15.42,14.29,14.84,16.35,15.84,15.53,13.12,16.26,15.05,7.49,11.02,15.84,16.55,12.22,9.52,11.26,14.7,16.82,16.62,15.9,8.89,16.24,16.1,15.76,13.57,17.13,16.72,14.89,16.23,14.29,16.75,11.18,16.49,17.55,16.53,11.54,9.5,7.58,9.96,9.93,10.33,16.75,17.28,13.97,16.78,15.37,17.56,15.34,15.99,17.15,16.58,13.41,18.35,16.71,16.87,15.83,15.51,13.22,15.85,16.97,16.28,10.14,8.94,6.9,8.54,7.26,16.32,14.91,14.74,9.29,8.34,8.84,12.46,8.74,13.07,8.64,9.29,8.33,7.97,9.3,8.75,9.15,8.7,9.28,6.86,10.4,8.12,8.95,10.16,11.93,8.68,6.96,7.23,7.43,6.9,7.21,7.49,8.99,11.5,8.61,10.51,11.84,10.78,11.15,7.03,11.57,10.09,9.25,6.98,7.13,7.3,7.03,9.74,10.32,8.62,7.98,8.08,8.41,6.89,11.46,9.51,6.72,14.16,16.42,9.52,9.79,6.99,10.55,8.94,12.43,10.21,9.52,9.04,8.14,7.74,7.34,9.33,7.59,8.5,7.47,10.37,10.2,9.47,10.57,13.36,12.27,7.33,13.97,12.06,8.59,9.15,8.52,14.95,8.69,7.16,10.6,9.65,10.47,8.48,9.14,8.78,8.93,9.82,11.32,10.63,7.58,9.19,8.85,11.16,7.37,7.49,8.2,8.53,8.24,10.73,12.53,11.09,11.98,7.36,12.05,7.01,7.19,7.86,8.38,7.81,6.63,6.81,6.85,6.83,7.36,7.23,7.17,6.81,7.78,6.89,11.89,10.14,7.83,8.97,11.18,8.89,8.25,6.82,11.92,13.61,9.64,9.9,8.89,13.35,11.65,11.52,7.94,9.85,11.56,10.09,10.91,7.27,8.12,10.41,8.5,6.88,10.16,12.31,14.38,13.29,9.43,9.55,6.89,7.59,9.97,10.05,11.55,9.48,11.53,10.24,10.43,11.87,7.01,15.57,7.58,10.04,9.03,7.78,8.24,9.61,8.52,8.55,11.72,13.2,10.14,6.94,8.71,7.89,7.42,8.41,12.1,6.95,7.59,8.75,6.86,7.09,9.06,9.84,9.08,10.11,7.83,8.24,10.31,8.78,6.91,12.08,11.07,10.25,6.98,7.08,8.87,10.74,7.19,8.4,11.27,10.61,11,14.19,10.99,13.09,7.69,10.77,7.21,8.76,11.53,11.27,7.63,10.7,6.94,7.34,6.63,10.68,8.85,7.58,7.54,7.68,9.82,10.03,9.64,8.95,8.71,8.96,9.21,9.12,8.86,9.13,8.42,8.84,8.43,9.52,9.35,8.29,9.84,7.06,7.02,11.78,9.32,10.32,12.85,8.96,8.37,10.77,7.78,10.29,10.96,8.66,6.9,7.06,7.2,8.64,7.05,9.81,9.93,9.25,8.11,7.48,6.98,7.02,10.21,9.66,7.39,11.7,11.84,8.4,7.81,7.24,6.68,7,8.39,7.59,7.76,8.21,8.6,9.05,9.83,7.87,11.93,9,8.65,10.04,9.08,10.88,6.9,10.22,7.39,11.55,8.65,10.47,7.89,6.91,7.35,7.81,7.18,11.83,7.85,7.52,8,13.19,7.14,7.56,7.54,7.87,8.6,8.14,7.44,7.2,7.63,6.87,7.7,9.2,8.29,8.57,6.84,8.63,9.71,9.71,8.22,9.33,7.07,7.06,7.54,9.28,8.18,8.31,7.38,8.51,8.97,9.51,13.04,10.5,8.15,7.38,9.44,7.22,8.06,9.07,6.65,9.4,7.42,9.45,10.19,6.78,7.07,7.21,8.91,9.49,8.1,9.5,7.27,7.24,6.97,6.68,7.3,11.64,7.19,9.95,7.67,7.39,11.52,6.95,6.94,8.78,11.56,9.46,6.96,8.06,7.25,7.02,7.74,7.38,7.8,7.21,9.72,8.6,8.97,8.92,9.02,7.72,6.59,10.53,11.74,11.96,9.37,9.79,8.08,8.17,9.1,7.49,15.43,7.8,7.91,7.26,9.69,6.84,10.49,7.55,7.74,8.14,12.18,9.73,6.91,6.74,7.68,7.01,13.53,8.47,11.25,7.81,9.68,8.27,7.35,9.11,6.95,9.03,9.08,6.67,9.34,9.54,8.49,7.9,11.19,7.81,9.88,9.79,8.67,9.97,9.57,8.12,7.05,8.91,10.87,14.46,10.12,10.79,7.11,6.88,9.22,10.72,9.07,9.08,10.63,8.65,10.92,11.92,7.73,9.15,8.01,10.56,11.86,8.45,7.32,7.76,9.64,7.89,10.26,7.42,6.92,11.59,7.66,6.9,7.62,9.01,6.93,8.38,6.85,9.21,6.85,6.98,6.46,6.71,7.59,6.93,6.71,8.85,10,9.78,6.7,7.11,10.02,8.07,9.96,7.86,8.15,7.09,7.84,7.19,12.83,9.03,8.32,8.28,7.15,7.38,6.87,7.73,6.85,6.85,7.75,9,7.14,7.32,9.43,7.04,6.84,7.51,10.03,10.26,11.04,15.01,11.32,11.51,8.74,11.15,9.31,9.7,7.27,8.05,8.91,8.06,9.13,12.31,8.64,10.07,12.11,9.96,9.67,9.39,8.72,9.56,9,7.68,8.3,10.67,9.27,8.66,7.64,7.84,7.57,8.98,7.48,8.68,10.63,7.69,10.62,10.46,12.61,10.65,7.79,7.91,8.45,12.73,11.73,10.92,9.89,10.15,7.11,7.26,11.01,8.42,9.65,8.07,11.58,9.56,8,7.39,9.3,12.08,9.7,7.93,8.22,9.4,7.55,8.86,8.25,8.52,11.77,10.17,11.31,12.17,10.73,10.75,12.48,10.88,13.31,9.82,8.82,6.89,9.55,9.17,9.58,9.91,7.85,7.75,12.27,8.28,8.68,12.13,7.77,10,9.03,9.32,8.39,13.06,6.67,12.8,10.39,7.97,9.07,8.27,9.41,10.36,9.97,9.43,7.18,7.65,16.89,12.29,7.38,7.35,7.1,8.43,8.13,7.58,14.76,11.19,7.25,7.91,7.29,8.05,6.92,6.83,8.56,7.2,7.15,8.33,11.61,6.89,7.2,6.96,8.45,9.51,10.79,8.05,7.31,7.55,11.78,7.64,6.98,9.34,7.1,6.87,7.79,6.7,6.7,8.32,7.1,9.09,9.04,7.14,8.15,9.29,7.22,7.12,8.1,9.77,8.05,7.32,6.9,6.87,7.2,7.29,8.84,10.43,7.54,6.92,8.01,7,8.54,10.51,9.2,9.4,6.89,7.37,7.56,9.56,9.15,9.25,7.56,8.06,8.93,7.74,8.42,9.4,9.64,9.28,10.19,9.67,9.87,8.43,7.95,7.47,7.25,8.66,7.97,7.58,8.28,11.31,11.56,7.06,7.74,6.91,10.23,9.34,7.3,8.2,6.95,10.65,14.25,9.96,7.18,12.86,9.83,8.65,8.14,8.74,8.81,6.73,9.94,9.35,11.98,9.54,9.07,11.54,10.47,9.53,9.26,10.65,9.43,11.38,10.23,7.72,8.16,10.47,6.64,10.38,10.62,10.96,10.13,11.23,8.58,9.13,12.73,11.55,8.53,8.28,10.52,9.72,8.04,8.13,9.4,12.33,10.78,13.85,9.19,7,7.06,12.68,7.96,6.61,6.86,11.07,6.75,11.28,8.25,7.84,9.19,7.27,7.86,11.5,7.79,7.58,8.29,7.64,7.56,7.09,7.22,7.33,6.91,8.99,6.93,10.5,8.73,8.67,7.86,7.57,9.55,9.26,7.57,9.89,7.72,6.73,7.55,9.44,8.37,7.07,7.94,8.01,8.44,9.3,8.47,9.63,11.17,7.06,8.68,10.13,11.09,9.29,8.94,9.73,10.33,11.8,10.82,6.77,6.88,7.1,8.5,8.25,8.71,9.27,10.38,10.71,8.89,12.71,11.2,7.09,7.29,7.56,7.56,12.69,9.27,12.61,10.24,6.99,7.39,7.37,9.43,10,7.34,9.33,10.07,8.61,11.84,9.66,7.49,8.48,10.87,6.87,7.85,8.26,7.43,9.15,12.18,9.99,6.99,7.39,8.83,11.1,9.07,7.02,7.09,12.71,11.67,8.58,7.53,9.03,7,13,9.87,9.34,11.26,8.42,6.75,9.14,7.86,10.49,7.38,7.98,8.47,9.15,11.39,7.13,8.74,8.34,11.42,8.35,9,10.25,10.05,7.51,8.02,9.66,10.03,7.3,7.54,12.24,7.62,10.77,7.43,7.01,7.1,7.01,8.99,9.22,8.72,7.01,10.75,9.81,7.72,8.49,6.84,10.47,8.58,7.32,7.78,13.3,9.1,11.99,10.26,9.02,9.01,7.43,8.11,11.39,8.52,7.34,12.69,12.36,7.28,14.2,11.25,11.43,8.86,9.29,9.78,9.23,9.17,9.66,7.57,9.76,7.62,6.89,11.41,8.82,6.71,7.05,9.19,9.22,8.62,13.26,10.23,10.29,9.15,10.03,10.32,9.31,7.01,10.32,7,8.06,8.85,7.52,10.51,12.04,9.83,10.98,9.01,10.19,8.96,8.65,8.7,7.85,7.94,7.65,7.06,7.65,9.13,8.48,8.68,10.8,10.48,7.28,7.56,7.88,12.35,13.46,9.12,8.7,9.6,7.86,11.66,11.63,9.8,8.41,10.44,7.69,9.41,9.69,7.56,9.22,7.33,9.8,10.29,7.34,6.83,7.4,6.87,8.29,9.15,9.95,7.01,8.46,6.72,6.81,7.31,9.28,7.85,7.28,9.49,8.92,10.03,11.58,7.11,8.35,6.62,9.23,6.86,6.89,7.53,9.21,8.89,9.53,9.5,7.34,8.53,11.18,11.39,9.14,9.16,12.55,8.98,9.22,9.66,8.91,9.37,6.81,12.05,8,8.47,7.44,8.81,6.89,9.36,7.22,9.23,7.85,9.6,12.26,10.52,8.39,8.94,8.76,9.69,8.04,7.03,9.34,10.06,7.86,8.92,8.2,6.98,6.75,9.06,9.19,10.9,7.72,7.67,7.96,7.39,10.49,11.84,9.93,10.32,9.6,14.77,9.97,8.77,12.81,10.79,7.68,11.32,9.18,14.03,7.85,9.65,8.03,8.22,8.45,7.24,8.13,6.96,6.98,8.45,8.73,8.07,7.5,10.86,8.62,11.24,9.44,8.95,9.83,13.4,11.12,11.13,14.22,11.33,14.83,6.92,7.03,10.78,8.09,9.59,6.93,9.32,12.19,9.32,12.36,13.88,9.42,9.33,7.67,9.44,8.05,10.5,10.18,7.07,10.73,12.35,11.57,9.14,6.93,8.79,8.32,10.6,8.24,7.86,6.87,13.73,11,9.64,9.24,11.75,11.28,6.78,9.76,7.46,10.2,8.67,8.46,9.41,8.49,9.32,9.56,7.78,8.3,7.9,9.3,9.23,9.66,7.1,9.05,7.78,7.41,10.43,6.78,10.91,7.22,6.93,9.06,9.08,7.88,8.4,8.9,7.69,11.36,9.86,10.75,6.92,8.07,11.2,9.17,7.78,7.15,9.85,8.32,9.25,11.24,8.03,11.96,10.75,11.32,7.57,11.82,10.15,9.22,6.79,11.28,9.63,8.01,10.12,8.92,10.19,7.25,9.4,10.98,13.29,8.32,9.06,7.49,6.79,8.45,7.11,7.13,13.53,8.1,8.2,9.94,12.95,9.39,10.75,9.09,10.39,7.98,7.96,12.21,7.7,10.53,8.94,6.72,11.26,7.21,7.8,13.56,7.16,10.47,9.78,9.78,7.61,7.31,7.68,11.59,9.5,7.82,6.84,7.2,7.44,7.67,10.02,10.3,10.63,8.34,9.49,8.13,9.47,9.09,8.77,10.63,9.03,9.55,8.62,9.8,11.73,9.57,9.3,14.91,8.24,8.98,9.03,11.32,11.04,8.75,6.8,8.3,6.99,9.49,10.29,10.96,10.61,9.09,11.96,7.48,7.62,7.45,8.39,10.67,10.79,6.81,10.47,7.05,6.81,12.95,12.92,14.72,9.63,12.27,8.86,10.05,12.77,16.44,9.65,7.49,8.2,11.07,9.18,7.46,10.5,7.44,7.58,9.68,8.25,8.95,9.29,8.57,9.06,9.41,14.81,7.08,9.5,7.51,9.46,10.27,11.14,6.8,13.94,7.13,7.4,6.71,9.72,7.03,7.28,7.8,12.35,8.16,13.1,11.32,7.72,9.17,11.99,8.13,7.16,9.59,9.88,8.39,6.68,10.66,9.48,11.12,9.01,8.63,10.11,8.06,9.84,10.33,8.23,7.86,9.98,7.08,8.94,7.06,9.42,8.68,8.02,7.98,8.4,7.61,8.57,9.04,7.59,6.7,7.83,8.7,7.27,6.72,6.87,9.16,8.43,10.76,11.11,8.17,13.68,9.66,7.87,14.45,8.58,8.31,8.67,7.58,9.34,8.7,9.37,8.57,7.66,8.14,10.84,7.1,8.07,10.3,6.95,7.34,8.05,8.32,6.96,8.04,13.78,8.33,8.65,9.22,8.18,10.59,7.51,6.82,7.75,11.59,8.72,8.9,9.54,8.94,7.95,7,8.03,10.56,10.87,10.55,8.45,6.84,7.14,11.52,7.68,10.68,6.8,9.87,8.02,8.33,10.05,7.43,8.1,10.19,8.6,7.67,6.81,7.28,8.13,10.47,7.17,7.32,10.3,9.7,9.11,9.23,7.06,9.29,9.47,9.08,7.86,10.33,8.87,9.12,11.22,6.89,7.83,6.92,9.75,6.99,6.77,10.8,6.76,6.94,13.79,12.08,13.21,11.81,7.1,11.54,10.34,7.97,13.74,13.62,8.14,10.18,8.68,10.23,9.23,10.2,12.54,8.77,7.42,7.13,10.65,7.97,9.51,7.1,6.73,9.65,8.5,6.93,14.85,9.86,11.79,10.15,12.05,7.48,8.06,8.96,15.2,7.07,8.8,7.78,7.48,13.84,7.88,9.94,9.21,10.32,10.4,15.38,7.91,8.01,8.43,16.63,17.74,10.18,10.75,9.36,11.38,10.95,11.24,11.24,10.59,10.21,10.43,12.87,9.46,9.13,11.72,11.56,9.99,8.92,8.75,11.58,7.1,11.11,11.28,9.1,9.52,10.38,8.53,7.27,11.12,10.07,10.05,10.44,9.79,10.72,9.99,7.8,8.3,11.31,9.43,7.89,14.14,7.07,7.49,7.61,9.06,8.93,11.24,7.74,9.17,9.46,8.03,9.6,6.99,8.95,10.29,8.13,9.45,7.67,15.36,7.91,6.72,7.02,7.29,9.25,9.74,7.47,8.59,7.45,11.38,7.57,9.63,7.07,12.41,9.31,6.75,9.4,8.87,6.82,7.02,6.83,6.8,6.95,7.96,8.89,9.44,7.24,8.59,8.01,8.83,12.27,14.84,13.72,15.5,8.05,10.69,6.9,8.62,11.79,10.01,9.39,7.31,6.94,7.03,8.89,9.34,8.4,8.68,8.87,7.18,7.71,9.06,8.65,8.8,7.04,9.66,7.48,8.52,8.13,7.07,9.76,9.3,9.27,9.24,11.63,8.72,10.63,7.51,9.02,9.32,7.45,10.87,11.95,7.41,8.92,9.2,8.69,9.61,8.49,8.85,8.34,8.45,6.92,6.72,8.68,8.53,10.08,8.15,9.79,10.03,11.26,10.08,7.28,10.59,8.46,10.56,10.72,14.05,9.49,7.44,11.26,13.02,11.12,10.32,13.31,11.15,12.77,7.06,8.37,10.61,13.26,6.68,15.58,11.49,6.95,11.84,10.46,7.32,6.77,7.37,7.76,9.31,8.48,8.61,8.73,7.71,9.8,11.49,12.82,9.55,13.08,8.58,8.38,9.3,10.82,6.94,8.87,8.04,9.02,8.4,11.29,6.89,6.89,8.72,8.95,12.54,12.02,7,9.09,7.91,8.1,6.72,10.73,12.12,10.07,10.6,11.3,11.55,8.35,9.34,8.22,10.37,8.69,10.7,9.4,8.02,7.92,7.46,9.13,11.22,9.2,7.22,7.99,8.36,7.96,10.05,9.61,6.96,8.63,8.53,9.03,9.31,6.87,6.99,10.58,7.72,6.77,7.06,6.61,10.31,11.28,9.2,7.72,10.24,12.02,7.94,9.66,9.67,6.73,8.52,7.05,8.71,14.85,7.23,6.89,6.89,9.78,7.75,8.53,8.92,6.66,8.82,9.26,11.18,7.33,8.62,7.38,6.98,7.72,7.62,7.35,7.66,9.42,7.93,8.43,12.5,9.81,12.12,8.58,12.27,7.99,7.97,9.95,7.56,8.1,14.92,7.93,6.79,7.43,9.32,9.2,7.41,7.71,8.47,8.24,9.46,9.21,6.88,9.16,15.58,9.41,9.25,8.78,7.15,8.33,8.17,9.5,12.03,10.36,8.96,9,8.22,11,9.37,10.12,10.68,11.58,8.03,11.24,9.44,8.47,9.73,8,8.12,8.78,10.64,12,15.05,8.12,13.18,13.63,12.1,12.69,8.58,8.89,7.97,9.1,11.9,7.4,8.36,7.26,7.21,8.71,10.04,6.87,8.38,7.83,9.57,9.28,8.01,7.7,9.63,8.9,8.07,7.92,8.11,8.93,8.29,7.63,10.09,8.86,9.39,8.48,8.61,7.35,8.14,10.06,7.29,7.99,9.45,9.08,9.93,8.25,7.47,10.18,10.42,9.38,11.72,7.03,8.14,9.82,7.11,9.51,8.53,7.98,8.83,8.87,6.78,10.77,8.11,8.46,9.6,7.98,7.32,10.95,10.19,10.67,11.25,8.61,10.89,10.74,8.88,10.66,11.22,8.8,7.71,8.37,7.26,8.29,11.92,8.44,9.02,7.74,8.73,10.14,8.09,10,9.05,7.57,7.13,10.33,9.8,9.98,9.83,7.6,7.38,12.55,8.43,7.02,6.99,6.65,10.88,8.46,7.15,7.8,7.67,7.46,7.23,11.45,7.68,9.67,10.11,8.46,10.35,8.22,8.34,7.92,8.68,10.17,8.19,9.57,8.11,10.48,7.58,8.48,8.3,7.7,8.37,7.92,7.41,9.37,8.12,9.14,7.19,8.07,8.39,7.71,8.03,8.07,7.54,10.45,7.55,8.39,10.05,7.87,7.12,10.75,10.95,7.59,7.96,7.7,10.18,6.97,7.25,8.54,7.26,7.69,10.19,7.38,8.44,7.6,7.82,7.47,9.48,8.74,8.4,8.63,8.94,7.61,8.67,9.27,9.28,8.14,7.03,9.83,9.13,8.92,7.21,7.92,7.81,9.89,9.04,8.73,7.64,8.53,9.02,10.35,7.5,8.25,8.21,9.58,7.32,6.73,8.47,7.47,6.86,6.95,12,7.02,7.7,7.36,10.46,8.48,7.87,10.25,7.86,7.03,7.67,8.17,10.84,7.86,7.49,7.4,9.66,11.35,7.87,7.85,7.79,9.91,7.96,7.21,7.51,7.95,8.01,9.13,7.46,8.55,7.26,7.08,7.56,7.29,8.38,10.22,12.16,7.47,8.12,8.67,7.01,7.59,7.63,7.83,10.07,9.81,9.47,7.68,8.46,7.02,7.23,9.25,8.84,7.29,7.48,7.88,9.61,7.58,7.15,7.15,10.32,8.34,8.45,11.96,8.51,7.88,8.95,8.26,8.48,10.51,9.43,11.49,8.55,7.55,8.25,9.07,7.35,8.99,7.82,9.47,8.11,10.69,7.62,7.56,7.34,7.35,8.59,7.73,7.11,7.88,8.29,7.53,8.17,9.88,8.67,6.87,7.73,6.96,9.46,8.41,8.32,7.12,8.31,8.03,8.35,7.84,8,9.11,8.78,10.54,7.86,9.99,7.66,6.99,8.9,8.07,8.25,7.66,6.93,8.06,9.58,8.21,7.34,7.83,8.6,8.09,9.65,7.88,8.17,7.24,10.21,8.97,7.22,7.93,9.3,7.79,7.52,8.4,11.71,7.26,8.22,9.36,8.55,7.34,8.36,8.79,8.58,6.71,8.02,8.21,8.68,7.31,7.61,9.98,10.57
ISPY2_104384,0,1,0,9.54,8.44,7.4,11.34,6.15,11.77,5.75,7.06,9.16,10.15,8.15,5.62,10.84,13.28,7.62,12.03,6.85,5.13,5.74,11.58,13.21,11.47,9.66,13.53,9.17,11.27,10.18,8.61,8.44,10.27,5.04,5.96,6.47,6.72,5.94,10.72,8.75,12.57,10.02,11.46,8.07,6.83,10.58,7.76,9.05,6.64,9.08,9.92,12.98,9.14,13.19,7.93,9.95,9.7,8.95,6.5,17.07,8.96,5.23,5.78,9.14,8.55,10.14,7.35,5.6,7.75,10.12,5.73,11.26,6.01,9.55,6.38,8.05,9,8.62,7.94,9.98,14.15,9.22,13.55,14.84,5.55,13.67,14.5,9.2,11.82,5.13,8.05,5.87,12.07,13.21,14.71,7.41,7.7,11.32,6.95,9.41,11.85,7.83,4.86,6.58,7.15,9.64,11.37,5.16,10.83,10.13,7.23,7.72,9.32,5.32,8.22,12.51,10.79,8.88,9.06,10.24,14.21,9.26,8.88,8.28,13.55,6.58,5.17,9.44,5.53,8.47,7.72,8.72,7.78,8.16,5.94,5.93,11.82,10.01,6.62,6.21,8.22,6.93,5.99,9.17,12.81,10.7,10.9,9.8,6.1,12.11,8.6,6.47,9.39,9.49,7.98,11.98,15.16,10.78,13.4,12.61,10.51,16.09,6.52,11.33,6.28,12.07,5.52,8.54,7.35,8.21,15.37,11.82,11.67,10.39,13.28,7.8,8.98,6.3,6.71,9.96,12.99,5.67,6.78,10.06,10.5,11.24,7.79,6.41,6.75,9.09,8.31,10.04,11.42,14.36,6.96,6.07,11.68,10.37,5.6,6.12,10.5,4.96,8.06,5.77,8.91,9.66,5.75,5.93,8.41,8.14,10.08,6.86,5.84,5.5,13.16,13.75,7.4,6.59,5.28,5.63,14.67,9.4,6.19,6.27,5.28,5.81,12.89,9.31,11.63,9.4,5.11,6.85,9.09,7.13,6.24,8.21,5.53,10.67,12.08,7.02,17.18,8.98,12.09,8.37,7.91,8.78,12.12,5.82,7.83,10.92,7.74,10.64,10,9.99,11.43,9.62,6.58,10.45,13.61,6.86,11.29,8.47,8.53,9.61,6.28,9.26,11.44,7.97,8.42,11.27,5.12,8.03,5.08,6.02,13.25,7.88,8.21,10.18,9.1,5.59,6.8,8.17,7.47,7.88,7.74,8.49,9.34,4.97,10.66,8.96,10.88,9.05,11.79,6.54,9.9,7.81,7.23,8.03,9.45,7.5,10.66,6.88,6.46,7.89,5.72,7.46,6.76,7.96,5.38,13.38,8.6,5.31,11.32,9.98,13.03,8.66,12.8,7.89,13.24,7.9,6.13,5.13,12.91,5.1,9.1,12.55,8.84,8.49,6.16,9.38,12.61,10.51,5.16,14.26,9.57,10.96,8.95,7.86,12.11,9.08,8.21,10.83,6.76,8.3,8.06,10.32,12.01,9.17,4.9,10.94,8.88,11.89,12.4,5.33,7.64,7.8,8.3,7.57,10.28,11.06,12.88,10.15,5.05,5.95,6.95,9.7,8.64,15.71,11.95,5.27,9.51,9.93,5.79,8.68,8.63,7.09,11.37,10.77,7.91,8.09,11.27,10.77,6.19,8.92,9.4,6.08,5.33,6.32,6.99,10.31,10.98,8.21,5.17,11.69,6.84,8.63,7.92,11.25,7.92,10.05,12.9,8.66,5.05,5.44,14.19,9.18,5.29,15.23,11.2,7.77,10.98,8.16,8.81,9.95,11.89,12.29,11.75,5.54,13.89,11.23,10.59,6.85,5.23,7.96,8.54,7.86,9.9,14.23,5.12,9.85,5.95,10.73,8.38,17.64,6.47,10.76,5.13,10.05,5.88,5.18,7,8.13,13.27,9.45,5.27,8.66,13.09,8.04,13.23,8.26,5.15,9.97,7.09,7.31,8.73,11.57,7.69,5.27,9.04,11.87,9.94,10.68,10.33,7.34,5.06,12.5,10.24,8.9,5.71,5.3,6.74,11.45,12.02,10.88,11.25,12.72,11.06,8.32,10.49,13.19,6.87,5.66,10.3,12.71,7.44,11.29,8.24,9.42,10.1,9.48,11.78,6.45,12.77,5.18,7.5,10.93,5.16,10.79,8.73,8.33,11.08,6.25,13.03,13.75,5.82,10.15,11.14,8.82,11.89,5.62,7.74,11.38,13.07,7.79,8.68,11.3,10.18,7.47,6.36,4.92,6.06,6.01,12.01,6.63,9.95,11.15,11.01,6.37,6.06,14.27,15.13,4.87,12.15,10.09,8.14,5.1,6.73,6.35,8.92,8,8.09,9.17,9.71,5.73,7.77,5.09,11.35,12.53,9.38,9.51,5.54,11.79,8.92,11.28,7.74,5.17,5.46,9.04,5.55,12.48,10.37,10.02,7.6,7.34,12.05,7.92,8.51,11.69,9.09,10.04,12.61,6.69,6.27,6.42,11,12.1,8.49,8.51,10.21,9.82,12.58,10.21,7.86,10.31,10.3,5.1,8.19,5.31,12.14,6.19,11.89,5.61,12.28,9.99,12.74,7.82,9.43,6.71,11.61,6.23,6.79,5.63,6.55,11.17,8.84,11.7,9.58,7.22,9.8,5.8,12.58,6.35,7.32,10.79,6.47,5.2,8.81,7.38,8.95,12.36,8.12,5.48,6.94,11.25,9.73,10.43,7.96,13.68,8.05,7.38,10.62,6.91,11.66,5.1,5.12,10.74,5.32,10.1,10.17,9.04,5.09,5.22,8.14,10.84,16.42,6.52,8.72,6.05,10.35,6.18,9.95,5.63,9.3,10.3,11.66,5.34,6.75,5.22,7.96,9.62,5.67,14.31,4.96,5.05,11.23,6.27,10.47,12.52,12.82,10.86,11.57,11.29,8.94,13.76,6.27,7.47,8.75,8.49,11.88,9.28,7.27,5.48,6.39,6.89,10.63,13.47,14.79,9.35,8.1,7.03,13.71,8.58,6.78,7.3,9.82,7.85,10.14,8.44,12.65,5.85,8.52,7.46,11.57,11.08,9.46,11.01,9.85,10.38,11.22,7.85,8.03,6.11,4.96,5.51,10.28,5.18,6.28,10.54,6.66,10.49,9.32,5.71,5.1,11.31,6.27,9.55,12.22,12.07,11.61,7.99,9.21,6.7,9.61,9.54,10.11,8.16,9.08,7.45,10.58,10.57,8.6,8.25,10.66,11.83,13.63,6.2,13.19,7.03,8.29,12.65,6.05,5.32,11.16,10.75,10.38,6.39,8.29,8.42,6.85,7.5,10.4,5.45,12.21,8.74,12.1,6.09,14.62,14.25,11.59,10.43,9.07,9.22,10.63,10.01,13.76,12.55,6.84,5.29,12.2,11.78,11.32,15.04,6.25,10.08,11.71,9.94,8.62,11.82,8.87,11.44,5.98,15.72,9.86,8.19,5.57,11.62,9.54,6.48,6.93,9.88,6.06,10.25,8.39,13.92,6.47,9.93,7.81,7.8,6.73,8.19,6.42,13.28,6.39,6.14,7.23,5.11,11,10.53,6.74,8.41,10.41,11.02,6.28,10.19,8.53,7.8,5.3,6.08,7.16,8.35,9.15,15.37,6.02,8.5,6.95,12.46,5.78,10.06,6.29,9.38,13.84,11.26,9.33,11.86,8.46,6.51,8.01,9.59,13.6,7.24,6.48,5.79,7.99,9.17,9.46,5.64,10.82,5.79,8.74,10.76,14.44,13.18,12.32,11.38,11.61,8.64,5.67,6.2,14.4,9.93,5.19,14.22,9.84,11.08,10.17,6.47,10.69,5.65,10.88,9.24,9.75,11.75,12.5,13.07,8.08,14.93,8.7,9.44,6.32,12.38,6.82,7.47,6.02,9.37,11.13,6.39,10.03,9.85,7.19,5.13,9.41,8.67,4.92,10.53,16.51,7.82,7.12,8.36,8.05,10.34,10.63,10.33,5.84,10.03,9.11,12.01,9.72,11.36,8.17,8.51,10.12,13.54,12.82,12.94,9.38,9.51,7.02,5.49,5.92,6.88,12.68,10.79,9.99,8.15,8.2,8.47,6.46,10.28,9.28,7.98,10.34,5.73,12.96,7.5,10.86,7.44,6.76,6.21,8.61,9.67,14.01,7.31,6.74,6.5,6.14,6.64,7.19,6.16,5.97,6.99,8.01,11.89,7.41,5.32,12.39,8.73,8.34,7.42,10.52,11.43,8.45,8.12,10.24,5.99,6.67,6.21,8.91,5.93,7.88,7.78,8.11,5.31,5.51,12.22,5.02,10.17,7.73,9.79,12.19,10.38,10.5,6.43,5.35,5.39,5.28,5.97,9.68,5.82,5.4,5.13,13.55,6.61,10.09,9.27,14.25,9.17,9.64,5.83,7.83,12.32,8.69,13.26,7.43,8.21,9.27,6.86,11.23,14.57,5.67,11.7,10.63,11.5,6.98,6.45,11.19,5.13,6.31,9.59,5.44,13.46,7.48,6.56,6.5,12.14,9.01,10.41,9.61,5.96,7.73,12.41,11.27,10.02,13.46,15.53,5.76,12.85,7.7,6.81,5.28,10.57,7.46,8.15,5.73,12.22,8.02,10.86,6.53,11.28,8.62,5.79,9.02,13.84,9.2,5.54,5.1,16.95,10.83,16.31,8.37,6.53,6.57,8.7,4.95,7.8,6.82,7.03,7.17,14.14,6.23,7.56,10.14,8.1,5.98,7.43,6.67,11.13,9.82,12.85,7.33,8.34,9.42,9.99,9.15,8.66,9.98,13.15,7.76,14.48,5.49,12.97,10.14,7.48,5.63,13.62,8.44,11.67,12.52,9.19,7.99,9.09,6.3,6.35,12.84,8.13,6.02,6.97,9.45,8.31,7.99,11.71,8.89,5.06,10.73,5.2,8.87,5.76,8.43,10.2,5.25,9.33,5.81,7.2,11.88,8.68,11.37,10.8,7.19,8.36,9.42,9.63,7.85,10.84,12.66,11.86,9.99,9.46,8.86,5.27,12,9.74,10.55,5.16,10.04,9.08,9.08,8.69,5.49,5.26,5.71,5.42,5.2,13.04,5.65,7.78,10.39,8.92,10.72,6.91,6.48,8.1,6.83,14.61,9.82,13.31,9.78,5.84,9.17,10.67,8.5,7.58,5.21,8.64,6.54,5.09,5.71,6.46,10.17,10.44,6.29,9.45,12.32,6.92,6.02,6.7,6.82,6.27,6.27,7.09,8.25,12.27,5.29,9.97,7.87,10.13,11.13,5.36,11.53,6.31,9.86,9.18,9,11.55,9.96,7.79,10.67,7.11,5.4,9.07,13.74,12.48,10.1,12.22,5.67,7.73,8.58,11.04,11.65,7.16,11.02,10.86,4.86,7.77,8,5.56,8.51,8.43,5,9.09,5.1,5.45,9.3,6.22,13.35,10.07,6.2,8.45,9.21,11.09,12.61,6.14,7.6,8.83,11.36,9.48,6.16,11.02,6.5,8.94,6.55,9.51,7.36,11.13,12.33,8.62,5.6,15.19,5.4,7.17,6.14,12.54,7.95,12.2,7.67,9.15,11.6,6.01,7.17,7.75,9.67,5.23,8.5,12.44,8.66,7.56,9.32,7.94,7.65,6.22,5.46,11.34,12.98,10.5,8.78,5.66,10.2,11.18,10.01,12.88,12.46,6.71,5.02,9.34,12.16,14.15,10.92,5.01,8.95,7.48,12.94,10,12.49,6.57,6.66,8.82,5.27,8.68,9.77,9.57,7.02,7.37,8.28,5.52,7.65,12,11.96,15.04,14.27,7.56,5.31,9.72,8.84,12.67,14.45,11.3,5.94,6.12,6.28,5.05,10.77,9.64,6.75,11.98,11.18,5.68,7.88,11.23,13.91,13.93,5.95,10.82,10.5,10.95,6.93,12.26,6.16,8,9.91,10.26,5.26,14.41,6.21,11.9,7.71,7.98,5.12,5.78,5.96,10.19,12.78,6.74,6.57,10.87,10.08,5.66,8.5,5.62,12.24,9.66,7.08,8.26,9.29,10.56,8.76,10.04,15.51,9.12,10.99,5.3,5.15,6.95,8.04,10.66,4.87,11.24,9.91,6.09,9.08,12.13,5.7,5.2,4.96,10.49,7.46,9.38,6.71,4.93,6.35,5.22,10.01,7.78,10.77,9.19,10.6,10.04,9.2,8.2,12.17,6.61,7.46,12.76,4.88,7.04,8.92,13.09,6.62,7.96,12.78,12.56,9.83,5.63,5.87,7.09,9.89,6.93,7.79,6.39,11.9,11.89,10.96,10.5,17.11,9.48,12.2,9.07,15.33,8.27,9.72,9.8,5.21,5.75,8.48,12.4,11.08,8.77,9.07,5.82,10.18,5.44,5.86,7.59,6.74,10.91,12.91,10.41,10.33,10.5,9.28,5.14,11.43,8.98,9.12,13.48,14.54,10.6,8.41,10.55,10.43,9.48,7.84,12.2,5.1,8.73,7.95,10.55,9.85,16.22,8.39,5.55,7.26,9.24,8.18,4.88,5.38,6.59,9.68,5.4,10.51,6.41,13.69,6.97,14.71,12.25,5.38,12.03,10.5,7.37,9.1,11.06,5.66,7.9,10.69,11.13,11.13,6.05,10.05,8.02,10.14,7.33,8.82,10.78,10.58,8.39,8.15,10.3,5.23,7.2,11.95,5.13,9.64,10.77,11.2,13.44,10,4.97,13.05,6.9,13.09,7.35,4.95,5.59,5.46,6.03,6.67,10.64,8.47,13.06,8.61,9.19,6.04,8.35,9.96,9.67,5.69,8.19,11.05,7.17,5.8,8,6.39,8.09,11.17,10.14,8.71,5.08,14.39,8.58,10.07,9.02,9.55,10.1,7.02,12.5,7.33,7.13,7.4,10.69,9.1,10.94,5.41,5.32,9.4,5.46,6.42,10.95,13.77,7.49,7.38,9.52,10.04,9.38,10.43,16.16,13.09,15.5,5.89,9.26,7.25,5.8,8.71,11.56,11.23,8.78,6.01,14.3,7.13,9.5,5.24,5.07,8.84,11.11,9.87,7.43,10.31,7.6,6.24,8.73,10.22,8.48,7.41,5.08,13.13,8.15,8.18,5.57,5.75,6.54,5.24,9.07,10.42,5.8,5.49,8.68,11.91,10.67,6.4,9.52,9.69,11.92,8.2,6.39,7,5.62,5.26,9.23,5.34,8.84,8.37,12.17,9.06,8.74,8.82,12.74,6.16,6.12,9.94,11.71,5.16,6.19,9.94,6.86,9.99,10.85,6.19,6.38,8.49,9.65,9.58,6.02,5.59,9.52,10.18,7.35,5.38,8.8,6.94,13.92,10.95,15.23,11.53,5.94,8.48,7.95,9.23,6.97,10.35,5.59,8.37,8.12,10.19,10.41,5.35,10.22,5.65,9.58,14.36,12.59,7.37,9.82,9.24,12.36,5.81,6.55,9.44,8.57,7.1,9.5,8.27,7.15,10.83,10.34,8.38,9.77,5.59,5.28,10.09,11.33,9.1,5.09,7.39,7.95,6.74,9.49,5.38,5.59,8.62,12.84,7.04,6.78,11.07,14.64,10.78,9.36,11.24,10.74,8.54,11.94,9.79,11.68,9.02,9.47,9.09,9.08,9.36,9.58,11.48,5.73,12.43,13.73,11.49,9.56,9.99,10.03,9.24,8.14,7.83,8.66,5.17,6.99,9.29,6.88,5.32,8.32,10.67,6.28,6.36,9.68,7.47,5.27,7.58,7.5,7.39,5.88,5.78,11.61,8.91,8.56,9.57,7.58,8.24,11.23,10.86,11.48,12.49,5.57,8.09,11.66,6.42,9.75,11.02,7.39,10.81,12.67,7.14,10.79,10.65,7.98,4.94,13.36,7.88,11.29,13.76,6.66,10.21,12.42,5.65,11.48,8.76,5.67,8.94,14.24,9.7,11.19,9.44,9.99,9.24,7.5,8.64,5.7,11.84,6.67,6.4,13.35,11.58,11.79,12.25,9.87,8.22,9.3,7.58,10.72,8.09,12.42,8.83,12.16,17.51,5.84,12.38,12.59,6.39,10.06,10.39,8.23,6.15,11.54,12.56,6.26,9.58,4.97,13.34,12.48,7.81,8.02,8.42,11.21,12.53,8.72,6.59,9.69,7.25,6.19,6.48,9.83,5.31,7.93,14.95,9.55,5.57,9.59,6.15,7.12,9.69,5.9,8.76,11.54,9.21,7.27,9.07,12.05,5.83,5.91,10.16,6.54,7.18,13.43,11.08,7.18,9.19,7.95,6.11,13.42,11.25,10.55,8.31,14.02,10.85,11.25,11.13,7.79,6.66,13.11,6.85,10.02,8.25,5.82,6.04,11.36,9.04,8.35,14.26,9.77,10.41,5.2,10.33,9.81,11.12,10.72,7.95,7.47,5.48,11.36,11.57,7.82,8.95,7.5,5.48,5.23,7.47,11.65,7.28,11.58,8.54,6.04,5.31,12.32,7.14,10.97,10.83,9.42,9.15,8.16,12.17,6.44,10.35,7.21,10.61,10.67,6.17,8.65,9.85,8.88,9.85,5.84,10.75,13.38,9.19,9.85,11.9,13.67,7.87,9.9,7.72,7.48,8.02,9.52,5.84,5.09,11.54,13.99,6.74,9,10.31,7.22,6.09,9.01,13.09,10.21,9.75,10.83,7.49,8.79,10.48,12.24,5.82,8.08,13.33,9.79,13.48,7.7,8.69,7.22,9.95,11.36,7.1,8.08,7.61,12.35,10.96,10.97,5.32,6.63,10.13,8.37,5.84,7.59,8.49,9.45,4.93,8.6,5.75,9.3,12.03,7.72,10.12,8.65,6,12.77,9.31,7.53,10.08,12.58,10.37,6.59,5.69,14.18,7.36,11.64,12.28,11.73,11.5,5.16,5.7,10.47,12.66,8.77,8.4,5.18,10.82,12.75,8.86,14.19,6.81,10.19,11.01,11.6,7.86,9.24,7.61,7.73,9.89,9.66,8.67,6.91,8,7.74,5.12,11.38,7.7,11.45,9.26,6.12,14.84,9.33,6.78,7.48,7.45,10.43,5.39,12.84,7.25,8.56,5.45,8.63,10.54,9.04,5.96,11.56,11.55,5.89,12.41,8.16,10.51,12.63,9.14,5.74,5.38,13.6,6.92,10.5,10.7,12.41,10.19,6.76,13.81,10.16,6.32,10.88,5.17,7.75,8.8,13.17,15.06,13.08,10.87,5.91,11.46,7.53,9.85,14.33,7.63,10.23,5.25,5.09,13.11,6.97,9.16,7.45,9.27,9.94,11.75,13.52,11.97,7.41,6.72,5.77,13.84,5.07,9.26,9.77,12.71,8.44,9.17,5.2,8.16,5.32,9.22,12.3,8.37,12.08,10.45,11,8.69,5.51,7.16,15.34,6,6.56,9.56,6.11,9.76,6.71,11.72,7,8.56,9.95,11.43,11.79,5.01,6.8,7.16,12.21,5.6,6.41,5.03,7.3,5.4,8.76,12.86,7.12,8.38,10.39,9.76,9.06,13.48,8.02,13.16,7.76,11.38,7.18,12.34,12.59,7.36,12.43,9.98,6.95,5.2,8.56,11.92,9.98,10.85,12.69,9.33,11.34,6.29,6,9.54,6.92,5.06,6.68,6.74,12.34,9.2,8.63,6.67,9.94,6.88,6.9,10.08,10.48,9.51,5.18,10.25,6.19,4.92,6.25,8.01,7.25,10.18,5.6,9.3,4.92,5.28,8.49,7.61,6.09,5.03,13.36,11.43,5.14,4.98,7.04,9.77,10.74,14.92,6.9,8.41,10.44,5.84,10.43,14.26,11.13,8.32,11,9.67,8.1,6.11,14.34,8.51,6.45,9.89,13.02,9.95,5.17,5.78,6.27,10.79,12.43,5.04,11.46,9.08,13.61,7.25,9.24,6.09,5.02,7.57,8.83,9.16,7.48,9.84,7.53,7.84,4.86,5.77,5.62,12.59,10.58,6.39,10.06,11.29,11.41,9.12,10.41,8.02,9.25,6.95,7.44,9.7,7.58,13.89,9.51,9.99,8.64,7.1,11.2,5.87,8.52,11.37,8.47,8.55,7.41,11.22,12.41,8.32,7.56,10.88,6.56,7.88,5.72,5.38,11.09,10.21,7.71,13.09,8.85,5.09,10.4,8.15,10.94,12.27,11,5.68,8.63,9.44,10.61,11.88,10.58,6.31,14.61,7.73,11.76,9.51,8.54,10.44,7.56,8.96,11.05,5.77,10.47,6.45,5.29,9.46,10.83,7.21,9.7,5.41,6.16,5.86,9.37,11.57,9.6,8.5,10.71,8.87,8.22,8.26,7.09,6.64,7.46,6.09,5.61,7.99,8.19,7.57,8.69,7.62,8.17,6.61,7.71,12.65,11.53,7.73,6.55,10.49,6.27,8.35,11.17,11.1,8.58,5.43,10.32,10.88,9.91,5.7,10.78,5.1,11.5,9.62,10.76,11.12,9.85,10.65,5.35,6.32,7.98,6.6,9.21,9.31,6.15,11.89,6.24,6.98,10.96,8.23,6.23,12.04,6.6,13.45,5.47,9.93,7.97,8.13,5.82,13.13,9.88,9.23,8.66,6.36,9.32,5.9,10.05,10.15,13.02,5.52,7.2,6.03,12,9.98,9.95,11.1,11.16,10.4,5.64,8.66,11.61,10.71,9.61,10.15,9.32,10.4,9.57,5.92,10.53,9.46,5.36,12.38,15.54,8.08,10.97,11.13,6.04,10.14,8.27,9.15,9.89,9.9,11.44,6.88,7.84,8.87,5.83,11.38,5.3,11.01,8.64,10.99,10.87,11.11,12.31,9.99,5.67,8.67,10.1,7.77,9.85,11.1,7.48,13.31,10.2,8.64,8.44,5.8,5.43,8.01,6.43,9.52,13.68,7.28,5.19,9.33,10.38,7.1,11.46,13.45,8.26,6.07,10.73,7.94,4.97,8.62,8.31,11.31,5,8.77,6.52,8.06,8.95,10.58,10.59,9.67,11.86,8.24,5.76,12.76,10.35,9.39,7.76,10.79,5.81,5.62,16.18,8.8,9.36,7.37,11.41,6.09,11.15,6.91,12.11,13.09,13.23,12.51,10.06,10.93,11.02,7.46,10.96,9.98,11.95,9.37,7.29,6.61,8.47,6.5,9.74,5.02,7.51,8.64,10.95,9.99,14.31,5.5,10.43,5.63,8.81,5.15,7.23,8.14,9.76,10.07,6.67,5.97,6.12,5.87,11.66,11.38,10.21,12.32,7.78,15.12,5.03,6.08,7.81,12.36,6.94,8.75,5.43,5.96,9.1,9.9,6.13,9.77,9.22,9.25,5.86,7.2,7.77,9.84,12.95,4.86,6.27,8.81,5.29,4.89,8.73,5.4,5.47,8.65,10.03,7.78,10.66,6.51,10.06,10.7,6.11,6.14,10.02,7.72,12.17,12.05,9.22,8.29,8.17,17.8,6.16,9.39,8.66,6.37,6.94,7.72,6.08,8.34,14.27,10.32,13.2,13.07,7.53,8.78,5.73,9.11,5.69,5.66,9.6,6.26,8,13.73,11.96,10.17,8.47,5.44,7.47,8.63,7.48,5.89,12.05,5.71,5.48,8.06,8.93,5.4,6.04,4.98,6.46,9.56,7.95,12.93,5.95,10.4,7.71,9.98,10.44,6.21,6.32,7.1,7.38,12.38,7.67,6.86,8.93,7.7,10.09,6.24,11.12,6.24,10.79,12.66,6.84,6.08,10.98,6.18,8.27,10.22,6.23,9.32,7.6,11.09,8.85,9.47,5.57,5.45,11.28,8.07,5.71,10.53,10.59,12.11,7.27,10.19,7.03,8.89,13.57,5.52,9.06,12.36,6.5,6.53,7.43,5.15,4.99,9.96,9.94,5.89,12.9,5.58,8.16,7.71,9.2,12.56,8.03,8.05,14.29,7.77,8.75,6.38,7.8,9.53,5.85,5.56,11.76,16.54,5.37,7.87,9.58,6.12,5.47,9.25,6.59,9.98,11.56,12.74,10.7,4.9,5,8.14,13.41,14.43,10.1,7.13,11.01,9.55,13.18,5.32,7.06,5.03,5.77,6.81,7.5,5.26,5.01,11.48,6.89,5.36,8.87,7.08,8.97,6.46,7.12,7.13,6.36,10.58,10.45,9.69,6.36,9.94,8.23,9.06,10.67,11.02,11.01,8.9,8.75,9.16,9.46,5.8,10.26,9.68,13.82,10.75,10.76,13.67,14.38,9.44,8.88,5.18,13.26,11.64,12.81,10.92,12.02,6.95,6.46,6.69,7.43,6.34,11.13,7.14,8.17,7.85,8.29,8.81,9.03,10.93,14.77,10.39,8.87,9.74,7.79,9.04,8,13.24,13.62,10.57,5.15,9.68,6.91,5.43,8.85,11.95,13.92,7.01,12.08,11.91,6.85,11.46,5.3,8.55,10.36,7.3,10.47,7.99,6.09,10.42,8.98,11.97,8.08,10.37,5.23,11.9,13.41,9.13,11.69,8.99,16.17,17.07,5.35,10.68,11.74,9.3,6.7,7.97,6.44,12.34,8.11,6.53,5.57,8.13,9.01,9.98,9.56,8.68,9.85,10.08,10.29,6.25,10.36,6.61,10,7.87,11.6,11.97,16.21,9.73,9.17,12.55,9.74,10.03,10.48,5.16,10.83,11.64,10.62,6.7,12.95,6.46,5.68,6.85,7.9,5.57,10.17,9.44,10.99,8.07,15.12,11.18,5.59,12.35,7.8,14.32,12.7,7.94,12.16,8.3,9.21,6.23,9.32,15.49,8.45,9.98,9.6,10.76,7.36,9.97,8.71,8.51,8.1,6.4,9.08,6.03,6.24,7.73,8.45,8.18,6.99,12.42,6.24,8.13,7.25,5.64,9.67,8.56,8.29,11.42,9.44,7.79,8.83,9.27,9.88,10.59,7.81,8.13,5.46,6.68,12.09,8.88,9.79,11.57,8.37,11.04,8.27,11.39,7.05,13.76,13.71,12.58,8.59,12.31,12.1,9.4,11.31,8.7,7.87,7.49,8.74,9.42,9.09,9.93,7.86,7.26,9.87,14.28,5.02,5.75,7.01,9.66,6.97,7.23,6.85,6.36,5.23,9.23,7.13,8.2,12.07,10.67,5.38,9.39,8.55,15.82,9.59,11.09,7.36,13.28,7.75,6.1,8.78,5.57,11.49,9.63,9.35,13.64,5.19,9.39,7.88,9.68,11.06,7.2,11.85,8.63,5.27,7.57,9.34,11.13,11.93,10.53,9.57,7.23,12.57,6.2,10.49,10.31,5.45,7.57,9.96,13.65,10.7,8.47,15.76,13.11,7.82,11.13,6.98,5.24,7.16,8.3,9.09,5.51,8.88,11.46,5.3,11.78,11.76,10.57,5.11,11.54,9.2,7.33,8.42,5.87,12.6,13.51,8.11,7.7,9.22,9.08,7.41,10.98,9.05,11.26,8.21,11.67,9.17,5.35,6.02,9.84,8.37,5.38,10.49,5.74,7.59,8.69,7.28,9.27,11.04,12.65,10.65,5.31,5.57,7.59,8.77,5.84,10.49,10.34,5.86,13.9,10.01,6.71,12.2,6.46,12.42,10.54,7.75,9.63,9.4,8.3,9.83,7.27,8.84,8.05,5.51,7.15,9.64,5.28,9.87,10.27,7.08,8.89,10.57,7.15,6.34,13.7,5.58,8.9,11.55,11.96,4.88,5.99,8.15,5.99,12.69,12.26,7.03,5.51,5.3,10.31,11.76,10.02,6.77,7.75,12.37,9.81,10.14,8.44,10.95,4.93,14.82,13.74,12.17,13.02,9.58,12.93,10.45,13.23,13.26,14.9,7.09,8.83,14.02,6.88,9.52,6.7,13.01,16.37,5.14,6.72,7.08,10.82,16.77,14.56,6.82,11.45,5.89,10.81,8.74,11.64,9.92,14.63,9.14,13.83,9.61,5.72,6.49,8.83,11.23,10.64,9.25,7.91,8.46,12.66,8.71,9.37,10.34,8.83,10.21,9.79,6.96,7.7,9.02,6.71,13.07,11.31,8.91,5.29,4.94,7.23,5.02,7.94,8.49,9.55,9.88,7.14,9.83,10.59,9.8,9.22,8.58,5.58,11.03,6.36,9.66,6.13,8.76,9.37,10.92,9.59,10.59,5.89,10.41,12.09,9.9,9.02,9.89,5.68,9.62,11.54,5.4,8.75,5.31,5.35,5.59,9.11,9.49,5.51,10.62,8.75,8.03,12.58,10.52,5.39,6.13,7.5,10.27,10.34,6.62,10.25,8.03,7.56,11.84,8.89,10.08,9.24,9.64,12.74,10.97,5.06,7.88,9.58,8.66,11.2,11.18,8.88,9.93,9.58,11.98,5.25,5.45,14.33,9.38,7.95,7.13,13.23,7.5,5.18,9.6,5.21,10.03,7.34,12.2,6.91,8.9,11.32,8.52,9.95,5.36,11.09,7.85,10.68,11.04,6.39,12.21,6.07,12.17,5.17,5.47,12.31,8.12,11.81,5.88,5.6,9.87,9.16,10.41,5.3,8.64,6.04,8.33,10.04,8.96,5.22,10.6,6.75,6.15,6.35,8.39,7.91,10.12,9.42,8.6,8.77,10.46,6.95,6.83,7.17,9.53,8.33,10.68,10.93,9.66,8.74,6.8,5.84,8.15,9.38,5.64,5.11,5.48,8.59,12,6.69,14.41,9.17,6.83,6.28,9.66,5.62,6.17,11.26,6.19,7.8,5.82,7.6,9.87,7.43,5.46,7.31,10.28,8.32,6.08,6.17,9.36,6.47,9.29,7.01,13.5,9.86,12.06,13.71,6.92,9.59,5.29,6.4,4.91,4.97,9.06,8.11,9.54,10.39,6.3,12.77,9.52,8.76,10.46,7.01,12.27,10.52,5.07,13.21,8.2,5.95,9.29,12.65,8.76,9.08,8.9,9.28,11.82,8.74,10.58,7.81,10.31,9.1,13.58,6.48,8.98,7.58,13.04,7.26,6.46,7.96,5.15,10.27,8.99,5.66,7.3,6.36,13.71,10.34,15.95,8.91,4.99,12.95,5.15,10.34,6.51,8.18,8.59,11.3,9.52,5.31,5.59,9.98,7.45,13.33,10.65,6.02,6.01,12.32,8.92,5.45,6.95,8.95,9.45,6.72,5.76,5.24,11.82,11.01,8.07,11.34,10.47,12.89,10.72,9.62,5.53,6.22,15.52,11.16,15.05,7.25,6.54,10.29,6.83,7.78,9.43,7.25,6.08,5.64,6.49,13.78,9.99,5.63,11.25,10.08,5.95,6.6,10.84,10.65,12.88,11.76,5.3,5.68,7.8,11.85,9.81,8.59,8.95,5.28,11.33,5.06,12.04,5.06,10.42,6.34,11.44,5.66,11.33,12.58,5.98,6.61,8.41,9.45,7.75,8.75,8.25,11.16,5.64,8.96,6.6,5.42,8.62,5.18,8.76,7.48,7.29,9.09,8.37,6.06,12.6,9.75,6.09,12.31,6.96,5.36,12.68,9.64,6.21,8.9,7.47,9.81,6.75,8.05,11.24,8.87,7.48,5.68,10.05,5.88,9.2,8.73,12.17,8.04,12.85,10.71,5.85,14.33,10.69,13.37,6.77,8.23,9.57,8.13,6.6,8.65,12.29,7.23,10.17,5.25,7.4,5.13,5.21,5.9,8.05,8.61,6.9,5.37,12.82,9.09,5.81,7.75,6.64,10.88,5.63,8.27,10.39,8.29,5.05,9.01,5.56,11.97,9.39,8.3,8.77,8.04,8.25,7.54,11.23,11.22,14,13.13,7.93,10.22,6.43,6.05,9.49,9.83,13,6.81,9.43,5.02,7.91,11.58,14.55,9.09,10.14,9.53,9.45,8.39,9.23,11.02,6.38,13.2,6.48,10.26,6.29,6.33,14.68,5.29,7.82,4.95,14.88,10.36,7.78,10.83,5.91,10.29,11.67,8.36,10.06,6.33,8.58,4.99,5.83,10.14,10.18,12.84,4.95,9.82,8.45,7.81,7.21,5.22,5.66,10.38,6.39,9.78,5.12,10.96,5.53,6.86,7.49,9.43,9.02,6.91,7.79,9.96,9.94,9.46,8.05,5.44,5.83,7.38,11.51,5.52,13.88,7.3,9.38,8.99,12.59,11.77,5.13,9.28,10.68,5.77,11.66,10.02,13.76,9.32,12.79,6.54,13.37,7.62,5.8,8.34,5.25,5.01,10.46,5.63,10.2,8.95,9.13,10.74,5.24,5.34,8.84,6.98,12.65,9.8,10.3,6.17,11.83,9.78,9.72,8.6,11.18,13.54,13.9,8.51,4.91,9.98,11.06,5.49,7.11,16.33,7.28,9.86,13.44,6.06,11.75,11.62,10.73,5.75,8.52,8.68,6.81,9.52,5.38,6.56,6.54,8.19,8.38,9.23,11.65,11.5,7.23,5.04,9.92,11.86,7.3,5.79,12.57,10.57,9.28,10.67,12.18,16.98,9.99,7.12,11.35,8.59,6.48,9.11,7.12,8.59,14.08,9.51,7.62,7.18,12.33,10.12,6.06,13.42,11.16,11.35,12.37,10.69,13.64,10.88,9.83,8.3,6.31,11.38,6.63,8.52,12.01,6.49,9.5,7.98,9.83,6.56,10.57,6.85,7.95,7.84,10.04,12.84,7.08,5.35,12.43,16.25,6.46,5.99,5.14,7.97,10.52,12.02,9.46,9.54,6.36,7.52,7.78,7.51,6.47,9.36,11.39,5.29,5.89,7.06,8.43,9.58,9.74,9.58,8.98,11.25,9.64,5.69,6.98,13.65,6.21,11.27,12.19,6.03,5.59,15.16,9.59,7.62,11.08,9.01,7.06,10.5,6.57,14.27,9.57,6.63,8.79,12.99,9.11,12.59,7.44,6.55,11.93,7.73,11.75,6.07,4.95,8.54,10.27,9.81,9.84,8.99,14.36,5.01,11.55,9.02,11.19,5.08,10.57,11.76,9.53,8.64,13.39,10.98,12.23,7.92,5.79,11.08,9.27,12.19,6.43,5.06,5.6,5.74,9.87,8.3,10.2,12.16,5.09,8.01,9.09,5.1,5.91,10.6,5.23,6.75,4.97,10.26,9.73,12.51,12.39,11.33,7.3,10.72,6.09,5.86,9.51,8.25,12.25,10.37,5.06,7.27,12.04,6.34,8.47,5.74,8.32,5.03,5.51,6.19,8.56,10.36,12.61,12.91,12.22,6.7,7.82,10.05,9.4,5.25,10.25,6.61,8.73,11.31,4.89,10.88,8.3,8.68,13.92,8.46,9.05,8.99,6.32,5.11,6.23,7.9,6.43,12.25,10.84,9.4,7.83,7.67,5.05,7.06,11.39,6.48,15.01,7.64,8.06,9.46,5.81,8.79,5.56,11.85,8.69,5.19,7.42,9.7,12.8,8.6,7.59,6.6,7.24,10.58,10.38,10.8,8.08,10.97,5.15,5.56,9.71,6.26,8.46,4.85,8.99,10.7,5.19,10.77,7.09,6.12,9.83,5.76,10.6,6.15,7.93,11.64,5.71,10.87,9.51,9.28,6.45,12.53,11.28,10.5,11.06,11.18,7.86,6.93,6.56,9.19,8.77,5.05,9.96,5.97,8.32,5.26,5.6,5.7,8.36,8.12,5.72,6.07,5.65,11.07,7.63,4.96,5.97,6.46,5.67,8.45,6.86,5.06,11.73,7.48,5.28,10.93,8.58,7.99,6.5,10.03,6.57,12.61,8.28,11.73,7.39,8.39,8.97,8.64,7.51,5.24,9.39,9.72,5.99,8.56,5.35,13.6,8.72,6.81,5.34,6.33,4.96,13.81,7.62,8.13,11.29,5.91,4.96,11,7.16,5.84,5.63,10.92,6.45,9.12,8.46,6.09,7.57,10.8,5.95,9.42,10.34,5.06,12.01,6.93,11.17,10.47,5.37,10.03,9.49,11.66,5.5,11.59,4.83,10.2,11.02,6.47,13.48,12.55,8.11,7.48,8.07,10.32,10.22,5.44,5.94,9.7,5.07,12.42,5.4,5.72,12.87,8.3,9.17,4.84,6.96,5.41,6.63,6.24,5.22,9.98,5.54,5.49,5.45,5.14,5.01,5.06,9.66,8.62,14.11,7.5,9.82,4.94,11.85,5.78,5.66,5.47,6.26,8.52,5.12,11.84,5.64,11.56,8.85,9.99,7,10.06,9.97,13.81,10.32,9.46,7.42,6.97,6.45,6.06,7.8,6.49,10.02,10.33,7.91,5.88,9.39,6.07,7.31,8.86,12.09,5.74,7.51,9.79,8.58,5.37,5.68,7.98,11.25,6.28,5.86,5.12,4.88,11.18,8.19,16.54,5.67,7.02,8.08,4.86,11.9,8.64,12.34,9.14,9.47,8.21,10.2,7.59,7.25,8.12,11.95,5.73,11.63,8.82,10.77,12.13,6.4,6.8,6.21,4.9,6.84,11.86,4.98,5.02,6.09,13.88,6.49,9.6,7.69,5.05,9.31,10.49,8.59,5.34,10.75,6.39,5.67,5.85,5.73,5.98,6.06,7.67,14.2,10.42,5.6,12.29,11.88,12.33,9.05,5.06,9.23,8.92,5.64,8.3,5.76,8.82,9.21,5.84,7.53,7.38,8.52,5.18,6.48,5.42,5.2,13.03,8.43,5.44,6.19,11.03,8.31,9.86,11.23,8.51,6.12,8.07,4.91,8.52,10.58,6.76,5.35,5.54,5.99,7.46,11.48,6.79,10.86,8.7,9.35,6.97,7,8.05,11.65,5.91,5.73,6.56,8.93,6.98,11.36,9.41,6.71,8.92,10.94,5.48,6.11,9.75,7.08,8.65,9.03,7.69,7.14,12.25,5.58,5.12,7.58,5.47,5.13,7.59,10.8,7.29,5.54,9.84,5.22,8.48,6.22,8.73,9.42,10.33,8.27,4.95,10.93,6.23,12.8,13.41,12.7,5.29,9.32,9,6.52,5.29,12.14,9.75,7.05,7.43,12.32,6.26,6.78,9.22,8.43,9.48,8.84,4.94,5.65,11.35,10.18,5.63,11.47,5.09,10.99,5.75,7.72,12.1,5.48,7.86,8.71,5.17,5.1,5.66,9.31,15.72,6.86,5.27,8.99,5.12,7.34,6.89,6.57,5.15,6.49,5.63,7.69,5.23,5.43,7.63,5.97,5.15,5.54,6.71,5.9,6.53,7.14,6.99,10.86,5.85,5.17,11.21,8.99,6.8,9.8,8.57,9.77,8.72,8.92,7.37,9.24,11.43,11.66,4.92,11.98,7.73,5.48,5.21,5.73,8.4,5.38,6.86,9.73,8.89,7.29,6.21,9.77,6.57,7.48,8.77,5.05,5.9,11.16,6.5,5.18,13.09,5.63,5.43,7.03,6.69,11.35,10.31,5.55,6.19,8.59,10.72,9.78,11.74,6.41,10.16,5.19,6.5,9.04,7.05,6.67,8.36,5.27,6.63,8.65,4.95,8.38,5.12,12.95,5.25,11.45,8.85,9.13,6.75,6.88,5.17,6.78,8.73,6.78,6.31,7.41,7.86,6,7.8,6.33,10.34,14.28,12.44,6.55,9.35,9.13,6.09,10.72,5.97,5.37,9.44,9.82,5.63,7.42,10.82,6.72,9.12,7.39,8.61,5.31,7.75,9.35,5.89,12.09,6.81,13.51,8.23,8.22,5.65,5.2,4.9,8.6,5.23,8.46,8.37,5.3,9.05,8.39,9.31,8.5,8.13,12.8,11.04,5.95,14.3,11.41,7.17,5.8,7.81,7.5,6.05,5.71,5.14,5.43,11.65,5.4,10.95,10.37,5.75,5.91,6.41,8.13,5.09,5.69,10.87,11.76,11.32,8.86,4.97,7.4,7.27,7.39,6.64,12.33,7.18,5.88,5.92,10.64,9.89,9.61,10.81,7.72,13.91,4.91,4.99,8.93,13.23,8.39,6.2,10.92,15.04,10.4,9.34,5.39,8.11,5.68,6.39,9.48,11.59,10.19,9.31,14.71,12.43,12.53,10.22,5.97,5.11,7,7.25,5.79,5.9,11.86,5.41,9.95,9.82,5.6,8.23,14.76,7.49,8.81,5.75,6.21,10.58,11.26,9.78,6.83,6.73,5.74,7.05,5.44,7.05,5.06,9.12,6.39,13.46,8.76,6.65,5.36,5.36,7.86,10.45,4.86,9.01,7.27,5.39,7.11,4.91,6.24,9.59,7.25,13.95,4.95,9,11.13,8.47,9.97,7.2,13.53,10.33,9.21,8.15,5.02,11.36,7.77,8.4,8.14,9.35,6.98,5.16,7.27,9.42,5.92,5.72,8.74,6.32,5.94,6.17,6.07,7.53,5.56,8.28,10.01,7.04,6.95,6.33,10.22,11.23,9.33,5.57,6.75,8.18,5.29,8.78,6.16,6.33,9.72,9.3,9.55,6.41,8.24,11.69,9.34,7.2,5.99,6.37,8.01,11.98,7.05,5.07,6.92,9.22,8.99,7.96,6.54,5.3,8.14,11.59,5.02,5.92,6.07,13.21,6.6,9.96,7.85,13.98,9.1,6.15,11.94,9.59,11.76,10.29,8.7,9.83,12.12,7.85,8.9,7.71,14.28,4.82,11.18,7.96,5.61,6.02,8.59,7.58,6.33,9.58,7.96,12.95,5.01,5.74,5.5,9.25,10.89,6.29,6.49,8.6,8.08,6.35,7.04,5.89,5.75,6.22,5.05,9.75,10.2,6.16,5.21,7.28,5.48,5.56,10.1,4.95,7.48,16.77,5.25,7.48,5.78,11.19,5.96,8.06,8.54,5.73,5.6,11.21,8.71,10.45,11.22,9.98,8.71,10.45,12.02,11.06,8.73,5.91,6.04,5.13,8.45,8.28,7.5,11.59,10,10.25,8.03,11.39,5.22,6.31,6.78,5.44,8.88,6.78,10.43,10.87,5.53,10.18,6.95,8.46,5.89,11.35,11.51,8.08,10.68,4.85,5.24,5.7,6.16,12.33,10.36,6.27,5.22,5.22,7.36,8.59,10.85,10.07,8.97,9.98,8.94,4.94,6.26,8.81,6.03,9.88,5.16,11.22,7.79,8.75,9.91,6.65,5.89,8.2,8.52,5.67,5.41,7.16,8.04,12.46,10.21,8.84,6.14,7.04,11.08,11.53,4.97,9.12,7.61,9.27,9.59,7.35,9.48,8.58,13.4,5.74,5.09,7.35,5.28,10.7,5.14,7.23,13.71,6.83,11.48,11.89,5.16,5.03,5.61,10.29,15.54,5.86,10.17,8.05,7.72,13.38,5.81,5.36,8.07,5.52,5.28,9.74,10,11.48,5.99,11.7,5.63,7.2,9.41,10.63,5.27,5.82,6.02,4.85,11.31,7.92,10.92,6.67,9.95,6.16,5.43,7.89,6.64,4.93,7.61,7.79,4.96,10.62,14.71,8.87,10.15,6.55,14.84,7.98,8.13,6.78,9.12,6.35,5.89,5.52,6.27,9.23,10.14,7.53,7.27,5.78,5.04,5.81,5.65,9.93,8.94,6.73,8.67,6.22,8.98,8.76,7.79,7.13,5.73,6.34,5.95,8.16,11.98,9.18,8.78,5.29,7.72,5.57,8.3,10.26,5.85,5.09,6.95,5.73,4.95,12.73,6.19,5.41,11.81,9.93,5.5,5.03,12.48,8.08,6.5,8.06,9.47,5.37,7.99,8.14,7.42,6.58,8.76,11.31,5.73,8.64,5.83,5.36,8.14,6.33,7.87,7.37,8.68,8.87,7.74,11.67,5.03,6.64,6.13,5.93,5.12,5.09,5.74,4.88,9.11,5.24,7.83,8.97,8.71,5.04,7.69,5.8,8.17,6.22,10.89,13.62,5.76,8.11,6.07,5.44,11.1,10.88,4.9,6.09,13.08,6.35,7.35,6.39,5.57,6.55,10.26,5.1,5.15,5.73,9.62,8.11,8.5,8.55,4.86,7.96,6.08,8.41,9.81,13.3,6.23,7.27,12.28,11,5.01,5.21,6.51,6.58,13.7,5.55,5.1,11.51,5.41,8.21,11.3,5.6,12.83,7.49,6.09,13.95,10.42,5.77,7.86,5.98,6.29,11.31,8.34,7.91,12.7,12.52,10.96,12.01,6.52,5.33,4.94,7.7,5.12,12.35,4.91,8.83,9.15,5.68,6.77,9.98,11.41,5.29,5.59,5.25,9.21,10.05,9.22,13.83,10.4,5.05,5.98,5.54,11.28,7.57,10.24,5.52,7.45,12.03,15.62,10.01,7.59,9.24,5.46,5.63,8.94,4.99,5.26,12.06,9.47,8.46,6.79,4.87,11.2,8.9,7.1,12.32,8.52,8.13,5.89,11.18,8.23,6.41,8.6,6.01,9.91,9.83,5.68,9.14,5.36,10.3,13.33,4.91,8.42,9.89,11.33,8.77,5.91,8.39,5.67,10.45,9.92,4.95,9.58,5.57,11.45,5.08,12.31,8.49,5.67,8.58,5.59,8.44,6.33,8.1,7.49,8.02,6.27,7.11,7.58,13.02,8.34,5.01,5.39,14.06,10.53,9.17,9.63,5.81,5.27,7.69,5.06,6.17,8.29,6.11,9.86,5.28,11.02,5.73,11.28,9.35,10.91,12.3,5.93,7.5,6.99,5.45,8.78,6.51,11.6,9.42,7.47,8.23,8.77,8.44,8.34,5.1,5.23,11.98,10.35,7.55,13.59,11.41,7.55,9.87,5.47,7.08,6.77,5.13,9.49,9.54,5.26,4.96,6.55,7.12,6.92,7.57,5.74,7.58,5.96,13.15,10.42,10.57,5.22,6.26,11.83,8.16,10.85,11.58,5.78,12.49,10.72,5.88,7.98,8.68,8.35,8.58,9.35,8.97,10.44,9.77,7.71,8.11,5.79,8.24,5.18,11.08,8.98,5.42,11.01,7.1,10.5,7.99,5.71,8.94,5.42,5.08,7.65,5.25,12.68,8.31,5.86,4.93,5.12,5.87,6.03,5.47,8.01,6.2,5.71,6.27,8.76,10.84,9.67,5.99,4.93,5.1,11.64,10.62,7.9,7.49,7.18,5.1,8.96,9.95,5.04,5.56,4.98,8.51,5.54,14.4,11.19,10.76,8.9,8.24,11.86,5.47,7.89,8.18,4.98,8.81,7.53,5.18,9.53,8.86,5.2,6.12,7.09,4.96,8.43,9.44,7.68,7.2,5.67,7.32,9.37,11.86,8.3,6.61,8.05,9.12,12.18,6.02,5.3,6.86,11,5.87,5.76,11.07,11.62,8.21,8.29,4.96,5.79,8.37,13.86,5.15,5,5.08,8.55,5.35,9.63,5.21,12.28,5.27,9.74,8.72,5.48,6.77,9.96,7.6,5.67,5.82,9.64,9.2,4.78,8.23,7.82,6.74,7.35,10.75,8.12,12.9,10.48,7.18,7.57,5.72,7.41,8.92,7.3,11.52,5.34,7.58,8.37,6.52,9.19,7.14,6.77,5.37,6.08,6.38,6.23,9.58,12.01,8.06,9.58,7.61,6.59,6.34,6.08,9.29,8.91,7.09,9.76,10.48,5.02,5.36,9.42,6.05,5.63,7.33,4.96,7.52,11.18,7.69,6.08,7.03,8.85,6.16,8.14,14.05,8.09,5.43,9.39,8.36,5.4,7.75,11.28,5.35,7.72,5.27,5.65,5.89,5.48,7.19,6.77,5.65,11.47,10.84,5.51,8.43,11.56,12.46,8.12,10.91,4.95,12.09,9.83,11.38,7.87,5.48,8.51,10.88,5.79,7.38,12.87,10.09,6.04,7.75,5.08,6.87,8.89,12.56,6.24,11.4,10.06,6.55,5,4.96,5.82,10.57,8.93,11.75,8.48,7.33,12.38,6.25,7.93,13.46,10.16,5.34,7.16,6.56,10.5,11.98,8.03,6.55,11.46,13.68,6.73,6.6,6.71,13.08,7.39,5.15,6.75,6.17,8.57,5.24,4.95,4.94,12.74,12.62,8.6,5.19,5.06,8.56,5.3,11.54,6.74,5.27,9.35,11.29,9.46,5.2,10.28,10.85,5.88,5.06,5.32,10.99,9.69,7.05,6.46,10.32,11.31,8.28,5.46,7.25,5.18,9.21,10.6,9.81,5.59,9.82,5.25,5.1,7.88,11.73,6.02,12.35,11,6.02,11.63,5.22,9.03,13.7,6.98,9.39,12.11,6.75,9.47,10.71,5.81,5.11,6.61,5.41,10.12,7.16,10.43,10.2,5.07,9.59,6.66,7.31,5.56,10.11,6.38,8.01,5.68,6.36,6.38,7.9,10.14,10.11,14.76,9.63,5.6,8.37,5.45,6.21,5.14,11.59,10.06,5.72,8.29,4.9,10.05,7.75,7.36,12.61,5.3,5.84,8.3,11.04,9.64,8.33,5.84,5.82,5.08,9.9,7.56,5.84,5.87,5.24,8.66,9.68,8.4,6.12,7.97,5.34,11,5.34,4.93,8.03,5.51,13.1,5.22,7.11,6.1,9.76,9.44,12.67,5.9,7.3,5.96,6.29,9.73,8.46,7.88,5.32,7.67,6.16,9.61,9.62,6.04,5.93,12.31,5.41,6.33,9.03,5.08,8.6,7.82,10.16,10.45,10.22,6.38,10.06,9.98,5.04,9.53,6.75,6.86,8.21,5.65,6.07,6.95,5.88,5.05,8.95,5.89,5.63,6.13,8.77,8.19,11.61,9.02,5.4,13.39,7.94,10.81,8.86,10.21,5.86,5.71,8.65,6.25,5.91,6.42,9.52,10.63,11.8,6.38,9.29,4.93,10.83,9.99,6.86,8.01,7.26,5.99,5,11.83,8.19,10.5,5.65,5.27,11.68,8.06,9.01,8.22,5.16,12.48,7.41,10.29,6.91,6.41,6.82,6.41,5.96,9.47,11.49,6.65,5.54,6.88,8.2,5.35,8.6,8.29,5.03,6.89,6.84,7.91,5.24,8.42,5.48,14.3,6.09,7.61,12.19,10.08,4.99,6.33,7.11,9.28,9.42,9.09,6.24,12.93,6.18,6.95,13.21,8.03,7.58,5.97,11.57,6.91,4.96,6.77,8.51,9.27,7.77,5.02,7.45,9.35,5.76,9.15,8.46,6.27,6.31,6.4,9.1,7.11,9.02,5.85,5.75,9.3,6.09,6.77,5.03,7.18,8.51,8.03,7.56,6.12,5.13,5.63,9.48,5.74,10.78,9.41,9.91,11.35,9.57,10.03,8.67,7.26,5.95,9.05,10.82,9.96,7.26,9.49,6.25,6.35,7.18,14.83,7.99,5.36,9.07,5.02,7.94,9.78,5.86,9.42,6.85,8.63,7.3,12.66,5.65,5.53,11.87,11.11,5.76,11.39,10.83,5.5,8.54,5.3,8.15,8.57,12.49,9.55,16.54,4.96,7.64,7.67,8.37,5.64,5.34,5.54,8.65,4.97,8.2,7.59,9.21,7.9,8.06,5.42,5.47,5.86,5.26,7.14,9.75,7.9,8.35,10.87,5.36,9.4,6.11,5.23,7.9,10.93,5.99,5.32,15.38,12.94,10.97,6.46,6.71,6.59,6.46,6.08,7.75,9.62,5.1,8.9,9.83,5.34,14.49,5.85,8.21,7.42,5.36,4.98,6.53,13.48,7.85,8.21,8.21,10.23,13.78,5.65,5.81,5.52,4.98,7.49,5.88,10.57,6.16,14.31,10.42,5.9,5.43,8.38,10.77,5.24,5.45,7.91,8.51,10.38,4.96,9.03,6.63,4.94,7.59,5.09,10.95,10.69,8.31,10.68,11.74,8.47,9.73,5.18,9.48,8.09,5.72,10.95,7.38,8.46,5.12,7.2,5.09,7.86,9.19,5.34,10.49,5.32,7.53,6.36,5.13,8.22,6.46,6.28,5.41,9.16,8.8,9.78,11.24,11.11,9.84,10.94,13.87,14.51,7.07,10.38,5.06,5.24,5.99,9.57,5.65,5.51,12.2,10.98,6.25,5.37,13.67,8.76,9.49,11.29,11.67,9.12,7.69,5.27,6.49,9.14,7.27,5.85,4.87,9.43,7.16,7.22,5.04,5.41,8.47,8.13,7.64,7.92,8.62,12.19,7.21,5.92,10.2,10.21,9.48,9.24,11.82,8.78,6.8,12.56,9.66,8.46,7.32,14.26,8.43,5.03,7.81,8.1,12.72,9.38,5.92,5.26,7.79,6.96,12.32,9.1,5.94,6.09,7.17,8.97,10.03,5.88,10.9,6.46,10.82,11.66,11.46,6.81,6.49,6.76,5.13,5.71,6.38,5.12,8.69,9.44,6.08,7.05,12.03,13.95,9.91,10.39,10.57,5.75,6.65,9.04,16.98,8.78,5.06,7.61,10.87,8.48,5.81,9.57,13.8,9.81,9.12,12.06,12.86,7.62,12.28,11.08,10.78,15.28,5.29,8.17,4.85,5.01,15.94,12.63,5.25,8.49,6.13,5.74,9.37,8.19,8.83,11.34,7.01,9.15,10.19,8.24,9.66,5.24,10.03,9.63,17.52,7.77,8.42,8.31,10.9,9.37,9.95,6.62,10.3,5.1,11.36,9.33,4.81,6.29,5.13,13.63,6.32,6.31,6.49,8.48,5.99,6.91,8.59,6.14,10.79,5.04,8.85,10.85,5.22,7.22,6.78,8.2,4.82,8.61,6.53,9.6,7.53,5.6,5.94,11.26,13.75,5.29,6.5,10.78,12.67,8.22,5.39,12.68,5.12,11.96,4.98,5.31,5.2,7.15,8.14,13.01,14.69,12.96,9.36,6.02,12.98,10.7,7.27,8.45,7.48,10.61,12.89,5.8,11.37,9.86,12.86,10.18,5.05,5.83,5.66,6.37,5.65,9.19,6.36,9.24,12,10.11,6.8,9.5,9.51,9.91,8.87,13.68,9.56,5.22,9.3,9.36,14.02,10.98,7.46,5.05,9.74,10.03,5.55,7.5,5.25,8.05,12.84,13.37,10.02,10.44,10.81,5.2,10.58,9.91,5.83,12.2,15.39,5.45,6.31,11.19,5.58,7.56,9.13,6.95,7.9,7.66,9.27,6.31,10.25,10.03,7.54,11.21,9.97,6.32,9.22,5.66,13.42,5.95,11.36,6.66,8.34,10.79,10.25,7.08,9.07,6.42,10.34,9.84,6.55,8.85,7.29,12.16,7.02,12.6,9.84,4.88,16.28,5.72,10.85,9.44,10.33,11.82,7.77,14.37,5.61,9.68,8.89,6.19,6.29,7.81,11.74,9.57,5.06,6.54,8.61,8.83,6.97,7.92,11.38,5.4,8.53,7.86,11.3,9.39,7.56,8.19,9.77,13.14,8.72,14.03,14.51,5.57,5.35,9.84,9.22,11.44,10.64,8.92,8.83,6.58,5.15,6.19,8.63,11.04,10.2,8.85,5.59,6.54,8.39,5.1,10.38,7.57,10.88,8.87,6.17,7.78,8.82,6.58,7.27,9.19,12.75,7.88,6.58,12.32,13.28,5.58,11.56,6.61,8.84,10.2,8.55,5.97,6.07,5.97,8.24,4.95,10.73,13.88,10.98,8.76,10.47,10.79,7.28,12.08,8.19,8.72,5.5,12.55,7.49,5.38,8.3,6.97,5.17,11.16,10.59,11.78,10.28,7.03,10.67,9.66,4.9,5.65,12.26,5.36,5.05,7.05,8.61,13.68,10.77,9.13,5.35,8.2,13.02,8.49,5.46,11.68,9.3,5.18,8.61,5.68,5.64,12.25,8.28,14.1,7.01,5.76,5.19,9.3,11.07,7.09,7.61,6.96,8.19,9.96,5.31,11.98,6.58,6.51,6.1,6.64,11.27,7.57,11.26,6.74,11.91,10.6,9.36,11.25,6.52,7.05,11.97,12.01,8.57,8.85,13.87,6.11,10.88,10.78,10.32,6.67,13.95,7.09,9.64,5.07,5.22,5.49,8.71,11.62,11.16,7.13,7.69,10.12,14.54,6.31,6.56,11.7,10.19,11.16,5.37,15.57,6.53,11.8,7.72,12.85,7.3,8.34,7.64,7.2,5.18,12.23,8.87,6.85,12.71,8.01,7.81,10.33,11.08,9.13,12.75,9.22,9.88,8.6,6.06,6.76,10.13,5.85,5.02,14.8,7.88,10.23,10.45,10.76,8.89,7.52,11.02,10.42,5.79,9.22,11.94,10.79,5.67,12.05,9.99,13.68,11.95,8.95,10.89,12.05,5.42,7.89,10.35,7.83,10.8,6.71,4.87,7.92,4.99,13.77,9.16,9.78,11.95,9.04,5.56,4.9,10.67,11.38,12.91,6.66,7.88,9.06,9.96,7.79,10.3,8.55,9.91,12.45,14.34,15.32,10.2,7.47,9.42,5.87,9.88,6.42,10.62,10.65,7.18,7.97,12.67,6.07,8.11,9.07,11.87,5,10.1,9.58,9.29,11.13,5.92,5.42,7.44,5.15,8.68,9.67,5.62,9.39,10.94,5.95,5,9.41,6.19,8.43,13.44,10.43,7.2,6.93,9.75,5.92,8.31,11.24,7.58,9.3,5.67,8.37,8.61,8.85,9.59,8.28,8.33,9.14,12.5,8.13,9.57,6.69,11.66,12.19,9.99,11.36,5.02,6.56,12.3,11.29,9.58,5.29,7.3,10.82,6.85,9.3,7.33,11.53,6.36,11.55,6.18,10.96,5.91,10.92,12.92,11.51,5.64,10.25,9.89,4.98,5.38,15.02,13.2,8.38,8.35,5.38,5.41,7.65,12.3,7.55,5.24,9.89,6.97,8.23,5.53,5.24,6.93,11.37,7.4,10.61,10.88,8.15,12.28,5.4,9.73,12.46,8.04,8.58,9.16,10.67,9.64,6.71,10.31,8.71,9.9,10.66,5.49,9.92,5.13,14,9.29,5.02,7.37,9.43,8.29,13.82,5.95,5.76,5.35,9.34,15.74,13.18,8.69,7.76,5.06,8.86,6.38,9.96,7.15,7.6,13.47,10.85,9.14,5.1,5.52,8.97,10.73,7.51,5.36,6.64,8,6.64,8.74,8.49,7.96,5.18,5.64,9.42,5.04,8.96,8.4,13.68,8.12,12.81,5.17,12.4,9.36,11.72,5.91,11.06,9.62,11.58,5.14,6.92,13.11,7.58,6.24,10.75,8.95,6.91,10.28,11.15,8.08,10.67,10.31,9.66,6.32,11.45,4.96,7.81,8.6,5.1,7.77,5.78,10.78,13.43,8.57,9.82,7.71,6.52,12.45,8.3,9.43,10.9,14.29,11.63,9.36,6.1,8.3,10.13,8.04,11.98,11.23,7.24,5.19,13.61,9.07,10.29,10.14,8.88,9.81,8.51,10.67,9.73,7.91,10.1,9.13,8.32,5.7,6.29,6.87,9.85,9.38,4.87,11.62,11.44,11.38,4.98,9.36,8.82,9.02,5.24,12.68,13.98,6.14,5.21,7.89,5.01,9.95,8.65,4.94,5.52,8.31,8.56,5.24,12.72,5.9,9.2,10.26,5.62,13.35,9.95,5.19,10.51,9.88,7.17,7.91,7.75,8.46,9.9,5.32,5.06,5,8.56,5.4,4.98,5.07,5.98,16.5,6.12,6.11,8.38,11.49,9.21,6.73,7.96,11.86,12.21,7.39,10.59,11.07,11.29,6.02,10.97,8,9.55,10.67,7.24,9.83,11.65,14.21,6.06,9.55,6.31,11.78,9.1,10.25,11.35,12.25,8.32,11.57,14.33,12.14,10.25,5.21,10.27,9.79,9.89,6.48,10.53,5.29,8.36,10.44,9.03,10.78,9.7,10.79,12.35,7.97,9.59,11.86,9.15,12.67,5.43,10.05,5.45,11.06,5.3,5.51,11.7,5.61,8.02,5.25,8.4,10.64,4.97,10.72,10.9,9.73,11.64,8.09,12.18,10.19,11.12,7.89,6.23,8.23,6.94,12.08,9.15,8.77,5.34,8.07,5.79,8.68,14.3,9.94,6.57,4.93,7.21,11.12,8.7,7.71,10.43,5.69,6.9,13.09,5.27,9.6,9.97,10.68,10.13,8.07,5.3,8.18,13.21,15.49,9.32,9.2,6.9,5.11,8.75,11.9,8.49,9.82,9.9,11.53,10.87,7.56,9.36,8.75,11.49,8.86,8.65,9.68,6,8.67,8.89,10.94,5.57,9.22,12.33,10.37,5.36,8.92,6.65,7.53,11.5,5.78,11.07,10.08,7.21,13.14,8.73,11.22,6.32,6.28,11.84,11.25,12.3,8.34,9.65,8.02,4.96,5.18,11.09,11.2,7.68,8.18,8.24,8.83,6.09,11.65,6.85,9.2,9.3,17.12,10.28,5.69,7.16,5.31,8.68,10.07,6.68,5.18,7.73,9.55,6.91,10.66,8.64,11.53,10.12,5.06,11.94,9.12,7.17,14.74,9.33,6.86,9.5,6.92,9.49,7.67,10.37,7.01,7.69,6.36,6.45,6.89,6.04,11.27,11.17,6.92,5.04,11.66,11.76,6.36,10.1,12.66,11.57,6.66,9.73,9.11,9.56,9.73,5.66,5.56,6.95,14.18,9.21,8.83,10.69,11.13,13.24,9.53,9.47,5.27,7.21,9.94,7.99,5.96,11.2,7.51,9.86,5.2,13.81,6.42,11.39,5.85,6.26,10.48,8.19,7.98,9.33,6.16,13.55,6.55,9.56,5.42,11.11,10.88,12.24,8.99,8.19,11.94,7.37,5.27,6.92,12.68,7.33,12.13,10.04,9.32,10.65,11.99,10.12,10.76,9.14,7.11,14.36,8.14,14.85,11.33,15.57,11.64,4.98,7.38,8.32,5.17,11.53,8.96,9.35,13.95,5.2,7.91,6.31,7.81,11.19,9.5,7.19,11,11.63,13.12,6.21,14.19,11.32,12.85,11.61,11.49,9.98,4.92,11.19,13.34,8.16,9.29,7.49,5.03,11.71,9.93,8.76,10.54,7.52,11.11,5.39,11.22,13.6,6.02,5.24,11.72,5.82,5.04,7.6,6.87,11.15,7.99,6.75,5.68,4.9,4.83,11.13,10.68,10.88,8.36,7.62,12.27,11.46,9.13,11.39,9.88,10.18,7.19,9.26,10.62,8.4,10.51,10.31,11.63,11.8,10.17,9.02,8.03,8.8,12.9,8.08,5.13,13.36,11.51,8.2,10.33,12.77,10.04,11.33,8.4,11.89,12.91,12.16,8.92,4.93,5.2,7.2,7.91,5.27,8.33,5.9,7.41,5.18,10.91,7.56,5.66,9.45,6.68,7.51,8.93,7.99,6.47,5.24,8.71,11.86,9.6,5.71,7.7,5.67,4.94,12.68,9.79,10.06,9.98,6.63,8.95,15.59,5.66,5.38,5.24,5.24,6.15,14.12,8.95,7.55,5.52,10.88,7.43,10.17,13.27,11.73,11.59,5.44,8.34,6.89,7.32,7.08,5.92,5.46,5.51,9.6,5.74,7.81,6.06,11.33,14.21,10.33,10.19,6.48,9.01,6.58,5.76,5.4,12.03,7.87,6.51,9.79,7.76,5.46,5.05,9.56,10.37,9.33,6.19,6.74,8.23,12.58,12.8,8.43,11.9,6.71,6.29,8.31,8.35,9.88,9.56,8.4,10.31,9.16,8.78,9.56,12.38,12.09,10.7,8.14,10.78,6.83,9.43,14.09,6.21,13.45,12.83,9.88,5.59,11.84,5.39,7.52,5.49,9.13,5.73,8.37,4.98,6.26,9.74,8.13,5.6,7.03,11.84,9.38,10.17,13.75,8.13,10.17,11.47,12.03,13.91,12.17,9.65,5.82,5.32,6.25,8.32,5.93,7.4,9.06,7.75,10.28,10.5,10.65,7.63,7.27,7.19,12.29,6.05,10.09,10.53,9.77,12.91,8.5,11.27,14.43,8.05,12.28,8.8,5.56,5.24,13.16,9.32,9.59,5.16,5.38,7.04,12.16,5.32,5.78,16.04,5.8,9.34,12.06,10.57,8.58,12.62,11.84,7.03,5.72,8.13,12.01,7.94,7.38,10.56,10.46,9.47,10.31,9.27,12.27,11.91,11.5,12.9,14.09,6.95,9.41,13.06,5.57,9.1,10.89,7.84,7.42,9.72,8.91,7.64,8.33,6.18,10.79,9.77,9.97,11.03,8.13,12.72,12.66,9.13,5.67,10.38,8.16,9.47,9.71,8.14,10.62,8.01,6.23,11.48,17.21,7.77,11.23,10.77,5.02,7.85,5.36,10.29,5.1,7.94,6.81,8.04,8.14,10.58,7.02,8.64,6.95,8.02,9.62,12.18,9.53,8.73,7.91,6.91,11.42,7.82,11.15,11.97,6.01,5.13,7.67,8.83,6.08,10.55,9.14,5.57,5.18,8.79,13.97,6.02,8.57,13.05,9.88,10.25,7.87,6.81,9.31,7.51,8.47,7.78,10.24,12.54,9.86,7.5,7.02,8.13,5.02,5.86,12.21,11.34,6.76,6.18,15.42,6.25,8.99,7.15,6.88,9.48,8.48,8.35,7.27,9.54,10.25,10.39,5.83,6.49,10.78,9.39,5.46,10.67,9.54,12.56,6.6,11.02,5.62,7.32,6.15,8.6,10.99,5.74,4.96,5.15,7.04,5.66,9.37,10.14,9.92,9.49,9.27,9.17,13.18,5.45,7.57,5.77,10.84,7.17,9.1,5.85,5.89,10.7,4.93,5.19,7.54,9.57,7.43,5.41,9.28,8.07,5.66,5.16,11,10.91,9.33,5.62,10.88,7.82,8.3,7.05,9.36,8.3,5.29,5.08,10.58,6.84,8.95,8.1,5.2,10.52,5.41,13.21,6.79,4.84,8.73,12.82,7.92,8.95,6.94,5.99,5.25,11.44,12.75,5.44,5.23,15.1,8.47,9.83,13.85,13.58,13.52,9.16,5.78,7.08,5.28,17.01,7.66,6.61,7.62,11.27,13.56,6.76,5.9,10.61,7.67,10.56,5.94,5.06,5.2,11.7,7.37,10.92,6.41,5.19,12.87,12.35,11.08,11.15,7.41,7.69,9.26,7.86,5.01,8.22,12.49,8.78,11.58,8.49,5.11,7.02,5.19,10.53,5.25,8.56,9.64,12.61,12.12,13.46,8.11,7.31,6.43,10.4,11.82,5.44,10.04,6.39,8.23,8.75,10.76,13.25,11.97,9.93,6.06,7.42,6.01,5.99,10.57,5.81,10.06,8.79,11.69,6.19,9.89,6.41,9.81,7.87,12.24,5.03,12,8.25,7.67,8.83,10.24,6.54,4.9,9.38,5.28,9.67,9.87,8.81,11.46,9.96,6.87,7.71,15.36,4.97,8.38,11.3,11.05,5.94,12.42,10.07,9.95,8.97,9.44,9.58,9.93,13.28,6.04,10.18,11.73,7.52,10.11,8.26,7.01,6.03,5.46,13.92,10.07,11.02,13.09,9.15,12.66,11.02,6.17,7.09,10.67,5.44,6.69,9.22,10.58,5.26,8.2,9.66,5.45,5.44,5.09,14.43,8.79,12.11,5.64,5.76,9.41,5.36,11.8,12.72,8.06,9.66,8.4,9.98,9.17,9.11,7.79,6.69,4.96,5.12,10.54,12.07,8,5.34,9.12,6.05,6.56,10.33,7.47,7.31,10.11,9.75,12.76,6.25,9.55,6.55,15.46,11.72,7.53,10.03,8.98,13.34,10.08,12.12,5.11,11.82,11.84,5,11.95,11.76,7.64,8.94,5.19,8.32,10.65,10.96,9.77,6.17,5.23,13.37,12.35,9.61,7.64,8.3,5.61,8.35,6.26,11.88,10.56,5.9,10.32,10.65,10.49,10.99,9.87,9.09,10.45,9.13,6.47,11.47,10.76,5.87,5.44,10.63,9.51,6.25,13.25,8.24,6.52,10.05,10.73,6.16,5.09,13.61,7.83,8.15,7.64,10.06,8.5,15.13,8.79,6.93,8.49,11.04,5.08,8.58,10.41,5.02,11.93,5.99,6.9,5.52,5.55,10.25,5.21,8.16,7.52,6.59,10.06,10.51,9.84,9.97,6.25,8.18,7.58,7.69,5.93,7.4,5.87,6.96,11.66,5.91,8,8.67,11.88,7.37,9.17,9.22,9.73,12.04,6.15,8.64,5.19,11.71,7.58,9.44,13.2,9.93,12.04,9.25,5.46,7.53,8.84,9.21,5.45,8.38,12.37,7.75,10.39,8.83,6.06,8.41,11.53,7.29,13.93,8.41,7.76,8.9,9.49,12.41,6.66,11.04,6.86,6.15,9.62,9.82,16,8.9,7.08,5.92,6.84,11.17,6.49,5.86,7.02,11.37,8.18,12.16,14.58,7.13,10.19,7.26,6.64,6.94,10.09,5.66,9.67,11.48,10.56,8.69,6.31,9,12.41,9.86,10.71,8.96,5.45,13.6,16.53,5.63,7.57,8.55,9.95,7,8.02,9.29,8.03,5.39,8.41,13.67,10.94,10.66,5.24,5.83,4.93,8.61,9.26,12.99,10.14,5.3,4.97,11.66,10.53,5.31,5.33,6.63,6.31,9.38,7.4,11.19,11.32,12.15,5.39,14.41,10.54,12.76,5.12,8.03,10.66,5.05,7.41,8.08,10,7.34,4.96,6.72,6.79,10.7,6.14,8.39,9.83,5.26,7.14,8.26,4.99,8.19,5.52,10.48,8.48,5.09,6.25,11.67,5,5.31,5.76,5.02,9.51,10.36,13.33,5.32,10.43,12.95,6.97,11.09,9.31,9.12,6.51,5.14,8.4,13.65,13.3,13.26,5.62,6.24,12.45,8.01,10.15,6.4,7.62,7.35,7.62,5.18,7.14,13.19,8.75,13.32,9.64,9.83,6.98,12.56,5.28,10.47,5.19,6.77,11.53,8.73,8.38,10.85,7.25,5.47,5.35,8.62,6.25,5.33,13.83,12.72,8.74,5.37,12.62,5.82,8.05,8.84,7.24,8.44,10.13,14.12,7.71,6.82,6.97,7.59,12.24,5.17,11.93,12.64,8.41,8.94,11.22,11.67,5.4,7.55,8.94,5.47,11.07,9.69,13.21,5.4,9.86,6.35,6.9,6.82,5.54,14.11,14.14,10.16,6.18,17.23,10.61,7.14,8.84,7.5,5.09,7.6,7.56,10.44,10.9,6.73,4.91,5.36,6.44,5.79,11.14,8.92,12.16,5.37,7.79,6.78,9.12,10.37,7.44,9.47,10.41,11.43,6.07,7.6,9.12,8.63,11.64,7.87,6.59,7.34,9.87,11.94,8.65,7.63,10.1,10.37,11.86,9.67,11.77,9.38,9.46,10.92,9.25,5.44,7.29,9.74,13.42,7.97,14.87,7.79,8.93,7.84,5.02,6.39,8.52,12.4,8.5,7.94,11.11,8.85,14.62,8.84,9.38,9.35,5.14,12.41,5.8,6.7,8.66,9.17,8.02,10.78,7.82,12.82,8.71,11.16,10.84,10.65,11.88,8.79,14.22,11.74,6.99,15.39,11.7,8.24,12.45,11.23,6.28,5.86,5.72,7.89,8.22,9.88,6.03,8.55,7.38,8.61,6.69,6.66,10.32,9.26,10.44,6.92,5.63,6.89,6.63,5.88,14.53,10.34,7.07,11.91,7.41,10.25,8.73,8.34,8.6,8.41,5.58,10.47,6.11,8.56,13.99,5.67,10.51,10.28,12.48,11.57,11.76,11.95,7.38,7.45,8.34,7.14,10.1,5.24,9.58,7.43,5.84,6.08,9.76,9.78,10.61,10.44,9.15,12.35,7.38,7.41,6.07,7.46,8.21,15.55,10.31,4.98,5.27,7.14,6.96,9.43,5.22,6.22,5.46,5.74,9.58,7.74,6.85,5.88,8.64,8.27,7.51,8.15,6.02,13.92,7.16,9.18,5.79,6.49,11.43,11.95,5.43,11.93,5.32,8.28,5.26,13.54,6.37,7.94,8.12,5.77,6.98,11.21,9.28,7.21,5.02,9.88,11.86,5.98,5.43,7.99,5.22,5.84,9.52,6.6,9.6,6.25,10.87,7.14,6.78,5.97,8.67,7.37,8.33,11.43,11.58,5.73,5.67,6.36,13.26,6.19,6.74,5.54,9.7,9.73,10.17,7.92,10.4,11.68,8.32,10.59,8.03,5.28,9.37,8.01,5.17,11.3,6.98,9.57,8.36,7.52,5.27,13.88,10.94,8.69,6.01,7.08,11.66,7.71,9.13,8.63,9.64,6.99,8.89,5.25,9.72,5.09,6.34,6.49,8.37,5.5,11.63,10.6,10.71,8.9,8.89,5.35,5.26,9.67,9.31,5.08,14.61,6.61,5.97,7.28,4.96,5.13,8.42,5.6,6.4,7.29,16.11,5.37,5.39,10.29,8.46,4.88,5.33,5.21,5.01,11.83,11.96,8.41,10.54,4.95,5.31,8.65,7.06,5.89,7.93,10.81,6.04,10.1,8.4,8.31,5.2,8.44,4.87,8.38,6.56,10.64,6.91,16.07,9.1,9.11,10.6,10.69,7.05,6.24,12.23,9.91,8.08,14.21,5.55,10.36,5.66,9.32,6.78,7.36,7.58,5.24,9.87,6.47,5.03,9.91,4.97,6.12,8.62,12.34,5.32,9.16,11.1,14.28,10.45,6.49,15.46,6.05,6.16,7.71,6.3,13.67,6.07,7.54,9.94,7.4,5.73,10.3,5.19,5.27,8.25,5.4,4.98,7.68,8.99,8.92,5.96,7.62,5.13,7.25,5.67,9.66,9.5,9.41,7.33,9.64,12.14,11.14,7.74,4.89,5.07,11.57,8.03,6.12,4.96,9.84,8.65,10.56,7.32,8.51,12.3,7.5,5.18,6.64,8.35,13.16,9.01,5.14,5.13,5.35,7.23,6.22,5.75,11.83,5.56,5.15,12.95,7.64,6.16,4.92,11.69,4.94,10.19,9.02,5.29,9.03,6.72,6.33,6.12,12.62,7.23,12.69,5.37,5.22,4.98,5.66,14.19,6.25,9.65,8.35,6.02,6.2,8.19,5.97,6.17,6.83,9.57,10.21,6.88,5.6,9.62,10.72,9.46,5.95,10.03,9.07,9.18,5.44,13.33,10.14,5.1,9.47,7.06,7.28,6.77,7.56,13.79,5.18,12.08,8.72,11.07,4.99,10.23,6.52,5.61,6.52,13.28,4.91,9.7,9.24,5.19,10.11,9.9,6.3,9.37,9.65,9.48,10.12,5.07,8.84,7.15,5.13,5.34,11.04,6.4,11.29,9.59,8.7,10.5,6.5,5.12,6.83,7.39,6.56,8.14,5.37,8.54,8.9,5.67,5.82,6.2,6.94,8.9,6.06,5.03,5.67,9.83,5.07,5.48,5.66,7.93,6.2,6.89,6.54,6.06,7.83,11.35,5.36,4.86,9.53,10.68,9.6,5.47,5.27,5.15,10.79,7.36,7.11,6.58,12.19,5.61,9.71,6.5,9.38,7.1,10.85,9.74,8.15,7.16,9.22,7.43,10.6,6.82,12.99,7.21,11.85,5.88,5.17,8.95,5.99,6.26,8.84,4.87,11.57,6.05,10.15,5.95,9,13.1,10.05,7.11,7.25,5.86,5.67,7.31,11.53,8.07,7.09,10.73,7.08,12.01,5.46,6.03,11.64,7.65,8.43,12.6,7.38,13.47,6.57,6.25,5.64,11.02,10.42,11.54,10.44,5.28,6.23,10.63,9.05,4.96,11.86,6.74,7.1,5.36,5.63,11.52,8.47,8.91,11.08,8.14,10.08,13.71,6.14,5.02,8.56,5.92,8.2,9.76,10.31,7.21,6.66,5.25,9.48,5.74,5.31,7.63,10.91,8.45,5.07,9.18,12.93,4.9,10.75,5.5,6.2,5.24,8.73,7.17,6.43,10.31,5.11,5.74,7.8,7.2,5.29,9.67,9.8,9.23,6.76,6.48,5.09,4.89,5.02,8.98,15.48,11.56,5.77,11.99,9.05,5.45,7.5,11.6,5,6.44,7.5,6.3,9.49,7.5,9.53,7.78,11.36,12.02,12.18,8.17,5.39,10.37,9.77,6.24,5.36,8.21,6.64,11.05,9.77,8.19,8.99,8.61,5.06,6.21,7,6.04,5.18,5,6.26,7.47,5.06,11.24,8.19,7.27,8.59,8.5,9.77,8,9.75,11.99,6.81,10.09,7.49,5.11,5.42,5.13,6.33,5.73,9.86,7.23,9.21,7.21,6.57,7.23,7.55,17.1,7.14,11.87,13.58,10.78,8.06,8.18,10.22,9.79,10.37,6.18,5.49,8.88,6.44,5.5,6.43,10.5,8.28,10.24,7.38,5.2,5.16,5.16,4.99,4.96,8.06,10.43,9.8,6.68,5.22,5.54,6.29,9.37,5.29,8.12,11.39,8.05,5.54,5.62,12.3,9.2,5.44,7.56,10.27,8.98,7.96,7.08,7.83,11.44,11.2,8.86,14.74,7.8,5.05,9.65,8.52,7.31,10.7,5.07,8.82,9.19,7.41,7.99,13.68,9.91,6.26,15.26,8.88,7.11,8.66,13.39,9.37,8.45,10.24,14.1,9.98,10.42,9.62,8.82,8.41,6.72,5.52,5.33,5.18,8.83,11.56,6.31,7.64,10.64,5.47,8.58,10.97,7.54,12.78,8.81,6.84,8.54,7.69,9.88,11.04,6.36,12.77,6.84,11.52,8.04,13.56,5.8,11.73,5.24,12.51,5.89,5.93,5.66,9.23,11.97,4.83,5,5.07,7.04,9.06,5.44,6.81,11.45,5.52,5.17,7.13,6.67,5.01,5.91,8.17,8.19,6.65,8.96,7.56,5.31,5.52,9.26,6.84,8.63,4.93,9.77,6.26,6.11,7.79,5.81,5.16,5.58,6.23,6.18,6.14,5.58,5.98,7.92,7.43,5.55,6.53,5.05,5.55,6.35,5.13,10.32,10.52,8.64,6.3,5.16,4.85,9.97,7.2,6.28,6.99,13.34,6.63,11.04,13.23,9.53,10.38,4.87,8.92,8.48,11.49,5.52,7.56,7.62,8.5,4.99,7.71,6.28,7.08,9.89,9.19,5.22,10.76,10.25,6.36,7.93,7.5,8.29,6.72,5.19,7.81,5.87,5.17,7.36,9.48,5.24,6.6,9.01,7.82,10.16,6.86,6.59,9.05,10.86,5.06,7.2,5.42,5.73,4.85,5.11,5.75,5.03,5.87,11.23,7.45,4.96,5.33,9.5,5.66,9.2,10.57,10.87,10.67,10.85,12.73,8.9,12.57,7.75,5.91,8.36,8.5,5.16,4.92,10.49,13.53,8.31,5.51,5.21,10.33,5.94,7.89,8.46,8.16,5.49,5.81,7.25,5.1,6.03,14.2,9.13,5.79,5.92,11.25,6.63,11.51,6.46,10.6,5.26,7.8,13.25,11.78,10.44,6.91,6.14,5.43,4.79,10.81,6.35,5.63,7.28,6.74,7.15,7.5,15.16,5.44,5.1,7.73,7.42,6.39,9.55,5.76,5.33,10.88,9.41,10.35,6.79,5.06,7.01,10.53,6.61,5.93,10.84,6.03,6.32,9.28,7.48,5.26,6.97,5.63,5.47,9.13,7.5,7.32,13.89,8.94,5.81,5.66,10.53,7.45,7.11,7.87,5.72,7.53,10.35,5.3,9.74,8.33,7.93,8.67,9.28,11.53,7.72,8.07,8.33,12.54,5.44,8.73,4.94,4.99,10.91,6.89,5.85,9.47,6.7,8.27,5.56,11.62,12.16,6.83,12.57,8.67,5.78,11.26,8.67,5.42,10.3,5.07,5.09,5.64,6.01,8.52,6.53,6.92,5.01,7.75,6.29,12.29,5.29,8.08,11.15,6.84,11.21,11.4,9.04,6.66,5.34,7.5,8.04,11.04,12.3,8.37,13.61,8.84,10.44,9.14,8.32,5.95,5.37,6.55,12.56,11.21,11.61,7.54,9.65,7.45,5.87,5.03,5.05,10.57,11.02,5.37,6.75,7.92,5,6.68,10.02,4.9,8.74,14.73,8,5.71,8.58,10.15,7.03,11.54,7.11,10.57,10.28,5.53,8.51,6.05,4.79,5.59,8.59,5.28,11.04,7.12,7.08,6.06,9.32,11.25,5.91,13.2,7.88,9.09,8.55,11.15,6.23,7.89,7.7,11.65,9.95,5.88,9.28,11.02,6.48,5.17,4.78,5.57,10.92,8,9.42,12.89,4.95,5.09,6.67,6.32,5.52,5.4,10.32,5.06,4.91,7.53,8.17,8.55,8.73,10.56,6.02,5.36,8.57,10.43,10.06,5,11.73,15.64,9.07,12.4,11.11,10.36,8.24,12.49,5.64,5.76,9.03,6.22,6.02,7.57,6.4,5.94,5.29,8.9,8.65,5.37,8,5.12,6.51,8.68,5.62,13.27,9.8,7.49,13.33,8.88,8.62,7.53,8.76,7.88,5.72,10.71,4.93,11.12,7.41,8.26,16.06,5.24,9.24,10.28,10.37,5.78,7.76,10.18,6.71,5.85,6.16,11.11,6.01,8.98,16.81,6.13,7.59,12.62,6.32,5.3,9.04,8.55,6.03,8.57,5.7,7.27,5.08,5.17,4.96,9.92,12.43,13.4,10.39,5.6,5.35,10.96,7.82,6.12,5.54,5.47,8.68,9.93,9.76,7.37,6.52,5.01,8.53,5.41,9.68,11.61,5.11,8.68,5,11.84,5.05,9.55,8.69,5.43,6.77,5.44,6.53,12.88,6.09,5.33,6.65,6.95,10.12,6.27,11.71,5.1,7.19,6.94,5.24,4.93,6.24,10.01,5.41,5.12,5.67,5.22,8.29,15.45,5.78,8.8,7.83,7.57,5.33,9.35,9.44,11.57,6.28,11.27,7.57,6.72,5.04,7.61,5.36,6.23,5.62,5.52,6.33,5.33,5.01,10.44,6.75,5.57,6.59,9.57,6.12,7.33,8.94,7.79,8.54,5.01,5,12.32,8.54,5.19,6.48,7.42,5.34,5.75,5.02,6.69,6.54,5.63,5.8,5.75,12.98,5.11,4.79,5.33,7.15,5.36,8.2,5.84,7.18,7.37,8.58,5.56,6.39,5.53,4.9,5.02,5.67,4.91,8.3,7.79,4.97,5.55,7.32,7.67,11.07,8.01,10.99,8.04,6.38,6.98,7.16,5.61,6.58,5.89,8.82,5.6,9.69,7.31,7.97,7.47,5.12,5.58,4.97,13.83,9.2,5.7,5.09,8.62,8.63,8.43,5.76,6.09,8.43,10.12,5.25,8,5.19,7.12,7.1,13.5,5.08,9.48,7.56,10.99,7.73,7.17,10.27,5.03,5.84,5.09,8.12,5.73,9.6,6.21,14.35,5.1,14.15,8.63,7.46,8.83,5.1,8.52,7.39,5.77,5.65,8.04,9.28,6.31,6.74,6.22,9.71,12.05,6.06,9.77,11.43,5.17,12.31,5.63,9.8,5.24,5.19,7.86,6.95,9.85,6.97,7.56,5.48,9.03,5.87,14.46,12.47,5.04,5.08,4.95,4.9,12.77,12.89,8.02,4.98,7.79,11.15,11.7,6.11,7.99,6.33,7.99,9.8,5.79,4.97,8.01,7.51,5.18,5.22,11.93,12.34,14.75,6.9,5.18,8.23,5.16,4.96,8.02,11.09,7.56,5.81,8.51,5.58,5.06,6.19,6.05,10.57,6.71,6.02,10.79,5.69,6.26,5.23,8.62,5.16,7,6.61,7.47,7.72,4.93,5.42,7.07,5.16,7.12,8.35,6.35,7.82,5.8,8.32,5,10.55,4.96,6.06,7.57,12.01,5.81,8.14,6.77,11.78,7.58,5.15,5.56,13.58,8.63,6.68,8.85,9.68,7.67,8.26,5.32,5.08,7.96,6.33,5.25,9.85,9.38,6.53,8.59,9.08,10.84,7.89,5.09,12.08,8.53,7.08,5.71,9.79,5.87,6.04,7.49,4.87,9.25,7.58,9.78,5.92,10.09,6.22,9.32,4.92,5.56,5.96,6.18,8.65,9.08,6.73,4.92,4.99,6.43,6.73,5.09,5.18,11.49,4.84,5.33,6.21,5.19,6.68,5.16,7.59,5.46,8.92,9.14,11.07,9.76,9.35,13.7,5.05,5.25,7.62,5.15,8.72,6.79,8.74,5.18,6.69,6.78,4.96,5.03,9.33,10.21,8.36,10.94,5.15,5.55,6.2,5.31,5.45,4.96,6.22,6.57,6.18,5.63,12.88,6.52,5.62,9.18,6.54,11.93,9.15,7.54,7.27,6.08,5.05,7.15,8.69,8.63,9.8,7.21,7.28,8.45,9.76,5.14,5.36,8.38,9.47,7.9,5.13,9.14,10.22,5.18,6.63,5.08,5.04,7.55,8.01,6.45,7.03,7.49,5.09,5.33,5.04,5.58,5.58,8.04,7.42,5.54,5.93,4.93,7.57,5.11,4.93,4.88,4.96,10.62,5.12,5.23,4.9,6.28,5.94,5.58,6.12,6.15,5.65,10.99,10.43,5.18,5.14,5,6.51,4.97,5.79,8.15,5.58,4.94,12.64,5.41,6.61,6.49,9.94,5.77,8.43,7.88,7.25,7.61,6.03,4.93,5.59,6.05,8.4,7.35,6.89,5.05,7,8.01,6.4,5.11,5.52,5.14,6.63,5.13,13.71,8.52,7.16,10.46,7.58,7.02,7.09,5.68,5.29,6.71,10.87,8.21,10.26,9.68,11.03,13,10.86,6.81,6.39,5.49,6.17,10.41,9.51,10.48,10.37,8.45,10.89,5.18,6.32,5.37,6.99,6.71,6.73,5.06,8.3,5.31,11.12,8.81,6.42,5.91,10.04,5.2,5.13,5.47,5.17,9.27,5.62,9.76,8.79,6.26,8.94,8.2,5.95,5.27,5.35,5.68,12.75,5.7,5.83,8.77,10.53,12.64,8.65,7.74,10.1,5.49,5.02,10.31,7.3,5.87,6.07,11.92,6.85,9.11,8.47,7.33,7.67,4.91,10.96,8.73,15.97,6.81,10.25,8.25,7.76,9.98,9.83,7.7,9.61,5.85,7.59,6.71,7.21,7.48,7.41,9.1,7.1,6.8,8.29,8.4,6.81,5.74,7.32,5.05,4.99,5.97,7.8,9.19,8.63,6.64,6.67,6.96,5.25,8.4,5.96,10.34,6.99,10.87,6.14,8.2,5.87,11.45,5.28,9.13,8.55,12.31,7.1,5.2,6.19,5.94,6.76,5.15,9.62,10.04,9.84,6.66,8.44,7.2,8.8,15.18,10.46,7.07,6.77,5.11,7.99,6.17,10.2,5.06,7.01,5.45,9.21,7.87,6.3,8.58,8.37,5.35,7.38,5.33,7.35,10.62,9.24,6.17,7.66,8.64,11.31,11.77,5.74,6.87,7.73,7.53,7.81,8.62,5.75,11.08,7.87,6.22,8.34,6.52,14.74,6.44,5.63,10.81,6.09,8,13.45,5.09,6.65,5.09,6.87,5.55,5.39,9.24,5.27,8.34,9.47,5.7,5.34,5,13.22,11.01,5.23,7.35,5.04,5.29,5.8,9.56,11.21,6.6,9.85,5.63,7.09,6.48,10.67,6.46,7.71,5.41,6.2,5.85,8.3,10.72,10.49,6.21,8.73,9.21,10.86,10.17,9.83,5.79,8.05,10.76,12.16,5.6,5.92,6.06,7.09,7.59,5.3,10.64,5.45,12.01,6.44,7.37,8.68,7.38,6.88,6.34,9.32,7.27,7.98,6.54,6.98,6.96,6.86,10.72,8.89,8.98,12.75,10.99,10.64,5.29,7.41,5.27,5.68,11.35,10.65,11.88,10.06,9.27,10.78,7.43,5.57,8.51,12.9,5.45,5.18,7.64,7.24,6.18,6.42,7.95,9.51,9.3,5.24,8.33,6.97,8.58,11.55,5.27,8.15,6.7,8.92,5.41,6.86,8.3,10.45,8.35,10.08,8.36,5.2,5.39,9.09,6.07,7.54,8.66,8.68,9.69,5.01,5.76,5.22,5.32,5.3,9.21,7.85,5.08,5.31,5.67,5.82,5.43,4.92,8.48,17.17,5.42,7.48,4.93,7.83,6.78,5.98,5.29,6.8,8.05,5.71,5.26,11.18,9.17,9.16,5.04,5.05,7.85,8.01,12.78,11.89,7.6,6.93,7.66,10.9,8.01,11.01,10.45,5,5.79,9.48,5.12,7.33,6.12,5.72,5.52,8.8,5.58,5.98,13.46,5.43,8.78,5.24,9.58,8.19,5.79,5.37,5,5.06,5.14,5.01,5.48,10.01,11.27,5.25,5.43,8.78,9.45,5.33,8.12,6.92,8.67,5.41,9.22,12.18,7.45,6.45,11.35,5.54,9.7,5.61,10.29,5.22,6.04,10.09,7.44,7.37,10.54,8.34,6.91,5.96,9.1,5.7,7.92,8.84,8.39,8.84,7.65,7.26,7.4,10.1,5.29,6.12,5.67,5.59,6.87,7.15,11.58,9.67,10.9,12.15,15.02,7.79,5.24,13.92,11.89,5.07,8.77,8.41,5.47,5.8,5.02,5.78,7.26,5.16,5.36,10.11,8.12,5.88,7.32,6.9,7.3,6.85,8.67,6.59,8.83,9.58,5.1,7.42,11.2,5.19,5.67,5.91,6.09,8.44,5.35,10.29,5.88,5.15,7.96,5.11,5.47,6.35,5.31,16.73,6.29,5.97,5.83,8.04,4.99,5.09,6.29,5.07,6.7,5.7,7.09,5.62,11.39,5.93,5.07,5.04,6.02,8.93,6.68,9.64,7.25,5.11,6.77,5.98,5.36,9.92,7.42,12.15,4.89,5.77,5.03,6.7,5.09,8.56,10.16,6.23,5.03,7.43,5.71,9.44,5.86,6.91,5.65,6.31,6.48,6.27,12.53,8.06,10.01,5.13,8.62,10.4,4.85,5.36,5.42,9.3,8.02,6.66,7.25,5.41,4.85,6.12,11.9,5.54,7.23,5.02,6.73,5.06,13.53,7.23,5.3,11.45,6.15,5.13,8.71,6.36,7.35,10.12,11.94,5.7,5.37,5.39,5.07,8.52,5.42,4.92,5.76,10.65,5.09,8.25,8.4,5.52,5.63,9.56,5.14,7.33,5.4,11.26,5.03,8.84,5.66,5.13,8.27,6.11,5.13,6.07,9.11,13.48,5.09,6.29,7.05,5.27,6.13,5.73,6.67,11.5,6.34,9.41,8.84,4.93,5.42,6.13,10.39,6.74,7.32,11.28,6.09,7.2,7.53,9.3,6.98,7.65,9.61,6.25,10.61,6.76,11.16,6.32,9.78,9.02,4.88,12.24,6.31,5.94,9.97,6.18,5.91,5.47,10.19,5.62,5.36,5.54,5.49,6.29,4.93,5.59,6.25,7.73,10.47,5.33,5.58,6.37,8.81,5.14,8.16,7.2,8.11,5.83,5.04,7.17,5.15,6.64,5.45,5.67,5.61,5.89,5.59,5.36,9.53,12.62,8.02,7.94,7.15,5.9,6.1,5.94,5.8,6.18,7.54,5.15,5.89,6.9,6.18,7.27,5.09,11.46,8.89,9.09,9.79,11.48,11.91,6.54,6.97,5.6,9.25,6.52,6.09,8.86,5.9,8.65,5.08,6.76,5.03,9.19,9.18,7.5,12.89,4.99,7.81,5.01,5.01,5.17,5.67,8.53,8.87,6.7,6.22,4.9,5.65,5.49,5.42,5.06,5.06,5.53,8.11,5.76,10.83,9.41,11.12,13.18,10.87,5.33,5.1,9.42,5.94,11.34,11.58,6.63,6.17,5.22,13.1,12.43,11.19,11.08,6.81,8,8.63,7.4,4.88,5.04,5.88,7.64,5.27,5,10.43,8.72,9.21,10.22,9.16,5.1,8.73,10.94,7.28,6.3,6.86,5.87,7.12,13.14,9.95,5.46,12.4,5.96,7.52,5.81,6.74,6.1,4.92,5.18,8.91,5.97,9.47,9.09,11.65,10.51,4.87,6.76,5.26,7.43,4.97,6.03,6.61,5.51,14.7,13.21,4.86,6.95,6.59,6.3,5.08,5.52,5.1,15,10.76,7.01,7.14,7.23,7.19,5.66,5.49,5.14,10.66,5.11,5.16,5.55,9.39,9.73,6.05,6.23,6.15,5.06,6.16,5.69,4.88,5.2,6.58,5.91,5.38,5.43,7.44,6.54,6.99,4.83,7.16,7.22,9.79,10.03,6.99,7.38,7.3,10.53,5.32,6.9,10.84,10.49,6.46,5.57,7.67,14.9,6.41,5.11,6.8,7.68,6.24,5.42,10.35,10.85,12.51,10.01,5.82,7.68,5.03,7.8,10.93,5.01,6.31,13.28,9.19,4.84,4.98,8.79,5.46,6.28,4.93,6.58,5.29,5.82,7.52,5.33,11.85,9.91,4.99,7.33,6.77,5.98,10.22,5.23,11.34,7.1,8.45,7.27,5.15,5.1,5.41,6.43,4.93,6.45,8.67,5.87,8.69,6.46,6.63,6.74,14.14,7.03,5.39,4.87,6.22,11.01,7.41,5.42,7.98,5.46,5.77,5.8,5.56,6.47,10.06,6.49,8.47,5.3,8.47,5.64,8.58,9.61,10.78,10.53,9.6,10.37,6.84,10.25,10.93,12.69,8.14,10.42,10.2,10.24,9.52,11.12,7.19,10.63,9.31,9.47,5.16,10.52,5.08,5.15,5.37,8.43,10.42,5.58,6.62,14.18,7.91,9.95,5.95,6.15,7.2,9.95,7.75,6.81,15.57,9.82,9.58,7.81,7.51,12.98,10.87,5.16,10.2,9.48,14.11,9.75,11.76,11.08,10.78,7.34,9.51,9.37,5.04,11.27,9.56,9,12.51,10.23,12.34,11,9.47,11.22,8.59,11.46,12.1,7.97,11.64,9.82,10.36,10.66,12.75,9.79,7.12,8.94,8.95,8.13,9.34,8.05,10.26,12.73,7.66,9.57,8.41,10.22,10.97,8.92,11.23,10.86,7.12,9.24,5.56,7,7.51,11.36,10.1,7.36,7.12,7.45,10.51,8.23,9.04,9.83,6.21,5.13,6.91,5.85,8.85,7.18,6.16,7.65,9.32,8.81,8.07,7.1,6.34,9.94,8.87,8.22,9.07,11.37,10.29,7.7,10.3,9.65,7.34,7.53,8,7.11,9.73,11.63,7.74,7.4,7.19,10.9,9.09,7.98,8.34,8.86,9.8,9.98,12.01,10.34,9.45,9.68,9.01,6.65,9.63,10.65,12.6,6.43,9.68,9.43,10.67,10.88,8.89,8.44,6.94,5.43,7.27,5.3,8.61,10.65,5.47,5.61,6.12,7.78,8.87,15.92,6.38,16.19,15.42,11.58,13.72,10.67,9.7,9.81,11.48,12.49,8.91,7.75,5.55,6.16,9.66,10.25,8.68,6.86,8.24,8.25,9.76,8.65,5.84,6.78,6.7,7.77,5.03,8.44,7.78,5.52,7.33,8.38,5.81,6.34,7.76,4.86,7.68,11.55,5.91,8.02,6.62,6.74,7.3,10.71,11.68,11.71,8.52,5.6,8.53,9.58,8.38,6.67,6.21,5.38,11.46,5.58,10.17,8.12,9.27,9.65,6.45,11.93,8.16,10.06,5.08,10.69,9.78,10.45,15.25,11.55,6.61,5.12,6.19,7.99,7.81,9.2,9.22,10.22,11.08,13.37,10.94,12.31,5.57,9.75,7.06,7.43,6.14,7.38,7.88,9.13,6.88,11.37,8.45,12.89,8.73,7.74,7.61,7.58,6.54,8.31,6.88,10.39,6.4,7.13,10.13,9.22,8.3,9.97,7,10.58,9.28,9.01,7.22,10.13,7.48,6.31,5.55,5,8.12,9.58,10.3,9.51,8.53,7.51,11.32,8.83,7.14,7.74,8.28,11.18,9.79,6.69,11.41,11.77,5.37,7.03,6.99,8.9,11.37,8.67,5.88,6.07,6,8.91,7.93,11.7,9.23,5.26,10.1,9.84,9.59,9.01,9.58,5.99,6.14,10.04,6.62,8.09,5.16,4.95,10.19,9.42,8.49,9.18,7.93,8.89,8.98,9.01,10.63,5.33,9.9,8.27,6.34,6.55,11.98,8.18,8.21,9.03,9.75,5.32,14.73,5.44,9.46,9.59,10.35,8.34,11.15,9.45,11.19,9.1,12.27,8.39,5.23,6.03,9.98,12.39,6.76,10.77,6.93,9.16,12.36,11.69,5.49,5.77,9.77,11.07,6.07,9.53,10.62,9.65,6.98,7.94,10.09,6.27,8.02,8.6,8.11,12.79,8.01,9.12,8.8,7.6,6.64,11.15,5.91,8.21,5.89,5.74,8.13,8.99,8.2,9.02,9.71,8.57,10.09,11.09,9.26,8.92,10.17,8.96,5.81,7.16,5.97,6.98,6.67,6.69,7.16,10.02,5.59,8.19,7.42,9.37,8.43,9.48,6.81,6.06,11.38,7.8,7.02,8.6,8.06,10.02,5.29,8.81,10.37,9.16,5.71,8.9,9.41,9.64,10.38,10.28,8.21,9.34,6.56,15.1,9.54,7.78,10.76,8.02,8.85,7,8.59,10.07,8.74,11.07,7.78,9.26,9.79,9.86,7.44,7.35,9.54,8.33,8.07,6.42,7.89,9.53,9.07,7.4,7.24,9.8,9.91,8.8,8.29,5.96,10.4,12.79,9.53,5.59,8.63,7.95,7.59,12.57,8.14,5.06,11.77,10.94,8.11,6.68,7.12,8.16,9.72,11.74,9.47,10.58,9.75,11.45,6.62,8.75,7.77,5.18,5.86,10.86,8.06,8.52,10,9.64,7.42,12.07,10.58,14.51,10.85,8.99,10.1,13,6.58,10.95,7.24,10.3,9.29,6.61,7.41,6.69,9.87,8.83,10.39,7.44,6.24,8.01,8.3,7.95,12.78,7.79,7.75,7.36,10.08,7.49,8.93,12.17,8.33,8.77,11.31,11.45,6.68,8.03,6.07,8.31,6.37,7.68,9.85,5.96,8.52,8.71,8.39,9.44,8.15,9.4,9.14,8.23,7.99,11.81,11.39,6.18,5.73,9.38,7.98,8.88,10.19,8.54,7.65,10.61,9.42,12.53,13.26,13.72,11.89,10.61,9.24,10.26,10.85,5.77,6.04,9.48,8.19,10.37,6.3,10.23,8.89,7.62,8.25,8.41,10.5,5.09,7.54,10.1,8.76,11.72,8.11,6.78,7.79,10.57,8.77,10.36,9.12,7.31,9.59,8.65,8.96,9.52,5.85,4.88,9.46,7.84,7.7,7.56,10.01,8.14,8.95,10.41,12.68,5.89,9.95,7.11,10.17,10.6,5.95,9.94,9.68,9.05,5.58,11.02,10.62,11.96,8.49,6.73,6.34,5.75,7.1,7.85,8.93,14.9,9.23,9.85,6.88,7.61,8.08,7.22,9.27,8.34,7.92,7.71,10.53,10.46,8.32,9.75,8.37,5.8,9.03,7.91,10.66,9.5,5.77,6.65,9.3,9.02,6.17,9.79,8.67,9.23,8.45,9.35,5.04,9.48,12.8,5.15,8.86,7,6.73,8.59,10.16,11.05,14.53,10.05,14.57,13.71,14.3,13.78,12.64,13.28,9.28,11.1,12.54,9.62,14.18,5.39,12.24,7.3,11.23,7.13,9.17,6.47,6.54,6.24,10.75,8.44,6.55,7.28,8.88,6.94,9.16,8.24,10.66,9.09,7.63,6.92,8.87,10.22,7.56,9.6,7.01,7.41,6.27,5.29,7.64,9.65,9.94,7.98,14.19,8.87,8.28,5.58,12.1,5.24,8.41,7.85,10.73,5.51,8.36,7.84,7.58,6.05,9.68,10.38,10.83,9.24,6.61,7.5,9.96,8.37,11.68,8.29,9.2,8.75,10.34,13.22,6.79,8.73,7.78,10.56,9.58,6.26,10.01,13.47,8.11,7.89,9.23,9.24,10.1,6.66,7.62,10.54,12.59,5.57,13.11,10.45,6.86,7.8,8.67,9.08,9.42,8.59,10.64,7.63,8.34,9.34,10.56,8.08,9.75,7.7,6,12.01,9.21,8.65,9.86,10.93,7.2,9.15,9.18,8.7,7.24,8.59,4.99,8.31,10.47,8.37,5.09,8.81,8.78,9.76,7.09,9.07,9.47,5.36,6.05,8,5.88,9.79,11.43,9.59,10.35,12.02,9.69,10.21,11.85,8.97,11.57,8.13,9.21,7.68,7.6,9.72,10.79,9.31,8.83,5.31,9.41,9.04,9.91,8.83,7.36,7.25,13.19,12.08,11.79,8.77,12.05,5.05,5.33,5.71,8.39,8.97,6.99,13.28,7.36,6.47,10.16,13.4,9.92,8.03,9.98,8.56,5.55,6,10.81,13.35,8.51,7.67,8.22,7.38,10.31,10.68,9.3,8.39,7.2,7.24,7.07,12.84,10.16,9.79,9.07,9.8,8.45,7.33,10.07,5.1,6.78,7.34,9.05,10.56,6.6,9.4,11.14,12.53,6.97,5.78,7.99,7.53,11.09,9.2,6.15,9.77,5.35,6.53,9.36,11.93,10.52,9.25,11.44,6.61,10.05,6.21,6.21,5.2,8.31,9.87,5.33,6.04,8.39,8.88,9.56,6.25,8.3,6.43,8.72,7.71,6.62,6.62,9.07,9.37,11.21,7.85,8.87,9.93,8.88,7.84,9.06,7.44,5,8.36,6.86,9.57,6.02,7.75,8.94,8.23,9.38,7.94,9.68,8.88,9.37,10.18,10.49,10.87,10.06,8.96,10.24,7.52,10.06,12.15,10.45,9.16,5.26,9.28,5.1,8.86,5.71,13.73,8.29,8.03,10.61,11.62,10.99,5.52,6.37,7.4,7.08,6.3,7.53,5.59,9.26,5.97,5.35,10.17,13.97,6.33,9.32,5.5,5.67,8.69,9.38,5.71,7.41,8.32,8.22,8.34,5.76,8.1,7.49,8.31,8.28,9.01,11.05,8.65,8.49,9.92,9.17,7.88,8.08,8.06,6.25,11.38,7.98,5.63,6.81,9.25,6.41,8.66,6.22,7.4,10.57,12.79,9.83,6.56,8.3,10.33,6.76,8.09,11.54,5.23,8.93,8.62,12.4,5.3,10.36,5.71,5.55,6.61,6.41,9.79,5.49,6.53,7.89,6.21,13.83,10.86,8.5,5.97,8.66,8.17,5.17,9.32,5.65,6.16,9.6,6.9,7.52,7.48,6,4.95,7.39,12.07,7.98,10.33,7.85,5.94,6.19,10.19,7.99,8.17,9.14,8.92,9.93,6.11,8.54,7.43,9.02,11.58,6.88,9.15,7.38,8.5,8.91,6.89,8.23,7.01,6.61,7.16,8.86,6.44,5.75,6.53,6.36,9.16,8.38,10.04,10.02,5.56,5.73,8.45,8.51,12.16,11,10.3,5.01,9.51,6.11,7.52,8.97,10.82,6.39,10.07,6.16,8.26,6.78,7.11,11.28,7.32,9.02,9.9,9.14,7.78,6.44,10.26,6.53,8.95,7.98,8.86,7.29,11.21,11.02,7.12,9.23,7.52,7.68,8.34,7.87,8.99,11.88,10.33,9.27,5.72,11.11,11.01,6.21,7.77,10.06,11.95,8.92,7.84,9.77,13.64,6.14,9.14,12.77,6.58,9.31,7.24,10.69,8.72,8.58,8.56,10.36,10.3,7.84,8.52,9.18,9.13,11.95,10.35,12.24,9.83,12.43,10.48,8.51,7.44,7.35,6.7,8.69,5.6,8.74,5.97,9.02,7,9.91,9.85,10.15,6.47,7.97,8.1,11.32,6.43,7.31,6.94,7.95,7.82,6.55,5.81,5.57,10.41,7.72,6.84,5.84,6.62,9.75,5.99,7.68,5.47,5.52,7.56,10.2,9.72,8.47,11.23,10.66,5.23,7.98,5.34,7.48,5.85,8.35,10.32,9.63,9.37,8.23,11.18,8.37,11.09,9.65,8.82,7.43,11.19,10.73,9.27,9.02,8.59,12.22,6.66,7.08,8.89,12.16,9.92,10.13,9.16,6.56,8.01,7.25,8.62,9.85,9.33,7.08,7.49,7.22,9.64,8.88,9.66,8.52,10.27,7.06,5.48,7.08,5.87,10.06,8.03,13.08,10.36,8.89,11.03,8.95,11.11,5.24,9.72,5.75,5.89,6.07,5.81,6.99,5.99,6.44,7.02,10.23,9.29,8.37,9.24,7.23,6.2,8.86,8.36,7.81,9.81,6.7,9.89,8.51,11,8.57,9.04,10.22,8.95,15.74,6.07,9.97,7.77,10.46,8.13,9.73,8.28,11.69,10.86,11.21,8.38,5.5,6.21,11.11,5.25,8.97,7.81,9.85,11.12,8.13,9.02,10.48,8.35,8.4,11.83,6.44,9.41,8.73,11.09,8.83,7.64,8.03,10.8,9.61,7.74,9.98,7.77,12.9,5.67,5.43,11.6,6.17,9.6,5.63,5.56,6.49,6.08,5.63,5.66,5.3,8.65,9.44,7.22,7.63,8.76,9.1,6.59,8.4,10.17,10.57,10.95,7.5,8.5,8.46,6.49,7.42,9.73,14.09,11.78,8.49,6.26,7.16,9.04,5.55,9.86,9.73,7.49,11.46,11.67,8.51,10.89,5.59,6.14,5.89,11.14,13.68,9.36,8.02,10.06,9.84,9.22,7.98,8.19,9.42,8.61,9.98,9.48,9.15,10.81,6.36,8.8,7.01,9.75,9.07,7.55,6.8,11.9,8.3,7.24,8.11,6.53,8.53,7.32,7.88,7.31,10.08,7.86,8.48,8.73,7.39,9.36,7.6,9.2,8.55,8.31,9.53,8.9,6.6,7.89,10.99,6.23,8.45,9.3,9.05,6.16,5.07,12.23,9.85,4.84,8.43,11.3,7.32,10.03,8.39,5.56,5.33,11.1,10.29,9.44,8.24,6.33,6.85,14.3,10.07,9.57,11.29,8.03,7.3,10.64,10.19,8.44,9.87,9.07,9.05,5.48,11.2,10.59,10.08,5.95,7.56,11.18,9.69,10.02,10.12,12.07,10.81,11.97,8.65,14.59,10.49,11.22,8.37,9.45,9.3,8.82,8.84,5.7,8.25,8.31,6.37,9.37,7.27,8.44,10.45,11.42,7.41,10.8,10.13,11.47,8.59,10.83,9.73,9.46,9.84,10.08,12.69,8.6,9.43,9.88,13.09,12.31,9.34,12.52,13.11,7.06,12.22,8.01,8.72,6.79,8.03,6.35,9.57,9.24,8.1,7.53,12.71,10.59,6.96,8.98,8.46,8.48,7,6.01,6.72,8.8,11.26,8.59,11.72,10.56,7.68,8.64,9.09,8.83,11.97,9.33,9.44,9.4,9.24,9.76,8.54,8.33,9.09,10.41,5.29,7.4,10.25,9.01,5.12,8.45,7.8,8.87,8.75,12.34,10.87,12.46,10.75,8.58,6.72,10.62,10.63,8.9,5.81,5.4,7.16,12.54,8.04,10.17,6.29,8.3,11.18,7.1,10.31,8.84,11.89,11.2,12.61,8.18,6.15,6.3,7.78,6.51,5.93,6.7,5.71,5.69,4.86,7.05,7.16,6.24,5.46,6.1,6.9,9.05,11.68,6.88,9.91,7.52,9.79,9.5,7.46,10.43,10.65,10.5,8.92,10.15,9.88,13.31,14.27,6.67,6.99,5.74,8.26,13.61,12.01,14.22,5.65,10.18,7.92,6.17,11.4,13,14.8,11.6,9.95,11.75,8.36,5.94,11.36,10.46,11.33,11.3,9.11,13.73,10.5,10.09,12.2,12.09,13.35,11.17,6.9,6.68,10.38,8.73,10.14,10.24,7.98,8.35,14.14,9.36,7.52,12.75,6.98,7.97,11.54,13.32,13.8,14.13,10.42,10.19,11.8,9.85,8.8,5.68,5.04,8.17,6.23,6.47,9.3,6.55,7.15,7.14,8.57,6.19,9.44,7.06,9.11,10.06,7.28,9.16,9.08,7.31,5.44,7.43,11.47,6.85,4.94,10.68,7.05,8.22,9.19,6.03,8.11,10.14,9.52,9.32,9.23,11.24,7.92,7.43,8.5,8.27,8.2,7.6,8.22,7.56,6.13,7.7,12.98,11.95,7.98,9.94,8.21,6.89,13.46,9.51,5.88,9.56,6.35,7.71,7.92,7.97,7.02,12.74,7,6.97,8.93,8.26,7.75,6.71,7.08,8.27,5.43,10.56,10.82,11.5,7.67,10.69,8.7,7.12,10.58,11.97,7.97,5.85,9.19,11.84,9.82,9.52,9.78,8.19,5.95,6.98,9.02,8.88,9.93,9.36,11.56,9.72,8.68,8.51,11.58,11.21,9.17,9.82,10.64,4.96,5.21,10.4,8.4,7.98,7.62,6.42,11.29,12.64,10.2,6.65,12.56,14.18,8.61,6.12,8.35,10.29,10.44,8.55,11.15,10.45,8.67,6.25,7.3,8.65,9.01,8.17,9.67,9.87,8.7,6.9,9.9,6.15,7.15,6.93,7.94,7.28,8.73,12.14,7.19,7.96,7.25,11.36,11.65,10.92,9.28,13.16,10.96,11.13,9.55,11.33,7.64,10.32,9.64,8.09,5.79,5.79,6.97,7.92,7.01,6.19,10.06,8.4,5.07,6.55,5.6,5.71,8.85,6.02,7.8,8.44,5.05,5.86,6.63,7.01,11.67,13.37,7.01,14.56,8.37,8.14,9.02,9.88,8.23,11.96,7.91,5.07,9.87,10.33,14.26,9.48,10.76,5.03,11.05,6.72,5.06,7.52,7.04,12.38,8.93,8.45,8.87,9.23,10.25,4.96,9.41,8.44,9.39,10.03,7.48,7.77,7.34,8.91,5.18,5.49,10.11,7.09,8.04,7.62,11.48,9.69,6.39,8.96,8.83,11.38,11.27,11.43,9.08,7.71,7.32,6.07,9.55,9.7,8.81,9.33,8.66,8.69,11.13,8.53,10.75,7.72,6.85,8.52,9.81,5.56,10.37,9.63,7.14,6.78,11.97,10.3,9.84,8.59,7.03,10.87,5.38,12.32,11.01,5.02,5.44,6.45,5.01,11.74,7.94,8.43,8.77,5.35,9.95,9.62,5.93,9.22,7.43,7.21,7.32,9.37,5.97,9.92,9.82,8.91,9.47,13.24,9.57,7.83,7.66,9,8.72,6.34,5.08,11.1,5.32,8.62,9.5,9.39,6.66,9.39,8.78,9.9,8.63,8.42,9.58,11.27,10.63,8.94,6.88,6.3,9.93,10.42,7.3,8.62,11.02,8.62,9.39,7.78,10.52,7.8,7.11,7.92,5.79,6.96,6.68,6.53,7.47,6.12,7.73,10.87,8.83,6.73,8.69,5.86,10.12,8.53,10.81,9.89,6.29,10.02,6.2,5.69,6.98,8.37,5.58,7.08,6.99,5.53,9.14,6.23,7.36,5.21,7.31,5.83,7.87,5.35,5.78,5.06,5.93,5.02,13.14,9.33,9.79,8.81,10.19,5.42,8.15,11.28,9.93,7.73,7.64,7.78,8.06,10.03,9.67,7.06,7.35,7.96,8.81,9.59,9.84,8.64,9.28,7.33,5.78,12.97,9.03,6.45,8.61,8.54,10.47,8.81,9.85,6.38,10.36,9.44,7.35,7.53,8.03,10.9,8.9,8.55,6.41,7.93,11.03,8.86,7.52,5.73,5.78,9.79,10.81,10.15,9.57,6.37,8.72,9.96,5.02,5.42,10.93,7.53,10.82,8.88,7.8,5.69,5.39,6.13,10.24,7.15,5.13,11.75,12.67,5.63,5.87,10.25,9.71,10,12.55,13.46,5.51,9.54,9.18,5.68,11.16,7.17,7.86,7.85,11.36,8.62,9.39,7.98,7.71,10.03,10.92,6.85,6.21,9.08,7.8,13.2,8.56,8.67,7.26,9.68,7.73,7.87,5.52,8.17,8.73,9.7,8.27,6.31,9.2,12.43,11.18,8.81,11.44,6.5,10.61,8.77,9.99,6.42,7.74,14.93,11.21,8.12,14.14,10.62,7.87,9.54,8.64,9.21,6.66,9.24,7.92,7.75,10,8.52,8.35,9.09,8.24,7.29,8.17,12.19,12.75,8.2,7.46,9.94,10.39,12.3,8.95,9.33,8.3,7.67,8.5,4.86,8.67,9.42,8.6,6.91,10.05,13.21,15.72,15.09,10.88,16.43,9.92,6.34,6.52,8.01,11.55,8.95,7.08,5.28,8.82,5.79,5.78,5.87,9.38,11.48,11.28,6.67,7.86,8.54,8.92,7.57,8.49,10.07,10.13,7.8,10.48,7.83,11.54,10.61,7.23,8.73,9.03,9.65,16.86,10.52,12.8,8.79,8.71,8.76,8.43,9.87,9.07,13.78,14.53,13.96,8.96,15.31,13.33,11.59,13.3,13.48,12.99,10.24,9.41,11.4,8,11.51,10.61,11.5,8.21,10.6,10.06,9.86,8.7,10.77,9.93,5.85,5.24,5.29,9.55,11.22,9.28,7.57,8.31,8.62,9.05,7.76,7.2,8.66,9.62,8.33,9.51,10.28,9.73,7.02,8.68,12.02,9.76,8.63,8.58,8.24,10.56,12.1,10.87,11.7,7.69,12.64,13.69,12.75,9.66,9.68,11.89,5,5.84,13.98,9.61,9.03,9.09,5.57,9.79,8.02,6.77,8.88,5.89,9.18,6.85,12.81,7.91,8.51,12.69,5.41,9.15,8.17,12.68,7.98,7.12,6.98,9.67,10.07,7.19,6.12,6.16,8.88,4.93,5.12,7.31,5.66,6.27,7.78,9.09,7.34,9.59,10.61,8.14,8.61,8.8,6.36,9.03,7.52,5.88,8.99,6.27,9.2,8.22,7.25,7.67,7.24,5.77,6.41,8.84,9.28,10.61,9.78,7.36,7.74,6.93,7.97,8.51,6.42,10.42,5.64,6.38,10.4,8.21,8.04,13.33,6.82,6.79,5.21,8.87,8.82,10.56,8.54,8.81,8.17,6.41,6.63,5.27,6.81,5.9,12.94,5.37,8.75,13.04,10.46,8.64,7.89,8.81,10.31,8.02,8.05,6.9,8.15,9.58,8.15,6.9,7.49,11.42,8.94,6.72,7.13,9.57,8.53,13.84,7.52,6.74,8.42,5.95,11.51,8.49,5.92,8.6,10.08,11.66,9.47,7.66,11.03,9.51,5.9,5.54,12.25,10.91,5.44,11.32,5.53,10.21,7.65,8.6,5.96,8.58,6.38,7.19,6.49,11.17,12.65,11.22,12.65,11.1,10.46,8.73,8.99,12.02,7.8,10.88,11.33,7.22,7.77,7.17,8.5,9.8,9,9,7.78,8.24,10.35,7.8,9.65,11.31,6.69,10.57,6.62,6.42,6.54,8.66,14.07,12.03,9.31,15.48,6.42,7.65,6.26,5.32,9.96,9.93,8.41,8.69,6.86,5.16,7.99,9.13,6.49,7.12,8.33,5.69,8.58,8.46,6.58,7.16,9.48,9.16,7.81,8.26,6.95,8.67,7.03,6.04,6.18,5.68,9.69,7.06,8.35,10.32,9.37,7.78,7.83,10.29,8.79,5.85,7.76,9.2,5.01,11.27,9.56,8.84,11.84,9.35,11.39,10.34,8.57,9.07,8.55,10.79,8.21,5.79,6.2,8.17,8.13,8.41,10.86,6.71,8.8,9.39,11.08,12.12,9.54,8.77,12.19,10.75,9.76,9.08,9.29,10.92,7.14,6.5,5.04,5.22,6.52,7.85,7.9,7.49,9.88,6.44,5.71,6.45,11.04,8.31,10.91,7.05,7.87,11.94,8.58,7.24,7.28,7.67,8.75,6.35,9.36,9.39,4.94,7.99,9.36,9.66,9.03,7.22,6.18,10.52,6.12,9.13,7.43,7.54,13.1,9.06,10.16,6.91,15.99,6.83,6.22,15.15,9.5,10.13,10.64,7.48,10.59,11.29,13.64,8.72,7.99,8.7,8.54,9.11,7.59,7.71,10.7,8.44,11.68,9.95,7.72,8.94,11.93,9.71,9.35,6.15,8.76,8.64,4.97,9.58,10.6,11.49,7.55,9.65,10.34,7.29,5.57,5.87,9.81,9.41,13.21,8.83,8.01,8.93,5.53,6.79,6.44,5.28,5.63,7.21,5.86,10.63,13.55,11.09,6.39,7.6,9.09,9.24,5.24,8.57,6.22,8.91,8.54,7.57,5.02,9.26,7.16,8.83,8.55,8.74,6.86,6.31,8.66,7.93,4.94,5.58,5.44,7.5,8.62,8.16,8.67,8.2,9.96,6.76,7.73,8.12,9.91,10.03,6.08,10.73,5.92,9.94,6.06,7.74,6.85,11.61,10.73,7.94,9.51,9.2,9.85,9.11,12.27,9.68,7.56,5.4,8.51,5.41,7.46,8.26,9.24,5.99,8.5,5.61,11.07,6.2,9.25,6.68,10.2,5.26,7.84,15.02,5.75,10.74,6.57,10.15,7.81,7.57,7.46,7.01,10.1,7.79,9.81,7.53,5.3,6.71,8.66,7.07,6.67,6.35,12.91,10.17,12.06,9.19,11.45,10.81,10.36,9.84,10.49,9.39,10.19,7.83,13.14,9.78,11.85,6.97,9.15,7.51,6.55,6.61,12.61,10.29,6.98,6.22,6.53,9.4,6.02,7.58,9.87,10.08,9.46,9.5,10.25,6.5,12.31,5.85,11.17,12.11,7.38,9.43,7.49,6.85,13.59,6.9,7.13,10.1,9.39,5.26,9.21,9.95,12.64,5.09,9.34,6.73,16.68,13.86,8.24,11.42,9.9,7.25,9.61,11.09,7.59,7.03,8.31,12.85,10.44,7.68,5.95,9.54,9.86,6.95,10.54,10.23,9.4,11.92,9.03,10.92,6.97,8.96,7.69,11.07,5.43,7.04,6.1,10.29,10.17,11.67,7.1,9.58,8.45,5.2,5.16,5.04,5.01,5.22,5.17,8.65,4.95,10.87,5.76,5.99,13.41,10.48,9.35,7.73,8.44,8.3,5.06,8.63,7.67,7.01,9.23,9.33,11.72,6.03,8.76,10.54,6.38,9.1,5.98,9.88,6.74,7.2,6.83,9.46,6.38,5.69,9.88,10.35,7.75,11.16,7.37,7.64,12.79,10.69,9.19,11.05,10.36,10.06,9.19,9.76,7.65,9.48,11.41,6.49,5.38,9.51,5.9,5.53,7.27,7.33,8.08,6.36,7.52,5.43,8.1,10.05,6.66,5.55,12.32,5.2,7.6,7.34,9.78,9.12,7.84,9.9,7.32,8.16,8.13,8.25,9.01,9.3,12.03,10.38,8.78,10.08,11.34,6.99,8.08,5.93,7.87,6.52,6.74,12.2,7.32,10.52,10.55,8.92,10.8,10.23,9.5,5.6,7.14,10.6,6.57,9.54,10.97,6.23,5.62,12.93,8.66,7.83,7.91,7.09,6.54,11.21,10.54,6.49,12.26,6.43,10.68,8,8.9,6.64,5.66,5.69,5.3,10.38,9.62,10.57,11.4,13.69,5.74,7.09,9.83,9.37,9.63,9.22,7.13,11,12.13,11.64,9.33,10.69,6.04,7.23,5.67,10.38,9.77,6.41,9.9,11.48,11.23,7.35,12.14,12.69,10.2,8.4,7.42,8.83,5.54,8.12,12.67,9.23,9.11,9.72,8.61,12.34,7.53,5.36,8.15,9.7,10.8,12.03,10.93,6.26,6.67,9.68,10.67,8.81,7.1,9.08,8.21,10.93,10.05,9.74,11.56,11.5,9.34,10.32,5.25,11.72,7.18,5.73,7.13,8.39,8.49,7.38,6.94,11.82,10.25,8.2,8.77,7.65,8.76,5.93,12.33,9.49,5.13,6.22,6.34,5.57,8.48,5.8,10.94,8.45,8.43,8.31,6.66,12.79,10.38,7.13,9.27,8.57,5.18,10.1,7.89,5.94,5.66,6.37,7.29,7.32,6.71,9.19,13.69,6.26,6.35,8.38,10.84,5.16,8.89,6.7,8.85,9.41,9.98,8.76,9.36,10.69,9.97,10.86,6.49,9.27,5.98,10.07,6.09,5.41,11.36,11.11,9.86,7.35,8.32,9.87,5.2,5.93,6.09,5.49,5.47,6.37,5.14,6.09,6.42,7.18,9.95,5.82,8.73,6.11,5.67,8.79,10.44,5.78,8.9,8.95,9.25,5.11,6.53,8.58,10.45,13.4,6.04,8.61,7.78,7.66,6.12,10.93,7.22,9.32,13.19,10.05,8.51,9.91,7.54,11.3,9.52,13.11,11.11,8.35,10.13,9.25,8.89,9.33,7.08,8.99,10.56,11.28,6.65,9.11,5.86,9.38,14.62,7.92,10.59,9.32,7.18,5.65,9.46,9.87,9.35,6.12,7.29,5.62,7.39,11.03,11.56,13.9,16.63,13.35,7.44,11.07,9.94,5.9,7.78,12.81,5.71,10.6,6.42,7.13,5.84,9.57,8.35,8.27,9.34,9.89,6.09,7.2,9.66,9.82,7.29,8.19,8.52,9.72,5.8,5.16,8.82,7.67,10.26,10.06,8.22,10.74,7.38,6.06,8.94,10.93,9.52,9.68,8.74,14.04,12.01,11.31,8.15,7.52,5.01,8.47,11.54,6.32,8.16,6.27,6.2,9.67,7.29,8.48,8.44,8.06,6.96,8.72,6.81,10.26,9.17,8.4,6.27,6.64,12.1,8.11,5.56,7.33,6.22,6.56,9.84,9.7,9.33,8.48,9.17,8.32,10.08,6.63,10.27,9.56,15.06,7.17,10.66,9.15,8.12,7.55,9.59,8.82,12.75,12.32,10.82,10.07,9.27,9.55,7.85,10.06,12,8.38,10.31,12.96,11.77,10.18,7.65,14.09,7.56,7.72,11.51,10.59,9.68,6.93,6.49,14.6,16.97,15.07,10.93,9.43,9.31,8.2,12.93,14.12,10.4,11.14,12.34,10.45,13.02,12.83,14.87,14.51,14.77,10.13,8.68,9.8,8.6,9.27,8.27,13.3,12.47,10.75,11.7,15.19,10.72,8.63,10.7,12.55,8.12,6.06,5.32,5.35,7.99,10.07,13.27,13.53,11.33,12.64,8.43,11.74,11.99,11.93,10.87,13.2,10.8,8.81,13.24,10.61,10,10.39,8.78,7.84,7.51,9.17,9.7,7.57,13.2,7.39,9.23,6.7,8.51,9.05,6.1,7.47,9.12,7.26,11.42,6.09,7.65,8.35,9.62,9.05,7.37,5.33,7.92,7.44,12.19,8.01,6.31,10.19,7.39,11.41,6.76,5.37,5.15,12.35,6.43,5.89,12.57,10.1,8.34,9.76,9.18,10.26,9.68,7.26,5.06,8.39,9.48,5.39,4.89,13.22,11.61,14.3,8.39,10.76,8.88,13.74,10.91,11.47,15,11.56,8.31,11.26,13.3,10.98,8.95,6.2,7.91,5.47,4.93,8.61,9.88,9.21,5.23,6.21,9.56,7.24,5.38,10.75,9.17,11.31,9.35,5.22,7.95,10.06,10.42,7.68,12.53,10.7,8.88,7.92,9.49,10.15,8.2,16.12,12,13.4,12.38,15.17,11.77,8.92,10.36,9.47,6.97,10.74,11.29,11.33,8.29,6.72,8.7,7.9,10.53,7.62,9.7,8.16,13.98,7.03,7.12,10.04,12.22,12.19,6.8,13.04,5.57,7.07,12.2,8.49,9.11,8.15,7.26,5.7,7.12,8.35,10.96,9.38,7.53,11.16,7.34,9.66,9.94,7.39,6.43,8.88,6.45,7.87,8.13,5.11,5.79,6.09,7.17,5.85,6.4,9.66,5.96,7.86,8.09,10.43,10.91,9.47,8.23,9.91,8.88,12.01,10.73,9.84,11.97,6.58,6.95,9.35,9.48,10.1,8.27,13.37,12.33,8.33,8.13,7.55,8.72,6.25,7.73,6.42,9.77,7.9,10.2,11.37,9.98,8.55,8.32,9.17,8.32,8.01,9.18,9.91,10.63,7.73,8.3,7.54,7.85,8.68,5.93,7.12,5.44,10.7,10.94,8.48,5.15,6.7,8.34,10.32,6.78,12.13,7.91,10.35,10.56,8.67,8.67,9.69,13.05,12.16,13.75,11.13,5.94,8.19,11.4,9.43,8.59,9.38,9.83,9.52,6.84,6.66,10.32,8.11,5.36,7.93,11.82,9.07,11.92,9.62,7.03,10.12,9.57,6.2,6.5,11.2,7.31,7.94,10.97,10.89,6.93,7.61,8,9.03,6.39,9.06,7.83,9.71,11.83,11.63,8.8,9.22,5.59,5.44,9.4,7.13,9.61,8.69,7.77,10.54,7.69,6.68,8.56,9.43,6.86,10.23,11.85,9.06,5.46,8.98,8.5,10.09,6.72,9.6,8.02,7.46,10.29,7.92,5.19,9.76,7.06,8.16,10.71,5.25,6.23,6.9,5.48,6.38,6.17,6.89,5.92,9.2,5.36,4.99,6.86,6.77,5.61,8.26,11.24,7.23,7.25,5.62,5.45,5.18,5.36,5.52,5.75,5.48,7.85,5.43,6.57,5.55,5.34,10.11,7.45,5.64,8.5,6.39,11.05,5.59,10.39,6.85,12.81,10.68,7.91,10.12,9.8,9.27,5.8,7.21,7.84,8.41,5.05,6.54,9.82,11.62,13.89,6.8,7.72,10.31,7.92,9.72,10.25,7.87,10.3,9.72,6.4,12.6,10.38,10.09,11.7,7.24,11.75,11.71,8.24,9.13,8.18,6.76,10.18,4.97,8.3,7.86,7.76,6.32,9.94,6.14,10.21,5.58,8.16,8.88,9.33,8.79,9.91,6.13,8.73,9.55,12.74,6.97,5.31,9.3,7.65,8.7,8.13,6.52,6.8,7.05,10.22,8.85,7.39,6.96,9.87,9.08,5.8,7.42,6.78,10.67,5.97,6.38,5.51,6.93,8.82,8.48,9.73,5.57,7.07,8.83,6.1,9.24,7.76,7.45,11.77,8.97,8.33,9.24,8.43,6.46,9.9,8.69,7.52,6.67,10.24,8.71,9.6,8.89,9.57,6.98,6.06,10.54,9.03,7.18,5.67,5.01,5.9,10.2,6.94,5.97,7.62,8.11,5.97,6.79,9.27,5.81,11,12.56,5.74,9.59,10.09,11.68,5.75,11.16,12.65,10.85,11.7,9.19,8.56,7.39,9.12,11.33,9.77,8.4,8.91,8.82,8.16,5.44,8.17,7.84,8.69,9.04,11.98,7.95,7.88,10.2,7.85,7.92,8.66,9.47,5.58,9.53,7.74,8.95,9.69,9.34,11.21,11.86,5.84,5.09,6.52,6.77,7.07,6.72,9.34,7.71,8.84,11.44,9.13,9.43,5.38,5.57,13.6,11.63,7.48,13.1,10.56,9.28,7.78,6.57,8.13,11.99,12.18,12.94,12.7,4.9,12.06,6.79,10.6,9.11,7.95,5.6,9.55,7.58,6.5,9.88,7.69,10.42,5.48,6.04,11.08,7.99,5.45,7.53,8.23,7.99,6.71,6.21,9.54,6.7,6.11,8.8,5.5,9.49,14.68,11.23,10.62,12.86,7.78,8.71,6.2,12.6,11.12,11.64,9.21,7.6,10.59,10.37,9.58,9.95,9.25,7.68,9.59,14.54,14.39,5.59,6.28,7.53,9.2,6.25,7.85,6,13.14,8.59,8.63,7.25,9.6,10.43,8.29,8.03,10.75,9.8,10.7,9.23,12.12,11.14,9.79,9.74,10.33,5.3,11.28,4.96,8.55,6.52,8.54,7.6,6.96,7.09,7.1,5.6,8.46,8.87,6.99,10.29,6.22,6.39,7.91,9.5,5.26,7.93,8.65,5.82,9.21,9.65,5.36,9.79,5.75,7.63,6.96,5.15,5.8,5,5.82,6.88,7.06,8.74,8.49,5.53,6.42,4.85,6.14,10.67,5.17,6.05,7.88,7.61,7.12,6.82,7.66,5.9,11.15,8.03,9.33,7.75,6.8,11.19,8.9,10.82,5.89,8.79,6.37,6.93,9.6,6.73,6.95,7.55,5.76,8.11,11.16,9.88,8.67,12.17,8.57,6.62,8.99,5.99,14.18,8.21,5.19,7.88,8.11,7.64,9.26,7.76,5.09,7.57,6.62,9.45,6.15,7.85,6.12,6.84,7.6,8.07,8.17,8.39,6.69,6.01,9.62,9.7,7.7,9,9.43,7.73,7.96,5.89,8.04,6.29,6.37,9.77,5.51,9.3,9.7,5.43,6.02,8.07,6.68,11.54,10.6,9.24,10.38,5.04,6.4,11.71,15.7,5.93,8.1,8.59,9.92,7.88,10.4,9.39,7.77,5.47,5.9,9.59,6.12,9.97,5.8,9.92,8.6,9.77,10.37,9.4,8.99,8.5,9.32,9.12,8.1,6.12,10.21,5.66,13.24,8.81,8.21,5.9,6.26,7.98,8.14,9.55,10.05,8.12,9.52,8.48,7.16,6.74,6.69,6.62,8.69,10.85,7.64,9.19,6.96,9.76,5.19,10.69,7.03,9.4,9.28,8.73,7.21,11.2,9.07,6.15,6.55,6.69,8.54,7.63,6.56,5.31,7.54,7.37,8.08,8.81,5.85,9.97,7.95,9.46,10.41,5.58,5.65,9.9,8.04,5.08,12.45,7.86,9.39,9.52,9.09,9.81,7.25,5.32,4.86,5.05,7.87,6.44,9.77,5.8,9.52,13.37,7.14,13.04,10.33,8.76,9.44,8.93,8.98,9.32,10.57,11.47,10.98,13.61,7.19,14.45,5.04,10.08,9.29,8.02,7.98,7.62,11.48,9.03,8.82,7.63,8.74,7.89,9.35,9.04,12.11,9.33,5.78,7.71,7.85,9.57,6,10.59,6.67,9.31,10.59,10.95,9.96,8.78,9.32,5.61,12.4,12.02,6.65,7.28,7.39,9.11,7.46,9.62,10.43,6.04,8.9,11.78,7.05,9.72,6.58,6.29,9.95,8.16,9.65,7.91,11.2,9.14,10.41,8.42,8.83,7.59,8.21,5.38,8.94,10.42,8.05,9.63,6.88,7.06,9.99,9.03,6.02,8.39,11.66,10.64,8.37,9.37,7.66,8.78,10.41,8.86,8.52,12.33,5.87,8.97,8.16,8.89,5.88,9.58,8.55,6.49,11.61,9.49,7.46,6.82,10.46,7.48,10.48,9.27,8.51,11.39,9.7,6.72,7.69,8.63,7.45,8.94,10.65,6.33,7.32,8.97,7.29,10.6,7.6,8.26,5.68,6.14,8.17,7.41,11.48,10.13,6.8,7.35,8.81,9.35,9.42,9.65,7.76,8.16,7.73,8.31,9.1,10.49,8.78,5.16,10.88,9.91,8.39,8.95,10.17,6.55,7.82,11.6,6.11,9.93,12.34,10.56,11.96,6.05,7.3,4.94,8.98,5.09,10.72,8.29,12.43,7.83,12.04,11.71,9.33,6.88,6.99,7.61,6,10.17,10.31,10.39,6.94,12.78,5.37,12.76,7.24,7.98,8.28,7.61,8.7,7.77,9.3,6.76,9.82,7.37,10.32,5.65,11.1,11.46,9.69,8.48,10.19,7.34,11.16,7.92,8.82,9.11,9.47,8.9,9.3,11.1,9.65,9.72,10.18,5.75,9.53,10.02,9.07,8.38,6.38,9.72,8.51,5.41,10.76,10.06,7.99,10.56,10.51,9.54,11.8,7.82,10.98,7.69,4.97,9.85,9.12,9.58,10.12,11.28,7.57,12.62,8.2,11.11,11.13,8.7,7.47,12.15,9.73,9.6,8.6,9.37,9.8,7.92,6.59,9.52,6.97,8.59,8.44,8.14,9.79,8.67,6.17,15,5.61,5.37,8.1,9.03,5.4,5.36,12.98,11.26,5.39,7.99,8.69,9.64,7.78,7.63,7.4,10.76,9.47,9.49,7.94,11.01,10.33,9.22,9.38,7.31,6.57,8.66,7.99,9.63,7.25,9.15,8.34,10.31,9.37,9.11,10.36,11.27,6.64,7.11,9.97,8.51,9.34,8.14,8.73,7.35,7.95,8.31,5.77,8.59,9.11,9.65,9.31,7.7,7.52,7.37,8.36,7.94,9.68,6.34,10.3,7.6,9.22,15.93,9.49,11.18,8.09,11.11,11.01,8.91,8.63,7.18,8.58,10.82,6.11,8.94,6.88,5.26,12.47,11.56,7.34,10.28,14.37,11.64,7.3,7.47,5.35,10.53,8.78,9.23,8.49,11.31,9.3,8.71,6.99,6.4,11.51,9.74,8.9,10.75,8.21,7.64,8.21,5.98,9.56,6.03,10.38,11.85,8.3,5.45,6.28,10.63,8.36,7.83,11.42,11.24,10.23,5.63,7.8,9.57,6.16,11.54,11.38,13.15,7.97,13.22,11.41,11.11,12.09,12.21,10.24,10.35,9.41,10.76,9.84,10.4,10.36,10.83,9.94,10.55,12.14,12.37,11.41,10,11.26,12.11,8.5,12.18,7.5,13.97,7.79,9.59,11.8,9.44,9.36,8.2,9.18,8.45,5.44,11.81,8.15,11.39,10.12,10.03,7.58,5.89,12.53,10.25,11.68,16.3,12.86,11.28,9.65,8.01,7.78,13.17,9.17,12.21,9.15,10.84,9.08,9.19,9.55,9.42,8.08,7.64,11.39,8.83,12.74,5.61,6.67,8.15,7.05,8.25,10.24,8.53,9.93,9.69,10.07,8.36,8.84,8.48,9.71,11.09,8.53,6.86,7.31,7.72,8.65,4.96,5.43,5.24,5.16,6.78,7.12,6.56,8.99,7.42,6.78,7.73,8.56,11.45,6.23,10.76,8.71,7.37,10.36,11.39,9.54,9.4,8.66,10,8.91,10.35,10.4,10.05,7.95,11.59,10.64,10.22,10.78,7.61,9,6.28,7.8,9.42,9.6,9.96,11.14,10.06,5.3,6.13,11.22,15.37,6.02,5.81,15.89,10.95,12.45,8.75,10,5.74,7.61,5.23,11.68,8.72,13.77,8.54,10.25,9.77,8.02,5.34,5.48,7.51,10.87,7.08,9.95,10.42,10.13,7.55,7.03,5.11,5.2,7.16,5.73,8.12,7.94,5.21,10.77,15.29,9.44,8.98,10.57,6.26,7.77,7.12,8.41,11.13,9.47,7.14,11.19,8.4,5.13,10.06,10.96,8.82,7.58,13.55,12.35,8.01,9.28,5.66,9.58,9.57,8.32,9.65,10.05,6.73,11.84,8.82,8.17,10.36,9.79,8.04,13.14,9.18,8.16,6.84,6.85,9.13,11.76,8.85,9.93,11.45,11.35,10.58,5.63,7.59,6.46,11.36,11.87,13.37,8.59,6.75,7.41,14.92,11.68,6.61,9.22,10.74,6.96,9.91,8.44,7.09,5.23,8.72,12.98,13.39,10.09,11.09,9.43,9.64,10.34,8.26,10.64,16.02,10.36,11.66,9.43,14.67,9.25,12.67,15.16,11.07,9.21,13.52,11.49,10.34,9.5,8.56,9.29,13,15.59,11.3,11.25,8.74,12.97,11.85,11.83,8.34,5.55,6.95,11.22,10,8.5,7.91,10.75,6.89,7.23,6.08,8.13,8.4,9.56,8.38,6.73,11.16,9.04,10.77,12.85,11.54,7.08,5.49,10.95,5.52,9.66,5.98,5.13,9.24,7.15,8.82,11.54,10.3,6.53,7.75,8.41,14.21,9.88,8.42,9.31,8.74,8.97,10.38,7.87,8.15,8.88,9.91,10.3,8.89,11.56,6.56,8.84,11.33,7.98,7.22,8.19,9.5,8.23,8.64,9.47,10.18,7.23,10.06,11.48,5.73,7.37,6.02,13.58,9.18,10.46,6.12,9.04,7.51,5.91,10.4,7.78,8.5,8.35,7.16,6.23,14.39,9.17,12.94,6.82,6.38,7.22,6.17,12.43,8.27,12.1,8.03,10.33,8.8,7.14,6.96,8.26,12.51,10.76,9.44,10.65,11.79,11.79,5.74,9.99,9.29,10.4,10.64,6.91,5.66,8.18,8.05,9.83,8.89,6.61,12.43,11.63,9,8.03,5.45,7.53,8.55,6.45,10.31,14.85,11.1,14.84,7.19,8.65,9.65,10.66,9.85,7.61,6.6,6.04,7.73,8.51,8.45,7.97,10.22,5.41,8.36,12.25,10.6,9.68,6.95,6.48,5.98,5.59,8.88,6.93,10.75,6.54,6.97,6.63,6.79,10.79,9.99,6.23,5.02,8.06,5.34,5.63,12.83,7.4,8.43,8.33,10.37,7.99,9.7,8.28,8.1,12.65,7.89,5.16,8.77,7.59,7.83,10.06,9.41,5.66,5.3,6.05,8.03,7.39,6.54,9.77,9.51,10.96,9.66,9.48,8.71,11.75,6.63,6.35,6.88,7.52,8.6,7.43,8.58,10.24,6.03,7.82,11.35,10.48,9.27,6.04,10.48,7.82,12.05,10.2,7.27,8.9,10.42,8.31,9.72,9.88,9.9,9.56,13.95,9.52,11.92,10.83,6.59,6.41,12.17,5.7,8.86,7.52,6.68,16.36,7.23,8.65,7.75,10.89,8.42,10.93,7.93,8.62,9.92,4.83,10.12,6.79,10.78,8.58,10.57,11.08,9.28,7.85,10.65,9.57,9.72,8.72,7.76,9,7.69,8.52,9.55,5.88,6.12,7.07,6.66,5.32,6.5,8.75,5.47,7.75,8.98,7.64,12.55,9.52,9.82,8.51,9.02,9.6,10.39,10.44,9.32,11.34,9.54,6.32,9.28,9.74,9.48,9.7,9.5,7.73,8,10.23,10.32,8.62,8.04,7.12,7.94,11.84,8.06,5.03,8.76,5.77,8.77,7.62,7.11,9.75,7.16,8.19,7.25,12.13,10.89,9.92,9.72,6.39,8.19,8.21,9.68,11.74,9.23,6.75,7.19,5.59,5.85,9.24,7,15.36,9.61,11.24,14.63,7.71,12.66,7.41,9.1,10.02,8.52,8.31,9.47,7.05,5.16,10.03,11.29,10.05,6.65,8.96,10.32,5.1,11.32,12.4,8.29,9.92,5.61,5.61,14.35,7.87,11.52,9.06,7.43,10.46,7.41,10.31,6.4,7.35,9.8,8.86,7.44,5,9.9,8.1,8.29,7.58,6.8,6.77,9.56,6.01,11.14,5.79,7.17,9.81,12.02,6.66,8.56,7.05,8.77,7.22,6.74,8.29,11.43,6.81,7.17,8.85,5.8,7.68,5.44,6.4,7.91,7.8,6.19,7.55,8.21,7.53,9.66,9.72,9.04,7.42,8.85,13.96,8.44,10.29,9.07,8.84,5.39,6.07,4.98,8.53,6.97,7.36,5.17,6.26,7.19,7.44,8.97,8.64,7.59,9.81,8.57,12.03,11.09,5.33,9.45,5.83,10.46,9.97,11.75,9.84,7.33,7.54,9.52,7.07,6.73,11.41,8.75,6.79,8.9,10.25,8.03,5.3,8.35,9.64,9.04,9.91,9.21,10.49,9.26,11.23,10.86,5.33,8.79,6.57,6.53,10.3,5.37,8.24,8.54,7.5,6.82,7.29,10.02,7.22,7.59,6.75,9.79,10.85,12.52,10.87,12.74,9.42,10.73,8.93,8.27,10.01,8.35,8.6,9.32,9.24,6.71,8.86,9.38,7.97,10.11,7.68,8.66,5.2,8.81,7.75,10.93,5.13,5.73,10.55,7.02,10.17,8.3,5.51,9.84,7.27,7.41,10.63,5.41,9,8.52,6.85,8.63,8.57,10.2,8.61,9.88,11.41,9.7,8.11,6.79,5.31,6.83,10.89,12.94,13.22,9.14,8.54,11.88,11.34,11.8,9.19,6.9,7.37,6.23,8.87,6.77,6.67,7.53,10.28,11.69,5.45,11.15,10.61,10.17,6.78,7.56,7.12,6.86,12.21,7.84,6.13,9.34,8.92,9.09,10.76,8.15,10.43,10.15,10.65,8.96,9.21,10.56,9.1,9.21,8.99,9.07,8.86,7.56,12.26,10.67,5.95,6.74,8.69,8.78,7.39,6.18,12.85,13.7,7.86,7.85,8.38,5.76,9.11,8.7,9.37,10.34,7.37,8.75,9.03,10.15,8.17,10.1,5.86,10.18,7.68,9.05,9.29,9.67,9.72,8.34,7.88,10.2,13.47,7.94,7.15,9.83,11.99,11.11,8.93,7.1,7.38,7.1,9.09,8.56,6.38,7.31,10.59,11.33,8.81,8.93,10.2,8.79,6.98,8.12,9.61,11.51,11.89,6.3,8.42,8.61,6.14,9.07,4.88,5.83,8.85,5.12,5,8.96,6.12,12.45,9.37,11.37,10.13,10.07,6.87,9.25,12.77,6.01,5.42,5.47,8.38,5.91,7.97,8.56,7.03,7.43,9.61,6.32,8.45,9.69,6.85,7.22,7.24,7.59,8.54,6.79,8.81,6.6,11.9,8.71,10.08,12.51,7.71,8.83,8.43,10.02,10.23,9.24,12.04,6.75,8.66,10.81,9,6.8,8.06,5.22,6.05,6.17,9.22,8.01,7.36,6.89,11.76,8.83,9.52,9.14,11.61,6.14,5.99,9.25,10.92,6.32,11.38,8.31,13.27,9.8,4.94,7.89,8.73,10.87,9.99,11.2,9.95,9.58,5.87,8.62,6.56,6.37,11.65,9,8.1,7.99,7.59,9.03,8.66,12.82,9.02,8.39,5.89,6.48,7.12,10.11,8.6,11.22,6.73,11.87,11.13,12.72,6.74,7.93,12.21,8.11,9.26,9.71,7.85,9.83,9.11,9.3,7.74,9.97,9.31,11.4,10.65,12.63,13.89,8.25,8.13,9.23,9.64,10.01,10.47,9.7,6.41,6.51,9.82,10.64,7.82,5.84,9.55,7.53,11.32,8.4,5.24,5.43,5.87,8.39,5.35,11.62,8.94,7.52,9.47,8.23,9.89,11.24,8.11,10.16,6.96,9.47,8.84,9.26,8.1,9.74,7.36,10.15,8.4,9.23,9.85,9.36,12.84,13.43,12.91,9.59,8.53,11.15,10.85,10.6,7.45,5.75,7.51,8.93,5.18,9.21,6.92,8.21,5.69,8.09,9.87,11.97,11.63,11.67,8.87,9.76,8.26,14.71,13.55,8.48,8.12,6.02,9.64,8.09,8.31,12.01,8.2,10.34,9.53,10.71,10.67,12.07,7.08,9.75,5.49,9.44,10.42,9.79,9.88,11.51,10.97,7.45,6.03,8.87,5.54,8.52,5.65,8.87,9.29,9.59,11.47,10.87,11.59,14.06,6.35,7.81,5.36,11.52,12.6,7.81,6.01,7.12,8.15,7.83,5.39,8.8,13.17,13.01,9.63,9.28,6.19,7.78,8.42,6.58,9.64,8.08,7.93,8.99,8.86,8.09,7.03,9.55,8.11,12.66,7.6,9.49,10.11,10.65,8.41,9.9,9.56,5.45,9.77,11.14,9.97,8.75,6.45,10.31,9.44,9.49,5.64,15.93,5.31,8.28,10.23,9.71,9.05,8.6,5.12,6.93,6.34,11.1,10.59,8.47,8.73,11.55,9.89,8.23,7.4,10.62,6.63,8.42,5.68,13.4,7.07,10.76,7.59,11.4,9.4,8.94,9.29,10.99,8.31,7.33,11.73,6.5,7.67,8.11,11.46,5.53,9.89,5.15,6.29,7.49,5.83,11.1,10.95,9.01,7.84,9.22,10.44,5.76,5.49,4.96,9.98,14.53,12.95,14.54,10.43,12.99,10.24,10.44,11.75,11.23,10.08,10.99,12.04,12.29,11.79,12.97,8.32,6.35,13.9,11.58,9.19,10.12,8.32,8.96,10.96,6.55,6.97,8.12,9.63,13.7,7.02,9.91,10.25,6.54,6.59,8.7,14.15,10.26,5.33,7.64,10.13,7.66,10.3,9.2,7.48,9.38,11.11,8.31,8.17,9.44,5.4,6.32,9.22,16.21,9.49,10.57,9.92,11.06,11.8,6.88,6.25,10.14,9.92,8.64,9.94,8.34,9.41,7.3,8.77,8.36,8.98,7.37,7.8,8.48,10.08,13.88,6.77,7.37,6.64,7.08,10.34,6.08,9.88,6.32,15.21,13.78,12.41,9.96,13.9,11.37,8.74,11.63,10.63,5.59,10.24,6.5,11.07,7.69,6.8,8.27,11.2,7.49,12.5,7.93,12.61,10.08,11.21,12.05,11.35,11,9.14,9.96,6.41,6.15,5.89,8.55,12.48,9.85,8.31,12.1,9.64,10.84,6.54,10.53,6.96,9.73,11.31,9.58,8.43,7.66,9.14,9.33,8.37,11.14,11.74,9.28,10.29,11.04,8.7,10.9,8.64,6.18,8.38,11.08,6.19,11.69,10.72,7.98,12.22,5.81,6.75,5.76,7.37,10.22,11.07,9.38,11.26,11.28,7.5,11.36,8.21,8.49,10.51,6.54,9.08,10.94,10.06,6.82,9.5,8.42,7.9,10.86,9.9,7.1,9.03,7.64,7.73,12.84,10.16,11.32,8.95,14.53,9.95,8.76,6.62,7.43,8.49,8.83,7.38,8.91,10.7,7.29,8.38,9.28,11.16,10.41,10.83,7.11,6.35,11.1,6.41,5.74,5.17,13.38,8.86,9.34,5.55,9.28,10.58,6.22,6.39,8.98,10.05,8.52,9.01,7.28,8.17,8.1,6.36,7.09,10.05,10.86,6.19,8.62,9.93,11.8,11.53,6.97,10.17,7.86,12.72,7.34,7.87,7.84,7.53,7.99,8.14,8.08,11.41,9.08,7.96,11.82,9.48,7.14,10.55,7.31,10.13,5.8,8.61,7.76,11.6,10.78,5.61,10.84,6.43,9.39,6.58,5.35,6.4,9.55,8.9,9.09,10.31,9.9,8.45,9.64,7.52,7.06,10.25,8.52,10.21,6.83,11.37,9.32,9.61,9.05,8.89,9.69,8.06,12.44,12.22,10.87,7.37,8.95,10.28,9.15,5.19,11.98,8.45,9.7,8.06,9.16,9.04,7.38,10.6,11.09,10.97,10.72,14.61,9.5,7.94,11.24,9.46,9.52,7.49,8.87,12.53,5.95,8.42,8.85,10.73,5.46,10.57,8.35,10.68,7.12,8.8,7.1,7.01,8.37,9.77,13.82,9.85,7.25,11.51,6.93,10.25,10.27,9.25,7.56,10.84,10.16,8.36,7.25,5,11.63,10.56,7.17,5.21,8.48,10.79,5.59,7.41,7.3,7.93,10.95,8.36,6.35,11.46,5.26,4.97,8.59,12.34,7.97,5.17,10.66,8.78,13.08,12.53,6.75,7.9,9.84,6.15,9.73,10.17,5.91,9.59,6.06,7.32,10.77,7.35,10.3,9.09,6.31,9.09,6.15,7.11,8.17,7.41,5.55,6.83,6.71,10.29,8.55,8.96,8.22,12.15,10.96,9.47,9,8.21,10.18,8.07,9.17,7.61,8.49,10.02,11.46,6.51,9.16,10.98,11.73,10.92,12.08,10.97,8.97,8.13,9.69,5.73,10.54,10.21,11.23,8.74,9.99,7.2,8.81,9.64,7.32,5.47,6.85,8.25,8.44,7.74,5.19,7.66,6.26,6.41,8.41,10,8.76,7.8,7.46,8.07,10.25,10.75,7,10.4,7.57,10.44,8.17,11.07,7.69,10.82,7.91,7.15,9.15,8.6,13.2,9.07,8,11.44,9.99,6.47,5.39,9.11,9.62,9.48,8.62,7.06,7.97,7.26,9.5,9.51,8.2,5.09,10.89,10.44,8.79,8.92,8.58,6.95,6.46,13.88,17.14,16.2,14.71,16.43,15.65,13.68,15.72,15.67,14.69,14.84,12.82,16.11,15.07,7.81,11.62,15.34,16.79,12.77,8.47,10.61,14.48,15.93,16.91,15.63,9.19,15.71,14.64,15.89,13.27,16.43,16.12,14.89,15.7,15.1,15.68,10.75,16.1,16.65,16.24,9.99,9.35,7.65,9.98,10.73,9.34,16.41,16.33,13.88,15.75,14.92,16.74,14.36,15.21,16.5,17.02,11.42,17.72,16.58,16.94,15.48,15.35,13.16,15.37,16.42,16.18,10.65,7.77,5.85,8.4,6.53,15.19,13.68,14.44,9.45,8.2,7,11.52,9.17,11.87,7.78,9.21,7.93,8.31,9.22,9.32,10.36,8.14,8.28,5.06,9.86,8.79,9.41,10.6,11.73,8.06,5.3,5.51,8.2,7.08,5.72,9.34,8.68,11.79,8.65,10.53,11.6,11.08,10.15,6.67,11.33,6.8,10.69,6.08,8.28,7.63,7.52,9.26,9.82,9.68,7.59,7.32,8.35,5.1,10.73,9.33,7.78,12.07,11.02,8.64,9.37,6.37,8.89,8.47,12.3,10.54,9.36,9.46,6.24,7.26,6.55,8.74,7.57,7.72,7.31,10.58,9.91,10.23,10.47,12.84,9.73,6.59,12.68,11.77,8.42,8.32,8.72,14.1,10.26,6.7,11.61,11.41,11.14,7.64,8.89,8.75,7.5,10.33,11.46,10.49,6.92,8.88,8.14,9.72,6.39,7.78,7.55,11.15,9.38,12.43,12.23,10.45,10.59,7.11,11.78,5.75,6.41,7.64,8.09,7.51,7.97,6.62,5.16,6.82,6.41,7.44,5.75,5.17,5.62,5.34,11.89,7.78,5.86,8.93,9.18,9.6,7.7,5.23,8.64,13.07,8.56,10.36,8.47,12.39,9.91,11.59,8.14,9.36,12.23,10.18,11.69,5.49,8.24,7.94,8.57,5.52,8.11,11.44,13.98,13.51,10.47,8.76,5.04,7.69,9.88,8.92,12.26,9.04,10.65,9.47,10.06,11.38,6.32,15.09,7.07,10.01,8.32,8.35,10.95,10.55,9.57,11.14,10.2,12.19,8.78,5.74,10.26,7.78,5.26,7.99,12.84,6.96,7.76,8.34,7.09,5.26,9.32,9.59,8.96,10.72,7.51,8.37,11.01,8.2,5.99,12.52,11.21,10.23,5.75,6.15,8.78,11.18,8.63,7.56,11.66,10.68,10.67,12.81,10.88,6.99,6.75,10.52,5.86,7.44,11.79,11.29,6.17,10.64,7.42,8.65,9.65,9.18,8.37,9.78,5.84,7.5,10.33,10.01,12.28,8.22,8.38,8.9,11.58,9.85,8.5,8.65,8.37,8.49,8.19,10.24,8.7,7.9,9.74,5.75,5.59,10.57,9.91,10.37,11.61,8.08,9.01,11,6.46,14.21,12.35,9.06,5.49,5.34,5.8,7.37,6.37,9.04,9.27,9.36,7.55,6.48,5.26,7.23,9.97,6.12,5.58,10.81,11.06,8.78,8.43,6.59,5.76,5.32,8.05,6.89,7.32,7.83,7.12,10.31,10.83,7.21,11.23,8.03,9.26,9.83,8.64,10.81,7.54,10.64,7.39,11.73,7.5,9.35,8.51,11.77,7.35,8.88,5.99,12.62,8.08,7.86,7.77,11.88,5.79,6.55,7.69,8.65,7.97,8.3,6.39,5.71,7.03,7.08,6.47,10.11,8.99,8.09,7.51,9.37,9.72,9.64,9.2,9.37,8.41,5.25,7.22,11.07,8.14,8.26,6.57,8.41,9.46,8.55,12.65,10.72,8.05,7.3,10.25,5.89,7.64,8.47,5.54,9.85,6.27,10.24,10.3,5.14,6.53,7.13,7.16,9.4,8.76,8.08,7.46,7.95,5.96,5.01,5.93,8.16,5.4,10.24,6.95,7.45,12.3,6.19,5.15,9.35,10.99,8.81,5.75,6.91,6.36,5.32,8.16,7.04,7.38,5.93,9.68,8.37,9.15,8.39,10.53,6.99,6.74,9.94,11.78,9.37,9.88,10.27,8.1,7.55,8.7,7.03,15.36,9.2,6.77,6.39,8.67,5.37,10.56,6.22,7.57,7.69,13.34,8.04,7.75,5.15,8.4,6.24,13.55,8.6,10.14,7.48,8.93,7.7,6.61,8.36,7.74,8.5,8.24,7.19,9.61,8.77,8.73,8.78,10.63,6.82,10.21,9.36,8.3,9.43,8.21,6.97,7.11,9.81,11.72,11.73,11.27,10.3,6.33,5.3,9.51,9.79,9.03,7.41,11.5,9.1,11.13,10.15,7.46,10.72,7.71,9.94,11.52,5.54,5.28,7.33,6.68,5.55,9.65,6.9,5.15,7.76,7.8,6.34,7.13,9.23,5.77,7.13,5.75,7.71,5.95,6.44,9.84,6.21,8.97,5.74,6.73,9.19,9.84,9.29,6.72,5.37,10.42,7.04,10.47,8.43,7.47,5.54,7.38,6.35,11.24,10.15,8.48,9.05,5.66,6.36,4.98,8.12,6.21,5.79,6.55,12.35,5.28,5.7,10.14,5.8,5.14,7.72,10.07,10.61,10.99,11.3,11.18,12.04,9.96,11.49,10.03,9.44,7.68,8.76,8.59,7.9,9.22,12.52,8.75,10.54,12.05,9.31,10.4,9.5,8.44,10.61,9.96,8.56,7.46,11,9.2,9.19,8.76,6.79,7.78,8.56,6.87,9.62,10.81,8.86,9.73,11.34,12.82,10.72,7.1,8.95,8.06,12.94,9.73,10.84,10.27,8.55,8.73,7.06,9.05,9.02,10.27,7.65,11.17,8.97,7.57,7.6,8.93,11.1,11.49,8.38,7.6,9.7,8.21,8.26,7.58,8.82,11.67,10.79,11.6,10.72,10.22,11.91,13.22,11.82,13.47,8.27,7.87,5.21,8.74,9.44,9.12,10.08,7.39,8.5,10.56,7.13,8.1,11.83,8,9.05,8.3,9.14,8.35,12.41,5.23,11.51,9.93,7.57,9.9,9.27,9.37,11.59,10.06,10.58,8.3,6.93,15.06,11.71,6.29,5.24,5.28,8.36,7.47,8.52,10.3,10.04,6.84,6.24,6.52,9.8,5.84,5.12,10.58,5.96,5.79,7.5,12.24,5.34,7.18,5.96,10.24,9.07,11.25,8.43,6.4,7.51,12.13,6.93,5.82,9.39,6.31,5.49,7.01,5.4,5.02,8.41,5.6,9.34,7.48,6.94,7.07,9.78,6.27,5.88,6.85,10.61,7.36,5.67,5.47,5.73,6.51,6.75,7.59,9.46,6.37,7.57,9.7,5.22,9.35,9.27,8.99,9,5.08,6.93,6.42,8.81,8.77,9.88,6.35,8.66,8.43,7.86,8.18,9.84,9.99,9.95,11.01,9.92,10,8.41,8.01,6.95,7.03,9.68,7.54,6.43,7.72,9.67,10.44,6.67,8.33,5.47,9.56,8.47,6.61,8.03,5.26,13.05,13.26,9.4,5.74,11.67,9.3,9,6.93,9.28,7.64,5.95,11.13,9.22,10.73,9.3,9.11,11.49,12.45,9.7,7.92,10.27,8.61,11.64,9.55,7.08,8.66,10.86,7.44,11.19,10.9,10.58,11.23,9.81,9.78,9.47,12.79,11.91,8.45,8.61,11.18,10.14,8.38,7.19,7.96,11.05,11.03,14.09,8.12,5.72,8.01,12.05,6.56,5.25,5.19,11.23,5.76,11.74,9.81,6.69,8.85,7.57,7.93,10.94,7.87,8.41,7.51,7.38,9.39,5.74,6.68,7.41,5.73,9.67,6.51,11.03,9.24,8.91,8.02,7.86,9.16,9.01,6.54,9.09,7.39,5.06,8.38,10.64,8.45,6.51,7.63,7.84,8.95,6.81,10.74,10.25,9.76,6.5,8.69,9.95,10.79,8.58,8.6,9.85,10.65,11.83,11.29,5.68,5.72,5.49,8.62,9.45,8.84,9.12,10.72,8.14,9.52,11.15,10.28,5.55,5.94,7.21,9.26,13.02,8.4,14.18,9.63,6.17,5.69,7.73,9.06,10.36,7.04,9.7,10.05,7.93,10.91,10.24,7.35,7.74,10.8,6.52,7,6.5,7.19,9.29,12.81,9.46,5.78,6.66,9.05,11.21,5.25,5.73,6.01,13.94,11.38,8.61,7.28,9.47,6.98,12.97,9.73,8.78,11.58,8.17,7.87,9.9,7.7,11.26,7.2,8.24,9.89,9.23,5.99,7.9,8.8,7.07,11.9,8.5,9,8.92,10.6,7.16,7.15,8.91,9.55,7.19,6.7,11.95,8.03,9.38,7.59,5.2,6.15,6.21,8.39,8.67,7.23,5.29,11.03,9.57,6.74,7.52,5.3,9.92,7.02,6.78,6.89,13.37,9.42,11.66,10.6,9.93,9.01,7.53,8.2,11,8.29,7.35,13.24,11.59,6.17,14.62,11.29,11.1,8.83,8.36,9.94,9.11,9.24,9.11,7.81,9.44,7.53,6.58,11.56,8.2,6.37,5.84,10.52,10.86,8.68,13.1,9.76,9.57,7.63,9.34,10.33,8.61,6.64,10.03,5.92,7.58,8.62,7.17,9.47,12.48,10.65,11.6,10.05,9.47,9.1,8.9,8.3,6.89,9.73,9.59,6.32,6.18,10.59,8.7,8.24,10.45,9.47,5.85,6.8,6.81,12.56,11.69,9.48,8.84,10.39,7.94,11.08,12.66,10.23,8.24,10.46,6.55,9.31,10.35,6.88,8.17,6.16,9.74,11.15,5.87,5.13,6.56,6.2,7.73,8.36,10.26,5.27,8.26,5.26,5.34,7.24,8.99,7.7,6.54,9.82,10.49,10.17,11.24,8.18,8.56,5.64,8.56,5.11,5.14,6.75,9.96,8.53,9.77,9.22,7.51,11.06,8.81,10.97,9.34,7.42,11.88,9.05,9.68,9.4,9.54,7.94,4.94,11.77,7.46,7.78,7.14,7.65,6.85,9.69,5.8,8.41,10.37,9.58,12.12,10.73,6.96,9.65,9.16,9.87,7.06,5.77,9.39,9.8,6.07,8.72,7.1,6.4,5.35,9.95,9.68,10.45,8.5,6.1,8.96,6.63,11.09,11.48,10.41,9.83,9.91,15.15,7.6,8.4,12.34,10.88,6.66,11.74,9.07,14.87,9.67,9.8,8.13,8.36,7.18,6.44,8.45,5.48,5.48,7.86,11.12,7.94,6.85,8.91,8.5,10.53,9.43,8.13,11.26,12.56,10.73,11.57,14.08,10.52,13.08,6.03,5.5,10.89,7.81,9.63,7.61,8.08,11.38,9.08,13.17,14.07,9.67,8.77,5.87,9.1,7.73,10.85,10.31,6.38,12.43,14.15,11.43,8.87,5.44,7.24,8.07,9.75,8.57,6.57,5.8,13.04,11.02,9.78,9.38,11.17,11.05,5.61,10.43,6.5,9.34,8.19,8.23,9.29,8.49,9.09,8.23,7.06,8.49,7.62,9.09,8.97,9.43,6.31,8.94,9.22,5.88,10.16,5.42,10.54,6.37,5.02,8.24,9.32,7.73,7.69,8.21,8.34,11.89,9.36,12.31,6.25,7.37,11.85,10.23,7.43,7.4,8.77,9.05,9.71,9.98,7.83,12.74,10.48,10.48,5.99,8.34,10.51,8.67,5.35,10.99,6.67,8.06,10.59,7.84,9.39,6.63,9.05,11.86,11.96,8.09,8.47,8.99,5.18,9.15,7.37,5.91,12.95,8.53,8.49,10.54,12.36,9.34,10.46,10.62,10.4,6.99,7.55,12.58,8.49,9.97,11.88,5.67,10.67,6.65,8.14,12.22,5.48,12.43,10.34,8.13,6.32,6.27,6.61,11.1,9.67,8.23,4.96,7.89,6.62,8.01,9.91,10.59,10.55,8.46,9.89,10.09,8.45,8.48,9.16,10.61,7.91,9.08,7.99,8.2,12.49,9.81,8.48,14.76,8.5,9.1,8.26,10.62,11.07,9.33,7.9,7.3,6.06,8.36,8.86,10.83,9.76,8.16,9.51,8.99,5.54,6.95,8.33,9.81,10.64,4.99,12.97,5.19,5.21,13.18,12.09,13.96,9.78,12.84,9.36,9.82,12.2,16.9,9.83,7.1,8.78,11.56,8.7,6.8,11.61,8.43,8.7,9.47,7.04,10.9,9.05,11.36,9.05,9.12,12.85,6.99,9.84,7.47,9.18,9.04,9.77,5.08,11.79,6.16,7.12,5.14,8.51,5.81,6.66,9.15,12.17,9.42,11.55,10.06,8.09,8.57,10.77,7.61,5.02,9,11.09,10.11,8.68,10.72,9.33,11.52,11.55,7.97,11.24,7.17,10.25,6.44,7.93,7.85,9.79,5.1,9.36,5.93,9.41,9.46,7.28,6.49,8.45,8.14,9.19,7.88,6.19,4.97,10.25,8.68,6.72,5.17,5.21,9.95,8.06,10.43,11.14,8.91,13.4,8.52,8.36,14.59,9.28,8.72,8.36,7.86,8.89,8.78,8.55,8.86,8.2,7.78,11.88,5.41,8.77,8.11,6.04,5.62,7.63,7.23,5.07,7.64,12.88,8.14,8.73,8.44,8.22,10.7,6.63,5.09,7.91,11.4,9.3,10.22,10.51,8.02,8.38,6.36,8.92,11.31,10.38,10.52,8.01,5.59,6.72,10.33,6.96,10.62,5.1,10.2,7.01,8.99,9.82,6.82,7.8,10.13,9.37,6.64,5.37,6.18,8.84,10.59,6.31,7.48,10.02,8.94,6.88,8.23,5.5,10.1,9.99,9.88,6.79,9.62,8.99,8.91,10.91,5.4,6.48,5.18,9.2,9.17,4.93,13.34,6.5,7.6,13.81,9.75,12.75,11.89,5.67,11.54,13.4,7.74,13.85,14.45,8.6,10.61,8.77,11.92,9.87,10.52,12.07,11.49,6.67,5.65,11.06,7.87,10.07,11.1,6.02,10.62,9.6,5.52,14.04,9.84,11.07,10.09,12.84,7.4,6.23,7.71,15.23,5.53,8.76,6.65,7.37,14.25,7.12,9.73,9.87,9.53,10.02,14.39,7.85,7.89,8.76,16.17,17.4,9.76,11.4,9.96,12.16,11.26,10.65,10.95,9.99,11.06,10.34,11.55,10.02,8.82,12.03,10.9,9.28,10.76,8.92,10.64,6.24,11.75,10.51,8.78,9.92,9.47,7.72,6.67,10.38,9.28,8.61,11.78,9.74,9.72,10.28,8.97,7.78,10.4,10.91,8.39,13.8,5.52,6.84,7.96,10.04,9.24,10.08,7.17,10.04,9.02,7.16,9.21,5.21,8.3,11.06,7.34,9.23,6.54,10.2,6.82,5.09,5.96,7.99,8.91,9.07,7.14,7.79,6.18,10.58,7.8,8.8,6.05,11.72,8.63,5.48,8.58,8.3,5.31,5.59,5.2,5.09,5.08,6.79,10.24,10.05,5.55,8.86,7.67,7.83,11.36,13.32,14.57,15.56,8.28,9.8,5.34,8.36,11.63,9.21,9.45,6.1,5.03,6.45,8.31,8.11,8.81,8.62,9.27,5.52,6.97,9.63,8.51,8.64,5.28,8.52,6.2,8.15,7.98,9.15,9.96,8.93,10.85,8.79,11.85,7.82,11.34,7.11,8.96,10.23,6.75,9.62,10.25,8.34,10.04,9.52,8.26,9.39,7.63,8.67,9.17,7.79,5.82,5.78,7.95,8.9,8.9,8.03,10.2,10.63,10.96,10.15,6.78,9.49,9.74,8.12,10.95,13.49,10.04,6.79,10.16,13.05,10.94,13.13,13,11.52,11.58,5.4,9.35,10.46,14.84,5.33,17.39,10.87,6.58,11.44,12.11,7.84,5.23,6.92,8.98,9.24,8.22,8.71,8.36,6.93,9.9,11.49,12.51,9.48,12.07,8.44,8.05,8.74,11.53,5.85,8.58,7.08,9.32,8.19,7.9,5.86,5.59,7.93,7.52,12.16,10.8,5.43,7.75,8.17,6.9,7.14,11.84,12.25,10.22,10.77,11.23,10.92,9.42,9.48,8.95,10.07,7.93,10.39,8.83,8.52,7.1,7.73,8.92,10.98,8.42,5.37,7.79,8.26,6.55,10.65,9.04,5.83,8.69,8.41,8,10.44,4.91,5.39,9.85,7.74,4.92,6.13,5.11,9.56,10.8,8.49,7.07,10.26,10.79,8.68,9.84,8.98,5.21,9.48,6.3,8.6,7.38,6.21,6.61,5.84,9.32,7.83,8.2,8.59,7,8.74,9.3,11.23,6.11,9.25,6.68,6.56,7.64,9.78,10,6.59,12.47,5.88,8.19,11.88,10.29,10.27,6.8,10.82,7.82,9.2,9.39,7.05,8.67,13.3,7.42,5.07,8.71,9.02,8.81,7.88,6.96,8.14,10.43,9.31,8.58,6.98,8.58,14.28,9.27,10.26,8.72,5.54,8.37,7.39,11.1,11.87,11.53,8.7,9.52,8.01,10.47,9.55,9.91,10.26,10.62,7.93,12.26,10.05,8.76,9.23,7.75,7.02,8.7,10.01,12.14,14.17,8.43,13.77,12.8,12.9,12.32,9.98,10,7.96,9.16,10.83,7.47,8.5,6.33,7.13,10.06,9.72,6.05,8.65,7.62,9.82,8.39,7.57,7.6,9.68,8.74,7.51,7.29,8.6,8.74,7.06,9.18,9.83,7.72,9.07,8.91,9.54,6.85,7.43,10.78,6.42,7.42,9.39,10.28,10.11,9.82,6.98,9.95,10.62,9.6,11.11,6.2,8.16,9.29,7.78,9.14,7.95,7.51,7.73,7.91,6.9,9.8,7.88,10.22,8.44,7.11,5.93,10.31,9.69,10.5,10.5,8.72,10.84,9.42,8.48,10.75,10.84,8.88,8.48,8.83,6.05,8.12,11.96,8.95,8.72,7.8,10.12,9.82,7.45,10.66,9.1,6.45,5.54,8.97,9.22,10.13,9.8,6.96,6,11.91,6.44,6.63,6.21,4.83,12.5,8.7,7.02,7.94,7.3,7.16,8.2,11.54,7.37,9.99,12.26,8.42,10,8.16,7.58,7.15,8.84,8.37,8.6,8.82,7.91,11.16,6.53,8.84,7.93,8.63,7.46,6.92,9.05,9.65,9.28,8.36,6.64,9.24,8.2,6.99,7.17,8.23,7.8,9.38,7.91,8.12,9.75,7.81,6.74,11,11.35,7.75,8.53,7.22,10.26,5.48,7.79,9.24,6.8,8.17,11.01,7.48,8.85,8.9,8.04,6.23,9.25,8.87,9.39,8.23,9.43,7.8,8.65,9.03,10.18,8.23,7.16,10.4,9.61,9.04,5.86,8.3,8.33,10.25,8.35,8.66,6.82,8.14,10.11,9.14,6.52,8.57,8.37,10.1,6.14,6.66,9.4,7.88,5.84,6.15,10.92,5.89,8.42,7.32,9.95,7.39,6.81,10.82,7.9,5.49,6.2,8.83,11.39,7.76,6.69,6.91,10.39,10.53,7.4,6.76,7.16,10.23,6.6,7.15,7.01,9.1,7.93,9.12,6.47,7.6,7.02,5.34,7.59,8.18,6.96,8.01,12.2,6.96,7.89,8.01,7.23,7.68,7.26,7.23,10.93,9.46,9.3,6.59,7.54,6.22,7,9.09,8.56,6.87,6.88,7.25,9.34,7.17,7.84,5.36,9.96,8.56,7.72,8.9,8.77,7.13,8.31,8.69,8.04,9.37,8.76,11.56,8.51,7.68,7.98,8.99,5.59,8.88,8.23,9.81,8.97,11.47,6.6,9.42,6.23,7.78,8.47,7.23,7.04,7.11,7.27,7.35,8.56,10.19,9.99,6.11,8.37,7.95,10.43,8.34,8.71,6.39,8.44,7.64,8.29,7.65,7.22,8.14,8.62,10.48,7.16,11.11,7.08,5.69,7.61,7.66,8.34,7.34,4.92,8.11,9.26,7.51,6.59,7.41,8.66,8.27,9.77,8.2,8.45,9.07,10.75,8.32,8.09,6.54,8.66,8.07,7.43,8.86,11.36,6.2,8.05,10.07,7.47,7.34,8.17,8.41,7.22,5.26,7.2,7.3,8.58,6.37,7.29,9.1,11.17
[truncated: 6,611,354 more chars]
