# Supplementary material for: CREB-binding protein/P300 bromodomain inhibition reduces neutrophil accumulation and activates antitumor immunity in triple-negative breast cancer
Source: JCI Insight. 2024 Sep 17;9(20):e182621. doi: 10.1172/jci.insight.182621 (PMC11533985; doi:10.1172/jci.insight.182621)
Supplement: Supplemental table 30 [file jciinsight-9-182621-s014.xlsx]

## Sheet: Sheet1
Tumor-infiltrated immune cells - Panel 1
Marker	Color/Format	Host/Target	Source & Catalog #	Dilution	Cell surface/Intracellular
H3K27ac	N/A	Rabbit	Cell Signaling, 8173T	1:200	Intracellular
Anti Rabbit secondary^	Alexafluor488	Goat	Invitrogen, A-11008	1:500	Intracellular
CD11b	PerCP-Cy5.5	Rat	BioLegend, 101227	1:400	Cell surface
CD84*	PE	Armenian Hamster	BioLegend, 122805	1:150	Cell surface
Arginase*	PE	Rat	Fisher Scientific, 12-3697-82	1:200	Intracellular
Ly-6C	PE-Cy7	Rat	BioLegend, 128017	1:300	Cell surface
F4/80	APC	Rat	BioLegend, 123115	1:150	Cell surface
CD45	AlexaFluor 700	Rat	BioLegend, 103128	1:250	Cell surface
Ly-6G	APC-Fire 750	Rat	BioLegend, 127651	1:200	Cell surface
^The secondary antibody of H3K27ac
*The cells were stained for either Arginase or CD84, not both at the same time
Tumor-infiltrated immune cells - Panel 2
Marker	Color/Format	Host/Target	Source & Catalog #	Dilution	Cell surface/Intracellular
CD45	Pacific Blue	Rat	BioLegend, 103126	1:300	Cell surface
PD-1	BV711	Rat	BioLegend, 135231	1:150	Cell surface
CD3ε	PerCP-Cy5.5	Armenian Hamster	BioLegend, 100218	1:100	Cell surface
FOXP3	PE	Rat	BioLegend, 135231	1:150	Intracellular
Granzyme B	APC	Mouse	BioLegend, 372203	1:150	Intracellular
CD8a	AlexaFluor 700	Rat	BioLegend, 100730	1:200	Cell surface
CD4	APC-Fire 750	Rat	BioLegend, 100460	1:100	Cell surface
Blood and BM myeloid cells
CD45	FITC	Rat	BioLegend, 103108	1:500	Cell surface
CD11b	PerCP-Cy5.5	Rat	BioLegend, 101227	1:400	Cell surface
Ly-6C	PE-Cy7	Rat	BioLegend, 128017	1:300	Cell surface
F4/80	APC	Rat	BioLegend, 123115	1:150	Cell surface
Ly-6G	APC-Fire 750	Rat	BioLegend, 127651	1:200	Cell surface
CD84 (BM only)	PE	Armenian Hamster	BioLegend, 122805	1:150	Cell surface
