# Supplementary material for: CREB-binding protein/P300 bromodomain inhibition reduces neutrophil accumulation and activates antitumor immunity in triple-negative breast cancer
Source: JCI Insight. 2024 Sep 17;9(20):e182621. doi: 10.1172/jci.insight.182621 (PMC11533985; doi:10.1172/jci.insight.182621)
Supplement: Supporting data values [file jciinsight-9-182621-s015.xlsx]

## Sheet: 1B
Neutrophils				Macrophages
2208L	PyMT-N	T6	T12	2208L	PyMT-N	T6	T12
53.5	46	38.5	4.55	12.6	25.6	26.3	62.8
37.4	43	26.5	4.55	10.7	25.1	13.8	56.9
47.6	41.8	53.1	8.75	11.6	27.9	18.3	58.4
48	30.2	46.8	5.92	13.9	21.8	17.2	60.5
51.7	30.5	23.7	9.16	10.4	12.3	33.1	58.9
		44.4				26

## Sheet: 1D
Model	2208L								PyMT-N								T6								T12
Days of treatment	0	2	5	7	0	2	5	7	0	2	4	7	0	2	4	7	0	2	4	7	0	2	4	7	0	2	4	6	7	0	2	4	6	7
Treatment	Vehicle				IACS-70654				Vehicle				IACS-70654				Vehicle				IACS-70654				Vehicle					IACS-70654
	191.6	302.6	469.3	622.9	409.9	289.1	215.1	186.2	376.8	953.1	1323.2	1577.4	191.1	225.4	352	719.2	219.4	296.2	662.9	851.2	122.8	126.9	180.3	205.4	99.7195	231.184	633.864	613.64	779.761	104.43	158.994	365.117	317.608	299.94
	104	176.4	285.9	442.2	220	144.3	108.2	93.8	164.7	339.6	945.6	1566.7	275.2	319.4	487.9	867.3	328.1	387.2	629.1	976.8	197	202.6	222.9	268.8	17.298	81.12	183.298	213.227	222.156	6.8355	25.3265	124.468	163.849	176.157
	168.7	222	395.1	636.5	261.6	221.8	158.4	150.8	369.8	846.7	1417.1	3210.6	159	318.2	517.6	583.4	212.5	289.3	525.4	650.5	181.5	181.3	256	296.2	104.284	216.302	446.218	631.296	779.761	68.85	208.08	439.002	477.144	400.988
	124.9	221.8	448.6	556.6	215.5	163.8	136.8	90	232.7	501.6	890.6	1852.2	219.4	230.6	437.5	845.6	98.3	148.8	226.8	375.7	197.2	217.7	405	482.8	127.008	213.564	423.2	361.6	657.306	107.217	206.681	510	608.634	671.277
	196.6	268.8	520.7	659.8	272.3	170.6	122.8	119.2	220.3	375.6	1085.9	2617.1	344.5	315.2	696.6	1197.6	261.6	469.8	758.4	978.4	98.8	97.2	117.7	139.7	89.376	194.4	268.584	641.144	681.216	98.784	144.869	277.248	440.128	411.892
	124.7	197.2	346.8	494.6	396.9	268.8	246.1	272.3

## Sheet: 1E
Vehicle	IACS-70654
8.35	9.592
7.885	9.827
10.788	7.511
11.135	5.533
10.853	7.93
10.628	8.364
15.601	7.459
14.198	8.831
17.673	7.608
12.312	7.756
11.686	8.717
10.541	8.525
13.974	8.678
14.044	7.015
12.321	8.095

## Sheet: 1F
Treatment	Vehicle													IACS-70654
Days of treatment	0	2	5	7	9	11	14	16	19	21	22	25	27	0	2	5	7	9	11	14	16	19	21	22	25	27
	13.5	81.648	117.212	216.562	299.671	349.272	510	600.862	671.55		1039.06	1461.89	1932.85	37.926	20.1465	22.6625	17.424	27.436	22.05	21.386	26.011	27.436	26.6955	26.6955	28.158	32.8
	50.336	137.216	143.748	282.408	414.736	461.288	821.34	879.462	1031.55	1988.1				68.9265	57.132	27.38	22.05	32.8	32	32.8	41.6025	51.9115	51.9115	51.9115	35.301	38.988
	75.843	186.624	259.2	344.608	468.308	629.695	746.496	1145.16	1631.85	1807.08				71.424	52.92	48.4	34.4	38.4	39.2	50.625	43.3485	55.47	71.7925	71.7925	82.8375	110.956
	66.0275	142.2	314.288	357.637	651.688	709.838	1166.4	1354.44						63.75	55.225	36.982	16.384	29.602	42.592	39.7535	44.528	34.848	57.434	57.434	67.626	77.2475
	189.584	276.85	384.104	526.045	677.448	779.179	1346.97	1715.35						55.225	55.016	43.56	28.158	31.768	40.678	38.4	58.8245	56.074	61.056	61.056	84.27	85.833

## Sheet: 2A
Neutrophils (Middle)
	Vehicle						IACS-70654
2208L	30.2	49.4	43	53.4	26.6	49.3	3.78	3.85	11.6	6.68	6.74	4.98
PyMT-N	46	43	41.8	30.2	30.5		15.2	12.6	18.1	19.6	13.6
T6	38.5	26.5	53.1	46.8	23.7	44.4	31.8	40.5	36.9	49.7	36.5	40.9
T12	4.55	4.55	8.75	5.92	9.16		2.55	1.36	3.16	2.45	1.25
Ly6G - MFI (Right)
	Vehicle						IACS-70654
2208L	1.04807	0.969888	1.01956	0.974745	0.957898	1.02984	0.733394	0.697306	0.709109	0.702333	0.658502	0.67759
PyMT-N	1.02143	1.05241	1.02958	0.987602	0.889576	1.0194	0.442139	0.504806	0.523454	0.504806	0.537923	0.500526
T6	1.09024	0.986144	0.993755	0.988681	1.00659	0.934587	0.576469	0.64024	0.495539	0.508683	0.565403	0.547937
T12	0.960874	0.994995	0.994995	1.05663	0.992508		0.678077	0.634467	0.601045	0.608131	0.68133

## Sheet: 2B
Vehicle	IACS-70654
1.46	0.492
1.697	0.706
2.42	0.531
1.563	0.774
1.018	0.417
0.988	0.414
1.825	0.556
1.74	0.858
2.055	0.73
1.392	0.765
1.799	0.48
2.059	0.509

## Sheet: 2C
Vehicle	IACS-70654
6.83	1.63
14	1.07
9.58	1.2
6.95	0.89
11.9	1.47
	1.01

## Sheet: 2D
	Vehicle						IACS-70654
2208L	1.15448	0.961752	0.879665	0.974826	1.02928		0.845424	0.860442	0.830724	0.79355	0.781571	0.766518
PyMT-N	1.03134	1.00137	0.903392	1.13923	1.03337	0.891296	0.689716	0.718491	0.75433	0.862746	0.680775	0.781753

## Sheet: 2E
Vehicle	IACS-70654	Non-tumor -bearing
56.1	22.6	19.3
52.3	14.7	23.4
65.2	27.8	21.2
71.8	24.9
81.5	18.6
65.9	36.6

## Sheet: 2H
Vehicle	IACS-70654
2.27	0.83
2.23	1.98
2.1	1.08
2.84	0.7
1.79	0.91
	0.88

[truncated: 28 more sheets: 3B, 5D, 5F, 6A, 6B, 6C, 6D, 6E, 6G, 6H, 7D, 7E, S1B, S1C, S2B, S2E, S2I, S3A, S3B, S3E …]
